# Supplementary material for: Cross-species single-cell transcriptomic analyses reveal evolutionary conservation and diversification of ovarian tissues
Source: J Anim Sci Biotechnol. 2026 Apr 14;17:67. doi: 10.1186/s40104-026-01383-1 (PMC13077819; doi:10.1186/s40104-026-01383-1)
Supplement: Supplementary file 2 — Additional file 2: Table S1. Detailed description of the sc/snRNA-seq data used in this study. Table S2. QC information and Quality information. Table S3. One-to-one ortholog mapping between human and non-human species. Table S4. Top 100 genes specifically expressed in each granulosa cell subtype across species. [file 40104_2026_1383_MOESM2_ESM.zip]

Archive with 4 entries (4 files):
- Table S3.xlsx
- Table S4.xlsx
- Table S2.xlsx
- Table S1.xlsx
