# Supplementary material for: Cross-species single-cell transcriptomic analyses reveal evolutionary conservation and diversification of ovarian tissues
Source: J Anim Sci Biotechnol. 2026 Apr 14;17:67. doi: 10.1186/s40104-026-01383-1 (PMC13077819; doi:10.1186/s40104-026-01383-1)
Supplement: Supplementary file 2 — Additional file 2: Table S1. Detailed description of the sc/snRNA-seq data used in this study. Table S2. QC information and Quality information. Table S3. One-to-one ortholog mapping between human and non-human species. Table S4. Top 100 genes specifically expressed in each granulosa cell subtype across species. [file 40104_2026_1383_MOESM2_ESM.zip › Table S3.xlsx]

## Sheet: Fish to Human Genename
Table S3 One-to-one ortholog mapping between human and non-human species.
Fish	Human
CELF2	CELF2
BCL2L1	BCL2L1
SLC4A11	SLC4A11
SIRT5	SIRT5
CNMD	CNMD
PCDH17	PCDH17
DOK7	DOK7
MBNL2	MBNL2
CLPTM1L	CLPTM1L
RBMS3	RBMS3
RPA1	RPA1
ADCY9	ADCY9
ABCC4	ABCC4
RNPS1	RNPS1
CDH2	CDH2
FKBP14	FKBP14
ANGPTL4	ANGPTL4
SRL	SRL
LPIN2	LPIN2
CCNY	CCNY
COL6A2	COL6A2
HNRNPK	HNRNPK
SRGAP3	SRGAP3
MYORG	MYORG
LMO1	LMO1
FBLN1	FBLN1
PGAP2	PGAP2
DPP9	DPP9
CHMP1B	CHMP1B
ILK	ILK
PGPEP1	PGPEP1
ARIH1	ARIH1
SLC12A2	SLC12A2
NIPSNAP2	NIPSNAP2
GDE1	GDE1
PLEKHA5	PLEKHA5
DOCK3	DOCK3
RAB15	RAB15
CSK	CSK
LHX6	LHX6
DDA1	DDA1
YAF2	YAF2
ENO2	ENO2
BANF1	BANF1
TSHZ1	TSHZ1
CHAC1	CHAC1
PPM1K	PPM1K
STRN	STRN
MXD1	MXD1
FBXL17	FBXL17
PIK3R5	PIK3R5
ZNF503	ZNF503
ROBO2	ROBO2
RAP1GAP	RAP1GAP
SNX14	SNX14
CNR1	CNR1
ITPRIP	ITPRIP
F2R	F2R
PDE6C	PDE6C
KCMF1	KCMF1
UPF1	UPF1
TMEM138	TMEM138
PRELID3B	PRELID3B
ARMC1	ARMC1
CHRNA9	CHRNA9
GOT1	GOT1
PIK3R1	PIK3R1
IDH3G	IDH3G
DUSP7	DUSP7
ADRA2A	ADRA2A
PRSS35	PRSS35
HEY1	HEY1
NCOA3	NCOA3
ALAS1	ALAS1
DAG1	DAG1
ZC3H12A	ZC3H12A
SMARCE1	SMARCE1
IPO13	IPO13
LAPTM4B	LAPTM4B
CDC37	CDC37
JUND	JUND
GPRC5C	GPRC5C
OLA1	OLA1
SLCO3A1	SLCO3A1
ARHGEF2	ARHGEF2
ADAM11	ADAM11
PCYT2	PCYT2
TMCC3	TMCC3
KLHDC10	KLHDC10
FAM53B	FAM53B
RBM15	RBM15
MYOC	MYOC
AHCYL1	AHCYL1
MMP19	MMP19
NTN4	NTN4
SLC6A17	SLC6A17
FOXK2	FOXK2
GPR26	GPR26
HAPLN3	HAPLN3
CHST15	CHST15
ANKRD13C	ANKRD13C
VAT1	VAT1
GORASP2	GORASP2
SOX9	SOX9
KPNA2	KPNA2
WDSUB1	WDSUB1
UBE2H	UBE2H
STAC3	STAC3
PKP4	PKP4
FAM222A	FAM222A
IKZF4	IKZF4
SHE	SHE
TYR	TYR
TMEM266	TMEM266
KLHL11	KLHL11
PIK3CA	PIK3CA
CBL	CBL
WIPI1	WIPI1
LRP8	LRP8
CNOT2	CNOT2
CHRNA1	CHRNA1
JUN	JUN
IKZF5	IKZF5
OSBPL7	OSBPL7
GNG5	GNG5
NR3C1	NR3C1
PHOSPHO1	PHOSPHO1
BMI1	BMI1
ARHGAP8	ARHGAP8
TRABD2A	TRABD2A
HUS1	HUS1
SAMD9	SAMD9
ANO7	ANO7
ASZ1	ASZ1
ATP6	ATP6
ND6	ND6
ND3	ND3
ND4	ND4
ND1	ND1
COX2	COX2
ND2	ND2
ND5	ND5
COX3	COX3
COX1	COX1
CYTB	CYTB
cryl1	CRYL1
usp16	USP16
LTN1	LTN1
pds5b	PDS5B
atp5pf	ATP5PF
mrpl39	MRPL39
zar1l	ZAR1L
GJA3	GJA3
mrpl40	MRPL40
lats2	LATS2
bcl2l13	BCL2L13
pan3	PAN3
GTF3A	GTF3A
xpo4	XPO4
parp4	PARP4
rnf6	RNF6
nsfl1c	NSFL1C
ift88	IFT88
rfc3	RFC3
mipep	MIPEP
gabpa	GABPA
amer2	AMER2
eef1akmt1	EEF1AKMT1
tcf15	TCF15
cdk8	CDK8
mrpl57	MRPL57
rxfp2	RXFP2
sgcg	SGCG
atp8a2	ATP8A2
usp25	USP25
cenpj	CENPJ
dgcr2	DGCR2
pex26	PEX26
dgcr8	DGCR8
cxadr	CXADR
rwdd2b	RWDD2B
n6amt1	N6AMT1
sap18	SAP18
hspa13	HSPA13
uspl1	USPL1
sacs	SACS
ADAMTS5	ADAMTS5
kl	KL
rpl21	RPL21
ess2	ESS2
cct8	CCT8
il17d	IL17D
mtmr6	MTMR6
APP	APP
SLC46A3	SLC46A3
rnf17	RNF17
tbc1d20	TBC1D20
pomp	POMP
adamts1	ADAMTS1
nup58	NUP58
mphosph8	MPHOSPH8
rbm26	RBM26
slc24a2	SLC24A2
dis3	DIS3
ints6	INTS6
rcl1	RCL1
egfl6	EGFL6
RIC1	RIC1
bag1	BAG1
serpine3	SERPINE3
MPDZ	MPDZ
dmrt1	DMRT1
sf3a1	SF3A1
wdr90	WDR90
FRMD4A	FRMD4A
SMARCB1	SMARCB1
eri1	ERI1
exoc2	EXOC2
card11	CARD11
cap2	CAP2
snapc3	SNAPC3
rtn4r	RTN4R
mad1l1	MAD1L1
itpa	ITPA
wdr18	WDR18
sugt1	SUGT1
tab3	TAB3
kif3b	KIF3B
hspa14	HSPA14
DIP2C	DIP2C
ndfip2	NDFIP2
smox	SMOX
capn15	CAPN15
acbd7	ACBD7
POLR2E	POLR2E
xk	XK
kctd4	KCTD4
narfl	CIAO3
id1	ID1
prpf18	PRPF18
meig1	MEIG1
txndc5	TXNDC5
NHLRC3	NHLRC3
slc24a3	SLC24A3
rcbtb2	RCBTB2
MZT1	MZT1
psmd13	PSMD13
SYAP1	SYAP1
wdfy2	WDFY2
ripk4	RIPK4
ap5s1	AP5S1
pcna	PCNA
bnc2	BNC2
kpna3	KPNA3
tmem259	TMEM259
gldc	GLDC
nmt2	NMT2
rfxap	RFXAP
polrmt	POLRMT
hm13	HM13
cryzl1	CRYZL1
zc3h13	ZC3H13
idh3b	IDH3B
atrn	ATRN
trnt1	TRNT1
mrps6	MRPS6
chtf18	CHTF18
asmt	ASMT
DDRGK1	DDRGK1
mrps31	MRPS31
tbc1d4	TBC1D4
smim13	SMIM13
nup153	NUP153
polr3k	POLR3K
p2ry8	P2RY8
sephs1	SEPHS1
itga8	ITGA8
ofd1	OFD1
agpat5	AGPAT5
adarb2	ADARB2
SBNO2	SBNO2
ttll9	TTLL9
GPM6B	GPM6B
fam171a1	FAM171A1
gemin8	GEMIN8
fstl3	FSTL3
thsd1	THSD1
hps4	HPS4
ydjc	YDJC
dennd4c	DENND4C
prkar1b	PRKAR1B
snx5	SNX5
baiap3	BAIAP3
clcn4	CLCN4
hck	HCK
LANCL3	LANCL3
irf7	IRF7
wdr24	WDR24
trmt6	TRMT6
bmp6	BMP6
OTOR	OTOR
LRRC56	LRRC56
pigp	PIGP
med16	MED16
cog3	COG3
cdadc1	CDADC1
serpind1	SERPIND1
snrnp25	SNRNP25
zmat5	ZMAT5
sun1	SUN1
srpx	SRPX
mcm8	MCM8
exosc8	EXOSC8
pygb	PYGB
fancb	FANCB
prkx	PRKX
sez6l	SEZ6L
haus6	HAUS6
mak	MAK
tmem170b	TMEM170B
acer2	ACER2
mbtps2	MBTPS2
CAAP1	CAAP1
gpcpd1	GPCPD1
lrch1	LRCH1
TCEANC	TCEANC
vegfd	VEGFD
stk11	STK11
SNAP25	SNAP25
mgme1	MGME1
GZF1	GZF1
FOXC1	FOXC1
vwa8	VWA8
ZBTB21	ZBTB21
apmap	APMAP
naa20	NAA20
ralgapa2	RALGAPA2
sh3kbp1	SH3KBP1
dct	DCT
trim13	TRIM13
riok1	RIOK1
FASTKD5	FASTKD5
plin2	PLIN2
DNAAF5	DNAAF5
crkl	CRKL
nop56	NOP56
prdx4	PRDX4
ak3	AK3
mrpl28	MRPL28
pcdh9	PCDH9
SERTM1	SERTM1
upb1	UPB1
mettl26	METTL26
chchd10	CHCHD10
dnajc15	DNAJC15
cab39l	CAB39L
rhot2	RHOT2
cabin1	CABIN1
pcsk2	PCSK2
wipi2	WIPI2
ebpl	EBPL
cdc37l1	CDC37L1
REM1	REM1
eef1e1	EEF1E1
ankrd16	ANKRD16
polr3f	POLR3F
trmt2a	TRMT2A
decr2	DECR2
akap17a	AKAP17A
xkr7	XKR7
gins1	GINS1
focad	FOCAD
alg5	ALG5
tm9sf4	TM9SF4
PLCB4	PLCB4
commd7	COMMD7
tango2	TANGO2
top3b	TOP3B
ERMP1	ERMP1
acod1	ACOD1
PRAG1	PRAG1
c2cd2	C2CD2
srrd	SRRD
rfx3	RFX3
alg11	ALG11
pofut1	POFUT1
eci2	ECI2
ap5z1	AP5Z1
fam107b	FAM107B
SLC39A12	SLC39A12
ndufaf5	NDUFAF5
ccdc78	CCDC78
vps36	VPS36
chek2	CHEK2
ptdss2	PTDSS2
crnkl1	CRNKL1
chga	CHGB
SAT1	SAT1
olig2	OLIG2
paxbp1	PAXBP1
taf3	TAF3
gtpbp4	GTPBP4
sptlc3	SPTLC3
dclre1c	DCLRE1C
bphl	BPHL
LURAP1L	LURAP1L
ppm1f	PPM1F
klhl22	KLHL22
nr0b1	NR0B1
dhtkd1	DHTKD1
pdyn	PDYN
rab11fip3	RAB11FIP3
bloc1s5	BLOC1S5
NFIB	NFIB
piga	PIGA
ndufb6	NDUFB6
TGDS	TGDS
gmds	GMDS
sytl5	SYTL5
bsg	BSG
mindy3	MINDY3
cog6	COG6
tfip11	TFIP11
PRDM15	PRDM15
gucd1	GUCD1
nedd9	NEDD9
gpalpp1	GPALPP1
GFOD1	GFOD1
sigirr	SIGIRR
FOXO1	FOXO1
GPR180	GPR180
rpp38	RPP38
aptx	APTX
tfap2a	TFAP2A
cbr1	CBR1
pter	PTER
wdr37	WDR37
phrf1	PHRF1
proser1	PROSER1
diaph3	DIAPH3
rps6	RPS6
ANOS1	ANOS1
kif13a	KIF13A
mtrf1	MTRF1
klhl15	KLHL15
dlec1	CFAP47
sts	STS
zdhhc21	ZDHHC21
uchl3	UCHL3
aco1	ACO1
snrnp48	SNRNP48
elavl2	ELAVL2
hacd1	HACD1
nudt15	NUDT15
pudp	PUDP
kat14	KAT14
dtd1	DTD1
sod1	SOD1
ptpra	PTPRA
mrps26	MRPS26
gnb1l	GNB1L
rnf126	RNF126
rnf24	RNF24
vldlr	VLDLR
phex	PHEX
arid3a	ARID3A
UPF2	UPF2
atp5f1d	ATP5F1D
sirt3	SIRT3
slc29a4	SLC29A4
rbm17	RBM17
sms	SMS
rcbtb1	RCBTB1
gp1bb	GP1BB
mtap	MTAP
asmtl	ASMTL
usp6nl	USP6NL
mospd2	MOSPD2
slc35b3	SLC35B3
esd	ESD
plaa	PLAA
nanp	NANP
cln5	CLN5
ECHDC3	ECHDC3
bora	BORA
pum3	PUM3
luc7l	LUC7L
ism1	ISM1
CRLS1	CRLS1
gart	GART
rsu1	RSU1
stam	STAM
mkks	MKKS
olig1	OLIG1
wrnip1	WRNIP1
PLPP2	PLPP2
r3hdm4	R3HDM4
rin2	RIN2
itsn1	ITSN1
gtpbp6	GTPBP6
rhbdl1	RHBDL1
trdmt1	TRDMT1
mycbp2	MYCBP2
fndc3a	FNDC3A
hlcs	HLCS
pfkfb3	PFKFB3
asphd2	ASPHD2
pdrg1	PDRG1
pigq	PIGQ
vps16	VPS16
commd6	COMMD6
map3k15	MAP3K15
dmd	DMD
crbn	CRBN
pola1	POLA1
mllt3	MLLT3
pgghg	PGGHG
ccm2l	CCM2L
flrt3	FLRT3
entpd6	ENTPD6
hivep1	HIVEP1
RBM24	RBM24
chaf1b	CHAF1B
bmp2	BMP2
ninl	NINL
HACD4	HACD4
esf1	ESF1
PLCB1	PLCB1
tdrd3	TDRD3
ADAP1	ADAP1
ufm1	UFM1
ZDHHC8	ZDHHC8
PET117	PET117
xrn2	XRN2
zrsr2	ZRSR2
tasp1	TASP1
mif	MIF
arhgef10	ARHGEF10
rnaseh2b	RNASEH2B
med15	MED15
grk3	GRK3
ssr1	SSR1
foxk1	FOXK1
gpr143	GPR143
atp5po	ATP5PO
wwc3	WWC3
kiz	KIZ
radil	RADIL
zmynd11	ZMYND11
ift74	IFT74
mis18a	MIS18A
hao1	HAO1
setd4	SETD4
urb1	URB1
dock8	DOCK8
slitrk6	SLITRK6
fermt1	FERMT1
fars2	FARS2
cubn	CUBN
olah	OLAH
GNAZ	GNAZ
ubox5	UBOX5
LHFPL6	LHFPL6
snrpb2	SNRPB2
metrn	METRN
thoc5	THOC5
ptchd1	PTCHD1
atp5f1c	ATP5F1C
lrrc74b	LRRC74B
psmg3	PSMG3
lacc1	LACC1
mafk	MAFK
ric8a	RIC8A
cdc123	CDC123
lmf1	LMF1
mrm2	MRM2
ints1	INTS1
snrpb	SNRPB
prkcq	PRKCQ
pitrm1	PITRM1
cdc45	CDC45
snap29	SNAP29
tmem184a	TMEM184A
kin	KIN
RHBDF1	RHBDF1
axin1	AXIN1
mfhas1	MFHAS1
ascc2	ASCC2
KLF6	KLF6
get4	GET4
nudt1	NUDT1
ranbp9	RANBP9
mpg	MPG
vps26c	VPS26C
synj1	SYNJ1
optn	OPTN
itih2	ITIH2
ppil2	PPIL2
hic2	HIC2
brat1	BRAT1
pak1ip1	PAK1IP1
phyh	PHYH
BET1L	BET1L
psmg1	PSMG1
nudt5	NUDT5
rnf182	RNF182
med4	MED4
sucla2	SUCLA2
nprl3	NPRL3
lcp1	LCP1
GNA12	GNA12
eva1c	EVA1C
KDM1B	KDM1B
rbl1	RBL1
wdr45	WDR45
nxn	NXN
RBPJ	RBPJ
acot7	ACOT7
pacsin2	PACSIN2
taf1b	TAF1B
dmc1	DMC1
slc39a14	SLC39A14
mrvi1	IRAG1
pcif1	PCIF1
usp47	USP47
snx21	SNX21
enosf1	ENOSF1
mrpl33	MRPL33
gnl1	GNL1
mpped1	MPPED1
pdia6	PDIA6
macc1	MACC1
PCGF3	PCGF3
riok3	RIOK3
rell1	RELL1
tmem129	TMEM129
EFNB2	EFNB2
bbs9	BBS9
atg7	ATG7
TOMM7	TOMM7
ndufs6	NDUFS6
sema5a	SEMA5A
alkbh7	ALKBH7
rps2	RPS2
nkiras1	NKIRAS1
naa35	NAA35
trap1	TRAP1
apex2	APEX2
ripor2	RIPOR2
pmm1	PMM1
wdcp	WDCP
ftcd	FTCD
pxmp4	PXMP4
ttpal	TTPAL
mfsd10	MFSD10
txn2	TXN2
psat1	PSAT1
smchd1	SMCHD1
sh3yl1	SH3YL1
snx12	SNX12
eif6	EIF6
mmp9	MMP9
mcat	MCAT
pigu	PIGU
zdhhc2	ZDHHC2
rusc2	RUSC2
nol12	NOL12
ints9	INTS9
HS3ST1	HS3ST1
tmem267	TMEM267
HGFAC	HGFAC
KCNIP4	KCNIP4
ccdc22	CCDC22
tollip	TOLLIP
drg1	DRG1
EGR2	EGR2
oxa1l	OXA1L
ttc32	TTC32
syk	SYK
gabrd	GABRD
mtcl1	MTCL1
parp2	PARP2
rnf215	RNF215
phf13	PHF13
otud1	OTUD1
tpgs2	TPGS2
agtpbp1	AGTPBP1
FZD8	FZD8
bmper	BMPER
tfam	TFAM
ints11	INTS11
tp53rk	TP53RK
pkmyt1	PKMYT1
poln	POLN
evx1	EVX1
fsd1	FSD1
CCNB1IP1	CCNB1IP1
PLEKHG4B	PLEKHG4B
abat	ABAT
lpl	LPL
ercc6	ERCC6
prickle3	PRICKLE3
dctn3	DCTN3
YES1	YES1
apbb1	APBB1
agbl5	AGBL5
spef2	SPEF2
sox6	SOX6
cemip2	CEMIP2
nwd2	NWD2
znf598	ZNF598
ctsa	CTSA
spata22	SPATA22
brpf1	BRPF1
adi1	ADI1
trpm5	TRPM5
blcap	BLCAP
CDPF1	CDPF1
tmem186	TMEM186
ECM2	ECM2
hmg20b	HMG20B
nbas	NBAS
slc10a2	SLC10A2
haus3	HAUS3
agr2	AGR2
gmnn	GMNN
efhc2	EFHC2
pet100	PET100
mrps24	MRPS24
st13	ST13
tsr1	TSR1
mtpap	MTPAP
e2f1	E2F1
daglb	DAGLB
stoml2	STOML2
tnip2	TNIP2
rbks	RBKS
sptlc1	SPTLC1
RNF122	RNF122
rbsn	RBSN
elmo2	ELMO2
tomm22	TOMM22
rfk	RFK
huwe1	HUWE1
gamt	GAMT
dcaf11	DCAF11
polr1e	POLR1E
pxdn	PXDN
pdgfrl	PDGFRL
smyd4	SMYD4
thtpa	THTPA
ncln	NCLN
xpo7	XPO7
TP53I3	TP53I3
CDKAL1	CDKAL1
mief1	MIEF1
npc1	NPC1
ADO	ADO
KCTD1	KCTD1
SPNS2	SPNS2
cep76	CEP76
nr2c2	NR2C2
emc6	EMC6
pdzd11	PDZD11
elp2	ELP2
foxo4	FOXO4
CYTH3	CYTH3
ajap1	AJAP1
ndufa11	NDUFA11
EIF4ENIF1	EIF4ENIF1
sgsm3	SGSM3
nubp2	NUBP2
matk	MATK
ykt6	YKT6
ccdc77	CCDC77
mak16	MAK16
thoc6	THOC6
ss18	SS18
fam98b	FAM98B
mxd4	MXD4
gcat	GCAT
trib2	TRIB2
cep72	CEP72
ghrh	GHRH
trmt61b	TRMT61B
r3hcc1	R3HCC1
sdha	SDHA
galt	GALT
zzef1	ZZEF1
polr3h	POLR3H
rps15	RPS15
mrpl17	MRPL17
xpc	XPC
pik3ip1	PIK3IP1
asxl2	ASXL2
UNC13B	UNC13B
agrn	AGRN
gng7	GNG7
MOCOS	MOCOS
barx1	BARX1
mettl17	METTL17
SLC49A3	SLC49A3
znf131	ZNF131
gnl3l	GNL3L
vps13a	VPS13A
mrpl4	MRPL4
ergic3	ERGIC3
fan1	FAN1
srd5a1	SRD5A1
pigo	PIGO
tsr2	TSR2
myo10	MYO10
med28	MED28
gfer	GFER
FNDC10	FNDC10
clta	CLTA
aspa	ASPA
ddx1	DDX1
PLCB2	PLCB2
khk	KHK
WAC	WAC
ssu72	SSU72
rnf212	RNF212
idua	IDUA
tax1bp3	TAX1BP3
atxn10	ATXN10
zc4h2	ZC4H2
mastl	MASTL
usp11	USP11
cep104	CEP104
glod4	GLOD4
cerk	CERK
gss	GSS
rps7	RPS7
afap1	AFAP1
spag6	SPAG6
tmtc4	TMTC4
cdc16	CDC16
map3k8	MAP3K8
p2rx1	P2RX1
xab2	XAB2
naxd	NAXD
pde3b	PDE3B
rp2	RP2
tbc1d24	TBC1D24
fosl2	FOSL2
mcm3ap	MCM3AP
APBA1	APBA1
mydgf	MYDGF
ehmt2	EHMT2
ankrd29	ANKRD29
gkap1	GKAP1
PIGG	PIGG
ttr	TTR
cep135	CEP250
doc2b	DOC2B
e4f1	E4F1
dnajc27	DNAJC27
rabggta	RABGGTA
nthl1	NTHL1
HRH1	HRH1
mib2	MIB2
rufy2	RUFY2
igbp1	IGBP1
ddhd2	DDHD2
PIEZO2	PIEZO2
VAV1	VAV1
secisbp2	SECISBP2
scube2	SCUBE2
nelfa	NELFA
lgi3	LGI3
ralgapb	RALGAPB
mettl22	METTL22
sec13	SEC13
pms2	PMS2
ccnf	CCNF
fbxo7	FBXO7
atp6ap2	ATP6AP2
rprd1a	RPRD1A
sorcs2	SORCS2
PTPRM	PTPRM
melk	MELK
stxbp2	STXBP2
cdk1	CDK1
rgn	RGN
lonp1	LONP1
abhd4	ABHD4
skiv2l	SKIV2L
hdac6	HDAC6
hadhb	HADHB
eci1	ECI1
oxsm	OXSM
cenpo	CENPO
rtcb	RTCB
ncbp3	NCBP3
spag7	SPAG7
nlrc3	NLRC3
TRAPPC5	TRAPPC5
fam120c	FAM120C
dlg3	DLG3
pmm2	PMM2
dnmt1	DNMT1
lrpap1	LRPAP1
ippk	IPPK
rmi1	RMI1
rims4	RIMS4
pck2	PCK2
zcchc4	ZCCHC4
aqr	AQR
EVC	EVC
itih6	ITIH6
FBXL14	FBXL14
btd	BTD
cramp1	CRAMP1
lmnb2	LMNB2
bms1	BMS1
samhd1	SAMHD1
arhgef39	ARHGEF39
rnf141	RNF141
ift172	IFT172
fgfr3	FGFR3
ubxn6	UBXN6
sirt6	SIRT6
arfgap3	ARFGAP3
DXO	DXO
mettl16	METTL16
rnf216	RNF216
ubp1	UBP1
pex10	PEX10
fam207a	FAM207A
clcn7	CLCN7
tcf20	TCF20
fam221a	FAM221A
gpnmb	GPNMB
AQP4	AQP4
med11	MED11
cdip1	CDIP1
ttll1	TTLL1
elp3	ELP3
fdx2	FDX2
dot1l	DOT1L
ndufv2	NDUFV2
mettl6	METTL6
gdap1l1	GDAP1L1
amdhd2	AMDHD2
WDR1	WDR1
med10	MED10
amph	AMPH
stk19	STK19
aven	AVEN
hic1	HIC1
cep78	CEP78
clic1	CLIC1
mrpl52	MRPL52
fancc	FANCC
parvg	PARVG
nsd2	NSD2
prpf8	PRPF8
mrpl54	MRPL54
adgra3	ADGRA3
gda	GDA
dph1	DPH1
wee1	WEE1
ptf1a	PTF1A
smg6	SMG6
ppp1r16b	PPP1R16B
pusl1	PUSL1
cad	CAD
SNTA1	SNTA1
tert	TERT
ttll10	TTLL10
polr2f	POLR2F
maea	MAEA
traf7	TRAF7
rpl15	RPL15
abhd13	ABHD13
eif2s2	EIF2S2
gpd1l	GPD1L
ppl	PPL
lck	BLK
plxdc2	PLXDC2
carhsp1	CARHSP1
rasa3	RASA3
plp2	PLP2
CPSF3	CPSF3
ndc80	NDC80
rnf185	RNF185
CAMTA2	CAMTA2
wdr81	WDR81
BRK1	BRK1
entpd4	ENTPD4
pold2	POLD2
top2b	TOP2B
fam160a2	FAM160A2
azi2	AZI2
exosc3	EXOSC3
IDNK	IDNK
fgd1	FGD1
dcaf12	DCAF12
mettl3	METTL3
ppm1g	PPM1G
gripap1	GRIPAP1
emc7	EMC7
depdc5	DEPDC5
trappc10	TRAPPC10
psma2	PSMA2
thrb	THRB
espn	ESPN
klhl7	KLHL7
rasef	RASEF
epdr1	EPDR1
patz1	PATZ1
ptar1	PTAR1
ADARB1	ADARB1
emc3	EMC3
mrps30	MRPS30
egr3	EGR3
cars2	CARS2
MAFB	MAFB
gata4	GATA4
enkur	ENKUR
mtmr14	MTMR14
ubap1	UBAP1
neu1	NEU1
fbxl2	FBXL2
rbpjl	RBPJL
NRP1	NRP1
ccar1	CCAR1
plekhj1	PLEKHJ1
LEPROTL1	LEPROTL1
col6a1	COL6A1
SEMA4D	SEMA4D
amacr	AMACR
rras2	RRAS2
CAMK2B	CAMK2B
slc6a3	SLC6A3
trmt44	TRMT44
PAQR4	PAQR4
EIF2AK4	EIF2AK4
ptx4	PTX4
mlst8	MLST8
plcxd3	PLCXD3
syt4	SYT4
nt5c3a	NT5C3A
pgp	PGP
mkrn2	MKRN2
grpel1	GRPEL1
ldah	LDAH
trmu	TRMU
chst7	CHST7
phf2	PHF2
oca2	OCA2
hdgfl2	HDGFL2
foxred2	FOXRED2
tmem204	TMEM204
slc35f6	SLC35F6
prmt5	PRMT5
drosha	DROSHA
oxnad1	OXNAD1
ctsd	CTSD
rprd1b	RPRD1B
phf5a	PHF5A
anln	ANLN
rab20	RAB20
kbtbd2	KBTBD2
rpl37	RPL37
xrcc6	XRCC6
gas6	GAS6
anks3	ANKS3
ccnb3	CCNB3
zbtb49	ZBTB49
FZR1	FZR1
tbc1d5	TBC1D5
znf516	ZNF219
romo1	ROMO1
tmem9b	TMEM9B
fkbp4	FKBP4
SKIDA1	SKIDA1
gdpd2	GDPD2
timm17b	TIMM17B
dazap1	DAZAP1
ap3d1	AP3D1
ttc33	TTC33
tbc1d25	TBC1D25
eno3	ENO3
rock1	ROCK1
hsf2bp	HSF2BP
sbf2	SBF2
arhgef16	ARHGEF16
capn7	CAPN7
ndufb11	NDUFB11
oxtr	OXTR
ngly1	NGLY1
sugct	SUGCT
sf3a2	SF3A2
gemin4	GEMIN4
ybey	YBEY
pigt	PIGT
edem1	EDEM1
cdk13	CDK13
snrpd1	SNRPD1
rpl36	RPL36
aqp1	AQP1
cidec	CIDEC
ebp	EBP
adat3	ADAT3
cmbl	CMBL
ica1	ICA1
myo3a	MYO3A
shroom4	SHROOM4
fam193a	FAM193A
TESK1	TESK1
thoc1	THOC1
KIF5B	KIF5B
prkcz	PRKCZ
samd11	SAMD11
lclat1	LCLAT1
nup98	NUP98
slit2	SLIT2
srp14	SRP14
pofut2	POFUT2
apbb1ip	APBB1IP
RASGRP1	RASGRP1
las1l	LAS1L
tsr3	TSR3
fdft1	FDFT1
fastkd3	FASTKD3
ATAD3A	ATAD3A
nalcn	NALCN
adamtsl5	ADAMTSL5
psma1	PSMA1
ing1	ING1
abhd16a	ABHD16A
ccdc9b	CCDC9B
fahd1	FAHD1
ankrd24	ANKRD24
cpvl	CPVL
reck	RECK
slc44a4	SLC44A4
klhl29	KLHL29
setd5	SETD5
pin1	PIN1
ccdc126	CCDC126
nol9	NOL9
esco2	ESCO2
eif2b4	EIF2B4
ift140	IFT140
nubp1	NUBP1
cntfr	CNTFR
irf9	IRF9
ypel5	YPEL5
tmem18	TMEM18
dnajc21	DNAJC21
smc5	SMC5
ahcy	AHCY
cmtm7	CMTM7
prmt2	PRMT2
slc25a16	SLC25A16
sgta	SGTA
cnot10	CNOT10
dennd5a	DENND5A
emc4	EMC4
cluap1	CLUAP1
clasp2	CLASP2
adamts16	ADAMTS16
phlda2	PHLDA2
rps13	RPS13
mib1	MIB1
khsrp	KHSRP
nelfe	NELFE
trim66	TRIM66
piwil2	PIWIL2
jpt2	JPT2
colec11	COLEC11
tm9sf1	TM9SF1
glyr1	GLYR1
GPR34	GPR34
rmc1	RMC1
ada	ADA
apex1	APEX1
ppp1r11	PPP1R11
trappc8	TRAPPC8
lss	LSS
rnaseh1	RNASEH1
f10	F10
uhrf1	UHRF1
gba2	GBA2
mrps25	MRPS25
impact	IMPACT
slc19a1	SLC19A1
nxnl2	NXNL2
SLC39A3	SLC39A3
mmp24	MMP24
ret	RET
sh3bp2	SH3BP2
ncapg	NCAPG
rab12	RAB12
ZBTB5	ZBTB5
eepd1	EEPD1
ctr9	CTR9
lrp10	LRP10
pank4	PANK4
lsm1	LSM1
gtf2e2	GTF2E2
nadk2	NADK2
manbal	MANBAL
ivd	IVD
APCDD1	APCDD1
anapc4	ANAPC4
klhl14	KLHL14
eif3g	EIF3G
gpr108	GPR108
aebp1	AEBP1
otc	OTC
yju2	YJU2
grk4	GRK4
hnrnpm	HNRNPM
rpn2	RPN2
tamm41	TAMM41
CCKAR	CCKAR
ndufa7	NDUFA7
xpnpep3	XPNPEP3
rfx2	RFX2
allc	ALLC
smpd1	SMPD1
ift27	IFT27
nol10	NOL10
thumpd3	THUMPD3
ncf4	NCF4
hagh	HAGH
gtpbp1	GTPBP1
acox3	ACOX3
babam2	BABAM2
clpp	CLPP
dtna	DTNA
nkap	NKAPL
eif2ak1	EIF2AK1
ovca2	OVCA2
slc45a2	SLC45A2
znf622	ZNF622
lap3	LAP3
ipo4	IPO4
tsc2	TSC2
ino80c	INO80C
ndufs7	NDUFS7
b3galt6	B3GALT6
wdr43	WDR43
slc35e4	SLC35E4
c1qtnf7	C1QTNF7
ankfy1	ANKFY1
hdac11	HDAC11
zfand4	ZFAND4
nop10	NOP10
ccdc25	CCDC25
rps28	RPS28
ZNF521	ZNF521
chmp7	CHMP7
agxt2	AGXT2
tbl3	TBL3
polr3d	POLR3D
efnb1	EFNB1
pla2g6	PLA2G6
usp7	USP7
preb	PREB
emp2	EMP2
plekha8	PLEKHA8
kdelr3	KDELR3
NSG1	NSG1
vps53	VPS53
htt	HTT
gdf5	GDF5
msh5	MSH5
PHF21B	PHF21B
smim20	SMIM20
pou6f2	POU6F2
lsm7	LSM7
gsr	GSR
ankrd12	ANKRD12
ndrg2	NDRG2
DNAJA3	DNAJA3
pltp	PLTP
bin3	BIN3
map2k7	MAP2K7
nup50	NUP50
ERC1	ERC1
ppp1r10	PPP1R10
brd9	BRD9
PLCG1	PLCG1
lbh	LBH
trim71	TRIM71
eaf1	EAF1
cfap99	CFAP99
yipf6	YIPF6
e2f3	E2F3
cactin	CACTIN
pum2	PUM2
fbxo4	FBXO4
UBALD1	UBALD1
mboat1	MBOAT1
acss2	ACSS2
fitm2	FITM2
atad2b	ATAD2B
tln1	TLN1
chn2	CHN2
trip13	TRIP13
GADD45B	GADD45B
fxn	FXN
haus4	HAUS4
SLC12A6	SLC12A6
ftsj1	FTSJ1
DDX17	DDX17
mtrr	MTRR
selenoi	SELENOI
stx18	STX18
DGKQ	DGKQ
MTFP1	MTFP1
ctns	CTNS
march6	MARCHF6
parvb	PARVB
soga1	SOGA1
c6	C6
tmco3	TMCO3
nop14	NOP14
kdm5a	KDM5A
pqbp1	PQBP1
mrs2	MRS2
psme1	PSME1
klhl17	KLHL17
mybbp1a	MYBBP1A
mpnd	MPND
nod1	NOD1
pcm1	PCM1
rad18	RAD18
tub	TUB
tent4a	TENT4A
cdh22	CDH22
ost4	OST4
noc2l	NOC2L
taf10	TAF10
nudt2	NUDT2
tpp1	TPP1
MEX3D	MEX3D
itgb1bp1	ITGB1BP1
amh	AMH
znf512	ZNF512
SLC35E2B	SLC35E2B
auh	AUH
spred1	SPRED1
dad1	DAD1
timm10b	TIMM10B
praf2	PRAF2
ablim2	ABLIM2
raver1	RAVER1
ube3a	UBE3A
ints10	INTS10
camsap3	CAMSAP3
UBL5	UBL5
P2RY4	P2RY4
chid1	CHID1
nipa2	NIPA2
GGT7	GGT7
celf4	CELF4
ncoa4	NCOA4
fbxo10	FBXO10
osgep	OSGEP
scg5	SCG5
ubac2	UBAC2
cyfip1	CYFIP1
lpcat4	LPCAT4
MAMDC2	MAMDC2
csgalnact2	CSGALNACT2
snx13	SNX13
psma8	PSMA8
acot13	ACOT13
pdcd6	PDCD6
dynlrb1	DYNLRB1
neurl2	NEURL2
supt7l	SUPT7L
pax5	PAX5
tprg1l	TPRG1L
ndufb10	NDUFB10
bcor	BCOR
poldip3	POLDIP3
zdhhc4	ZDHHC4
stard3nl	STARD3NL
eipr1	EIPR1
znf438	ZNF438
shpk	SHPK
wdr35	WDR35
znf414	ZNF414
CALML6	CALML6
tbc1d14	TBC1D14
dffb	DFFB
zbtb14	ZBTB14
avl9	AVL9
pkig	PKIG
ube2j2	UBE2J2
slc22a18	SLC22A18
mrpl32	MRPL32
eps8l2	EPS8L2
phf8	PHF8
nat8l	NAT8L
UBQLN1	UBQLN1
sgsm2	SGSM2
pbk	PBK
thop1	THOP1
sigmar1	SIGMAR1
tyms	TYMS
TMPRSS6	TMPRSS6
seh1l	SEH1L
pdss1	PDSS1
znrd1	POLR1H
trmt10b	TRMT10B
mios	MIOS
icmt	ICMT
tmem214	TMEM214
fkbp1b	FKBP1B
nipa1	NIPA1
tex11	TEX11
tnfsf13b	TNFSF13B
cracr2b	CRACR2B
ankrd54	ANKRD54
tmem41b	TMEM41B
carnmt1	CARNMT1
cct5	CCT5
mtmr9	MTMR9
lsm5	LSM5
slc7a7	SLC7A7
tox2	TOX2
actr5	ACTR5
mrpl20	MRPL20
tmem107	TMEM128
mtmr10	MTMR10
supt16h	SUPT16H
agmo	AGMO
gtf2f1	GTF2F1
dapk1	DAPK1
tbc1d22a	TBC1D22A
glod5	GLOD5
pik3c3	PIK3C3
tmem241	TMEM241
isca1	ISCA1
ttc5	TTC5
abt1	ABT1
atraid	ATRAID
pnpla2	PNPLA2
scara5	SCARA5
plpbp	PLPBP
fbxl5	FBXL5
gli3	GLI3
ror2	ROR2
dnajc1	DNAJC1
morc2	MORC2
apc2	APC2
CLUH	CLUH
nagpa	NAGPA
rgp1	RGP1
sepsecs	SEPSECS
dnah11	DNAH11
akip1	AKIP1
gata6	GATA6
pi4k2b	PI4K2B
igf2	IGF2
ash2l	ASH2L
EVC2	EVC2
wnt5b	WNT5B
cc2d2a	CC2D2A
tbc1d19	TBC1D19
josd1	JOSD1
ccdc174	CCDC174
mpv17	MPV17
etv1	ETV1
agpat3	AGPAT3
nsun6	NSUN6
THNSL1	THNSL1
pisd	PISD
sp4	SP4
polm	POLM
tpp2	TPP2
slc2a10	SLC2A10
zfyve28	ZFYVE28
dnah5	DNAH5
lyar	LYAR
hacl1	HACL1
zcchc7	ZCCHC7
cbfa2t2	CBFA2T2
kat2b	KAT2B
lama1	LAMA1
psmg2	PSMG2
znf341	ZNF341
ipo7	IPO7
elob	ELOB
rab10	RAB10
sept3	SEPTIN3
gpr176	GPR176
gne	GNE
adsl	ADSL
igf2bp3	IGF2BP3
EGFLAM	EGFLAM
tbxa2r	TBXA2R
hint2	HINT2
hsd17b10	HSD17B10
psme2	PSME2
acot8	ACOT8
selenoh	CENPA
MID1IP1	MID1IP1
ctnnbl1	CTNNBL1
mrps34	MRPS34
stk33	STK33
rnf212b	RNF212B
tada2b	TADA2B
dnajc12	DNAJC12
snx17	SNX17
saraf	SARAF
gpkow	GPKOW
gpr18	GPR18
maff	MAFF
chaf1a	CHAF1A
TMEM43	TMEM43
nudt18	NUDT18
add1	ADD1
laptm4a	LAPTM4A
sf3b6	SF3B6
gnptg	GNPTG
rnmt	RNMT
colec12	COLEC12
lsm3	LSM3
aar2	AAR2
KIF1C	KIF1C
ttc34	TTC34
sys1	SYS1
tti1	TTI1
eif3d	EIF3D
timm13	TIMM13
rrp7a	RRP7A
wrap73	WRAP73
slc25a11	SLC25A11
mapre2	MAPRE2
med14	MED14
atp2a3	ATP2A3
tmem175	TMEM175
adgra2	ADGRA2
tsen2	TSEN2
tubgcp3	TUBGCP3
clu	CLU
upf3a	UPF3A
ube2g2	UBE2G2
nfkbil1	NFKBIL1
chd8	CHD8
eif3f	EIF3F
lrrc47	LRRC47
dip2a	DIP2A
caskin1	CASKIN1
exoc3	EXOC3
abhd17b	ABHD17B
nme3	NME3
nrm	NRM
pam16	PAM16
mapk8ip3	MAPK8IP3
skap2	SKAP2
rflnb	RFLNB
slc35a2	SLC35A2
ralbp1	RALBP1
nrbp1	NRBP1
ngdn	NGDN
galnt1	GALNT1
tubgcp5	TUBGCP5
scara3	SCARA3
c1qtnf12	C1QTNF12
DOCK9	DOCK9
pick1	PICK1
lig4	LIG4
itgb8	ITGB8
dhx16	DHX16
iah1	IAH1
ogg1	OGG1
nfil3	NFIL3
porcn	PORCN
pcca	PCCA
vps37a	VPS37A
aimp2	AIMP2
RPL27A	RPL27A
atp10a	ATP10A
taldo1	TALDO1
lpin1	LPIN1
rer1	RER1
SREBF2	SREBF2
katnbl1	KATNBL1
nup155	NUP155
prelid3a	PRELID3A
TOB2	TOB2
MMP23B	MMP23B
wdr13	WDR13
sdf4	SDF4
pfkl	PFKL
rbx1	RBX1
mrps18b	MRPS18B
rad1	RAD1
tra2a	TRA2A
sult4a1	SULT4A1
rnf151	RNF151
copb1	COPB1
rrp8	RRP8
gpn1	GPN1
mllt10	MLLT10
odc1	ODC1
nkx3-2	NKX3-2
fam189a2	FAM189A2
psmb6	PSMB6
HMBOX1	HMBOX1
vps41	VPS41
dus3l	DUS3L
sirt1	SIRT1
aldh5a1	ALDH5A1
klhl21	KLHL21
gpr153	GPR153
cables1	CABLES1
map1lc3a	MAP1LC3A
TPPP	TPPP
ift52	IFT52
usp14	USP14
BHLHE40	BHLHE40
ndufa6	NDUFA6
telo2	TELO2
mettl4	METTL4
fbxl18	FBXL18
nfic	NFIC
extl3	EXTL3
cul2	CUL2
DHX35	DHX35
fam83c	FAM83C
mapre1	MAPRE1
rogdi	ROGDI
pik3c2a	PIK3C2A
zc3h12b	ZC3H12B
fam126a	FAM126A
greb1	GREB1
dph6	DPH6
glb1	GLB1
rnf144b	RNF144B
EMILIN3	EMILIN3
ube2c	UBE2C
CYTL1	CYTL1
herc4	HERC4
usp42	USP42
gck	GCK
armc4	ARMC4
polr2l	POLR2L
ophn1	OPHN1
ubxn2a	UBXN2A
tab1	TAB1
pcid2	PCID2
rab8a	RAB8A
eif4h	EIF4H
cited1	CITED1
casd1	CASD1
FGF13	FGF13
fbxo33	FBXO33
sgce	SGCE
ctnnb1	CTNNB1
GSG1L	GSG1L
mettl9	METTL9
mtfr1	MTFR1
hdhd2	HDHD2
ak1	AK1
ddx46	DDX46
urod	UROD
gatm	GATM
rassf1	RASSF1
ST3GAL1	ST3GAL1
psd2	PSD2
uhrf1bp1	UHRF1BP1
yrdc	YRDC
gsap	GSAP
klhl5	KLHL5
ppib	PPIB
wdr76	WDR76
c1qbp	C1QBP
dennd1a	DENND1A
arhgap24	ARHGAP24
bahd1	BAHD1
rad51	RAD51
nek4	NEK4
arid4a	ARID4A
ufsp1	UFSP1
fcf1	FCF1
RAB39B	RAB39B
mapk15	MAPK15
QPRT	QPRT
vwc2	VWC2
ibtk	IBTK
trappc1	TRAPPC1
MDH1	MDH1
arfgef2	ARFGEF2
mblac2	MBLAC2
SCMH1	SCMH1
gins4	GINS4
hectd3	HECTD3
vax1	VAX1
ZADH2	ZADH2
ZNF462	ZNF462
cd164	CD164L2
plekhd1	PLEKHD1
smpdl3b	SMPDL3B
mal2	MAL2
ANKS6	ANKS6
DSEL	DSEL
tmod1	TMOD1
DMXL1	DMXL1
tcta	TCTA
wdfy3	WDFY3
rbm41	RBM41
me1	ME1
ubxn11	UBXN11
ifrd2	IFRD2
cnep1r1	CNEP1R1
PDZD7	PDZD7
slc27a4	SLC27A4
wasf1	WASF1
ccdc124	CCDC124
tpst1	TPST1
pdss2	PDSS2
kpna6	KPNA6
znhit3	ZNHIT3
casc4	GOLM2
zbed4	ZBED4
slc45a1	SLC45A1
mvp	MVP
usp5	USP5
bcdin3d	BCDIN3D
ino80	INO80
slc25a46	SLC25A46
pcnx3	PCNX3
RPL34	RPL34
riox1	RIOX1
usp49	USP49
ppp2r3c	PPP2R3C
pithd1	PITHD1
smim4	SMIM4
tspan7	TSPAN6
dhx33	DHX33
GPATCH2L	GPATCH2L
wasf2	WASF2
sipa1l3	SIPA1L3
scrib	SCRIB
klhl8	KLHL8
drc3	DRC3
nae1	NAE1
casc3	CASC3
tcf7l2	TCF7L2
slc39a13	SLC39A13
slc5a5	SLC5A5
unc50	UNC50
CAPNS1	CAPNS1
lama5	LAMA5
med20	MED20
wdtc1	WDTC1
rft1	RFT1
mrps17	MRPS17
dcp2	DCP2
taf8	TAF8
PLLP	PLLP
POC1A	POC1A
sec31a	SEC31A
cbln4	CBLN4
kxd1	KXD1
ERG28	ERG28
npepl1	NPEPL1
LYRM2	LYRM2
uchl1	UCHL1
cct6a	CCT6B
cgrrf1	CGRRF1
tfap2c	TFAP2C
ATP6V1C1	ATP6V1C1
zar1	ZAR1
tmco6	TMCO6
actn1	ACTN1
sall4	SALL4
ostm1	OSTM1
rbm47	RBM47
TPM4	TPM4
specc1	SPECC1
chd7	CHD7
UBA6	UBA6
ntmt1	NTMT1
ino80b	INO80B
vps13d	VPS13D
manea	MANEA
supt3h	SUPT3H
cdkn2d	CDKN2D
fbxo9	FBXO9
naprt	NAPRT
ociad2	OCIAD2
invs	INVS
slc38a7	SLC38A7
rcc1l	RCC1L
c2cd5	C2CD5
tmem254	TMEM254
arl2	ARL2
mea1	MEA1
draxin	DRAXIN
traf6	TRAF6
pigv	PIGV
pycr3	PYCR3
FIGNL2	FIGNL2
CDH8	CDH8
fbxw4	FBXW4
mrpl51	MRPL51
lyrm7	LYRM7
snx3	SNX3
ZNF516	ZNF516
heatr3	HEATR3
mus81	MUS81
zbtb7c	ZBTB7C
hectd2	HECTD2
twnk	TWNK
rtraf	RTRAF
rpa2	RPA2
srm	SRM
ttc19	TTC19
atp6v1g1	ATP6V1G1
frk	FRK
csrp3	CSRP3
nfxl1	NFXL1
nudt21	NUDT21
PCGF2	PCGF2
supt5h	SUPT5H
aup1	AUP1
sptssa	SPTSSA
DST	DST
phkb	PHKB
smc3	SMC3
cep120	CEP120
CEP128	CEP128
itfg1	ITFG1
PRKAR2B	PRKAR2B
tmem98	TMEM98
smug1	SMUG1
eif2ak3	EIF2AK3
prex1	PREX1
cep57l1	CEP57L1
dtd2	DTD2
slc38a6	SLC38A6
tapbpl	TAPBPL
itpr2	ITPR2
clstn3	CLSTN3
nus1	NUS1
fam161b	FAM161B
YBX2	YBX2
slc35b2	SLC35B2
nat10	NAT10
ide	IDE
cndp2	CNDP2
arg2	ARG2
ZHX1	ZHX1
ndufaf3	NDUFAF3
cfap20	CFAP20
galnt16	GALNT16
nup188	NUP188
hif1an	HIF1AN
utp23	UTP23
PRKCE	PRKCE
snx15	SNX15
rhbdl2	RHBDL2
VASH1	VASH1
uso1	USO1
enpp2	ENPP2
cpne3	CPNE3
nsun3	NSUN3
amt	AMT
polr2a	POLR2A
KCTD15	KCTD15
snx24	SNX24
ddit4	DDIT4
dbf4	DBF4
ncaph	NCAPH
mcee	MCEE
hnrnpr	HNRNPR
katnb1	KATNB1
rasgrp3	RASGRP3
TMEM125	TMEM125
KLHL28	KLHL28
fkbp6	FKBP6
rnf123	RNF123
xpo6	XPO6
zbtb1	ZBTB1
trir	TRIR
nudcd3	NUDCD3
ythdf3	YTHDF3
crlf3	CRLF3
prr16	PRR16
sardh	SARDH
gpc2	GPC2
gfm2	GFM2
cdc20	CDC20
urm1	URM1
gps2	GPS2
SBSPON	SBSPON
fnta	FNTA
bbs2	BBS2
hyal1	HYAL1
cfap206	CFAP206
exd2	EXD2
oit3	OIT3
cdc5l	CDC5L
SENP6	SENP6
gmip	GMIP
RAD23B	RAD23B
ABHD5	ABHD5
mta3	MTA3
fam161a	FAM161A
rrs1	RRS1
NLRC5	NLRC5
CPNE8	CPNE8
timm50	TIMM50
SUGP1	SUGP1
eif3m	EIF3M
PPEF2	PPEF2
gphb5	GPHB5
isl1	ISL1
phpt1	PHPT1
mospd1	MOSPD1
id3	ID3
pdlim4	PDLIM4
mogs	MOGS
hip1	HIP1
nsa2	NSA2
dcun1d3	DCUN1D3
vav2	VAV2
wdr89	WDR89
dazap2	DAZAP2
lin37	LIN37
prkcsh	PRKCSH
tor2a	TOR2A
rcan3	RCAN3
rps6ka1	RPS6KA1
ptpn21	PTPN21
coq6	COQ6
dcaf13	DCAF13
ltbp1	LTBP1
utp3	UTP3
sec23ip	SEC23IP
decr1	DECR1
rps23	RPS23
sulf1	SULF1
ckap5	CKAP5
bola3	BOLA3
tmf1	TMF1
styx	STYX
trappc6b	TRAPPC6B
ccdc33	CCDC33
syne3	SYNE3
mrps16	MRPS16
tmem86a	TMEM86A
armc2	ARMC2
fbxl4	FBXL4
angel1	ANGEL1
myef2	MYEF2
tomm6	TOMM6
rgs19	RGS19
lzic	LZIC
ubxn1	UBXN1
copz1	COPZ1
tec	TEC
mthfr	MTHFR
casp9	CASP9
trmo	TRMO
eif4ebp2	EIF4EBP2
adgrb3	ADGRB3
mdh2	MDH2
nicn1	NICN1
CDHR1	CDHR1
ogfod1	OGFOD1
isca2	ISCA2
pou6f1	POU6F1
pde8b	PDE8B
uba52	UBA52
DNAL1	DNAL1
pygl	PYGL
tent2	TENT2
txnl1	TXNL1
mcm7	MCM7
slc6a9	SLC6A9
tmem251	TMEM251
MCMDC2	MCMDC2
TMEM158	TMEM158
mis12	MIS12
prdx3	PRDX3
ptch2	PTCH2
MYT1	MYT1
tfcp2	TFCP2
ctdp1	CTDP1
e2f4	E2F4
emp1	EMP1
kbtbd8	KBTBD8
gins3	GINS3
flii	FLII
ahdc1	AHDC1
[truncated: 4,297 more rows]

## Sheet: Chicken to Human Genename
Chicken to Human Genename (one sample)
Chicken (LM)	Human	Chicken (YY)	Human
LOC121109235	TYMP	GOLGB1	GOLGB1
GOLGB1	GOLGB1	HCLS1	HCLS1
HCLS1	HCLS1	NME6	NME6
NME6	NME6	RABL2A	RABL2A
RABL2A	RABL2A	ARSA	ARSA
ARSA	ARSA	SHANK3	SHANK3
SHANK3	SHANK3	GCC1	GCC1
GCC1	GCC1	DENND6B	DENND6B
DENND6B	DENND6B	PPP6R2	PPP6R2
PPP6R2	PPP6R2	SBF1	SBF1
SBF1	SBF1	ADM2	ADM2
ADM2	ADM2	LMF2	LMF2
LMF2	LMF2	NCAPH2	NCAPH2
NCAPH2	NCAPH2	SCO2	SCO2
SCO2	SCO2	IRF5	IRF5
IRF5	IRF5	TNPO3	TNPO3
TNPO3	TNPO3	SMO	SMO
SMO	SMO	AHCYL2	AHCYL2
AHCYL2	AHCYL2	STRIP2	STRIP2
STRIP2	STRIP2	NRF1	NRF1
NRF1	NRF1	UBE2H	UBE2H
UBE2H	UBE2H	ZC3HC1	ZC3HC1
ZC3HC1	ZC3HC1	KLHDC10	KLHDC10
KLHDC10	KLHDC10	TMEM209	TMEM209
TMEM209	TMEM209	CPA2	CPA2
CPA2	CPA2	CEP41	CEP41
CEP41	CEP41	MEST	MEST
MEST	MEST	COPG2	COPG2
COPG2	COPG2	FBXO18	FBH1
FBXO18	FBH1	ANKRD16	ANKRD16
ANKRD16	ANKRD16	GDI1	GDI2
GDI1	GDI2	FAM208B	TASOR2
FAM208B	TASOR2	ASB13	ASB13
ASB13	ASB13	NET1	NET1
CALML3	CALML3	SLC35B4	SLC35B4
NET1	NET1	LRGUK	LRGUK
SLC35B4	SLC35B4	EXOC4	EXOC4
LRGUK	LRGUK	CHCHD3	CHCHD3
EXOC4	EXOC4	PLXNA4	PLXNA4
CHCHD3	CHCHD3	PODXL	PODXL
PLXNA4	PLXNA4	MKLN1	MKLN1
PODXL	PODXL	IL2RA	IL2RA
MKLN1	MKLN1	PFKFB3	PFKFB3
IL2RA	IL2RA	RBM17	RBM17
PFKFB3	PFKFB3	PRKCQ	PRKCQ
RBM17	RBM17	SFMBT2	SFMBT2
PRKCQ	PRKCQ	ITIH5	ITIH5
SFMBT2	SFMBT2	ITIH2	ITIH2
ITIH5	ITIH5	KIN	KIN
ITIH2	ITIH2	ATP5C1	ATP5F1C
KIN	KIN	TAF3	TAF3
ATP5C1	ATP5F1C	GATA3	GATA3
TAF3	TAF3	CELF2	CELF2
GATA3	GATA3	USP6NL	USP6NL
CELF2	CELF2	ECHDC3	ECHDC3
USP6NL	USP6NL	PROSER2	PROSER2
ECHDC3	ECHDC3	UPF2	UPF2
PROSER2	PROSER2	DHTKD1	DHTKD1
UPF2	UPF2	SEC61A2	SEC61A2
DHTKD1	DHTKD1	NUDT5	NUDT5
SEC61A2	SEC61A2	CDC123	CDC123
NUDT5	NUDT5	CAMK1D	CAMK1D
CDC123	CDC123	CCDC3	CCDC3
CAMK1D	CAMK1D	OPTN	OPTN
CCDC3	CCDC3	MCM10	MCM10
OPTN	OPTN	PHYH	PHYH
MCM10	MCM10	SEPHS1	SEPHS1
PHYH	PHYH	BEND7	BEND7
SEPHS1	SEPHS1	PRPF18	PRPF18
BEND7	BEND7	FRMD4A	FRMD4A
PRPF18	PRPF18	FAM107B	FAM107B
FRMD4A	FRMD4A	HSPA14	HSPA14
FAM107B	FAM107B	SUV39H2	SUV39H2
HSPA14	HSPA14	DCLRE1C	DCLRE1C
SUV39H2	SUV39H2	MEIG1	MEIG1
DCLRE1C	DCLRE1C	TMEM243	TMEM243
MEIG1	MEIG1	DMTF1	DMTF1
TMEM243	TMEM243	ELAPOR2	ELAPOR2
DMTF1	DMTF1	GRM3	GRM3
ELAPOR2	ELAPOR2	SEMA3D	SEMA3D
GRM3	GRM3	SEMA3A	SEMA3A
SEMA3D	SEMA3D	SEMA3E	SEMA3E
SEMA3A	SEMA3A	PCLO	PCLO
SEMA3E	SEMA3E	CACNA2D1	CACNA2D1
PCLO	PCLO	HGF	HGF
CACNA2D1	CACNA2D1	SEMA3C	SEMA3C
HGF	HGF	CD36	CD36
SEMA3C	SEMA3C	GNAT3	GNAT3
CD36	CD36	GNAI1	GNAI1
GNAT3	GNAT3	MAGI2	MAGI2
GNAI1	GNAI1	PHTF2	PHTF2
MAGI2	MAGI2	TMEM60	TMEM60
PHTF2	PHTF2	RSBN1L	RSBN1L
TMEM60	TMEM60	PTPN12	PTPN12
RSBN1L	RSBN1L	GSAP	GSAP
PTPN12	PTPN12	CCDC146	CCDC146
GSAP	GSAP	FGL2	FGL2
CCDC146	CCDC146	FAM185A	FAM185A
FGL2	FGL2	FBXL13	FBXL13
FAM185A	FAM185A	LRRC17	LRRC17
FBXL13	FBXL13	ARMC10	ARMC10
LRRC17	LRRC17	NAPEPLD	NAPEPLD
ARMC10	ARMC10	PMPCB	PMPCB
NAPEPLD	NAPEPLD	DNAJC2	DNAJC2
PMPCB	PMPCB	PSMC2	PSMC2
DNAJC2	DNAJC2	SLC26A5	SLC26A5
PSMC2	PSMC2	RELN	RELN
SLC26A5	SLC26A5	ORC5	ORC5
RELN	RELN	LHFPL3	LHFPL3
ORC5	ORC5	KMT2E	KMT2E
LHFPL3	LHFPL3	SRPK2	SRPK2
KMT2E	KMT2E	PUS7	PUS7
SRPK2	SRPK2	RINT1	RINT1
PUS7	PUS7	EFCAB10	EFCAB10
RINT1	RINT1	ATXN7L1	ATXN7L1
EFCAB10	EFCAB10	SYPL1	SYPL1
ATXN7L1	ATXN7L1	NAMPTP1	NAMPT
SYPL1	SYPL1	CCDC71L	CCDC71L
NAMPTP1	NAMPT	PIK3CG	PIK3CG
CCDC71L	CCDC71L	PRKAR2B	PRKAR2B
PIK3CG	PIK3CG	HBP1	HBP1
PRKAR2B	PRKAR2B	COG5	COG5
HBP1	HBP1	DUS4L	DUS4L
COG5	COG5	BCAP29	BCAP29
DUS4L	DUS4L	CBLL1	CBLL1
BCAP29	BCAP29	SLC26A3	SLC26A3
CBLL1	CBLL1	DLD	DLD
SLC26A3	SLC26A3	LAMB1	LAMB1
DLD	DLD	LAMB4	LAMB4
LAMB1	LAMB1	ERGIC2	ERGIC2
LAMB4	LAMB4	LRRK2	LRRK2
ERGIC2	ERGIC2	SLC2A13	SLC2A13
LRRK2	LRRK2	ABCD2	ABCD2
SLC2A13	SLC2A13	KIF21A	KIF21A
ABCD2	ABCD2	CPNE8	CPNE8
KIF21A	KIF21A	ALG10	ALG10
CPNE8	CPNE8	TPRKB	TPRKB
ALG10	ALG10	GTSE1	GTSE1
TPRKB	TPRKB	TRMU	TRMU
GTSE1	GTSE1	GRAMD4	GRAMD4
TRMU	TRMU	CERK	CERK
GRAMD4	GRAMD4	TBC1D22A	TBC1D22A
CERK	CERK	FAM19A5	TAFA5
TBC1D22A	TBC1D22A	BRD1	BRD1
FAM19A5	TAFA5	ZBED4	ZBED4
BRD1	BRD1	ALG12	ALG12
ZBED4	ZBED4	CRELD2	CRELD2
ALG12	ALG12	PIM3	PIM3
CRELD2	CRELD2	IL17REL	IL17REL
PIM3	PIM3	MOV10L1	MOV10L1
IL17REL	IL17REL	PANX2	PANX2
MOV10L1	MOV10L1	TRABD	TRABD
PANX2	PANX2	SELENOO	SELENOO
TRABD	TRABD	TUBGCP6	TUBGCP6
SELENOO	SELENOO	HDAC10	HDAC10
TUBGCP6	TUBGCP6	MAPK12	MAPK12
HDAC10	HDAC10	MAPK11	MAPK11
MAPK12	MAPK12	PLXNB2	PLXNB2
MAPK11	MAPK11	ZNF800	ZNF800
PLXNB2	PLXNB2	GRM8	GRM8
ZNF800	ZNF800	POT1	POT1
GRM8	GRM8	GPR37	GPR37
POT1	POT1	WASL	WASL
GPR37	GPR37	ASB15	ASB15
WASL	WASL	NDUFA5	NDUFA5
ASB15	ASB15	IQUB	IQUB
NDUFA5	NDUFA5	CADPS2	CADPS2
IQUB	IQUB	AASS	AASS
CADPS2	CADPS2	PTPRZ1	PTPRZ1
AASS	AASS	FAM3C	FAM3C
PTPRZ1	PTPRZ1	WNT16	WNT16
FAM3C	FAM3C	CPED1	CPED1
WNT16	WNT16	ING3	ING3
CPED1	CPED1	TSPAN12	TSPAN12
ING3	ING3	KCND2	KCND2
TSPAN12	TSPAN12	ANKRD26	ANKRD26
KCND2	KCND2	LSM8	LSM8
ANKRD26	ANKRD26	CTTNBP2	CTTNBP2
LSM8	LSM8	CFTR	CFTR
CTTNBP2	CTTNBP2	ASZ1	ASZ1
CFTR	CFTR	WNT2	WNT2
ASZ1	ASZ1	ST7	ST7
WNT2	WNT2	CAPZA2	CAPZA2
ST7	ST7	MET	MET
CAPZA2	CAPZA2	CAV1	CAV1
MET	MET	CAV2	CAV2
CAV1	CAV1	TES	TES
CAV2	CAV2	TFEC	TFEC
TES	TES	MDFIC	MDFIC
TFEC	TFEC	FOXP2	FOXP2
MDFIC	MDFIC	GPR85	GPR85
FOXP2	FOXP2	BMT2	SAMTOR
GPR85	GPR85	TMEM168	TMEM168
BMT2	SAMTOR	LSMEM1	LSMEM1
TMEM168	TMEM168	IFRD1	IFRD1
LSMEM1	LSMEM1	ZNF277	ZNF277
IFRD1	IFRD1	DOCK4	DOCK4
ZNF277	ZNF277	LRRN3	LRRN3
DOCK4	DOCK4	DNAJB9	DNAJB9
LRRN3	LRRN3	THAP5	THAP5
DNAJB9	DNAJB9	PNPLA8	PNPLA8
THAP5	THAP5	NRCAM	NRCAM
PNPLA8	PNPLA8	CNTN1	CNTN1
NRCAM	NRCAM	PDZRN4	PDZRN4
CNTN1	CNTN1	GXYLT1	GXYLT1
PDZRN4	PDZRN4	YAF2	YAF2
GXYLT1	GXYLT1	ZCRB1	ZCRB1
YAF2	YAF2	PPHLN1	PPHLN1
ZCRB1	ZCRB1	PRICKLE1	PRICKLE1
PPHLN1	PPHLN1	ADAMTS20	ADAMTS20
PRICKLE1	PRICKLE1	PUS7L	PUS7L
ADAMTS20	ADAMTS20	IRAK4	IRAK4
PUS7L	PUS7L	TWF1	TWF1
IRAK4	IRAK4	TMEM117	TMEM117
TWF1	TWF1	NELL2	NELL2
TMEM117	TMEM117	ANO6	ANO6
NELL2	NELL2	ARID2	ARID2
ANO6	ANO6	SCAF11	SCAF11
ARID2	ARID2	SLC38A1	SLC38A1
SCAF11	SCAF11	SLC38A2	SLC38A2
SLC38A1	SLC38A1	SLC38A4	SLC38A4
SLC38A2	SLC38A2	AMIGO2	AMIGO2
SLC38A4	SLC38A4	RPAP3	RPAP3
AMIGO2	AMIGO2	ATP23	ATP23
RPAP3	RPAP3	LRIG3	LRIG3
ATP23	ATP23	SLC16A7	SLC16A7
LRIG3	LRIG3	FAM19A2	TAFA2
SLC16A7	SLC16A7	USP15	USP15
FAM19A2	TAFA2	MON2	MON2
USP15	USP15	PPM1H	PPM1H
MON2	MON2	AVPR1A	AVPR1A
PPM1H	PPM1H	TMEM5	RXYLT1
AVPR1A	AVPR1A	SRGAP1	SRGAP1
TMEM5	RXYLT1	KICS2	KICS2
SRGAP1	SRGAP1	RPL18A	RPL18A
KICS2	KICS2	XPOT	XPOT
RPL18A	RPL18A	TBK1	TBK1
XPOT	XPOT	RASSF3	RASSF3
TBK1	TBK1	GNS	GNS
RASSF3	RASSF3	TBC1D30	TBC1D30
GNS	GNS	WIF1	WIF1
TBC1D30	TBC1D30	LEMD3	LEMD3
WIF1	WIF1	MSRB3	MSRB3
LEMD3	LEMD3	TMBIM4	TMBIM4
MSRB3	MSRB3	HELB	HELB
TMBIM4	TMBIM4	GRIP1	GRIP1
HELB	HELB	CAND1	CAND1
GRIP1	GRIP1	DYRK2	DYRK2
CAND1	CAND1	MDM1	MDM1
DYRK2	DYRK2	RAP1B	RAP1B
MDM1	MDM1	NUP107	NUP107
RAP1B	RAP1B	SLC35E3	SLC35E3
NUP107	NUP107	MDM2	MDM2
SLC35E3	SLC35E3	CPM	CPM
MDM2	MDM2	LYZ	LYZ
CPM	CPM	YEATS4	YEATS4
LYZ	LYZ	FRS2	FRS2
YEATS4	YEATS4	CCT2	CCT2
FRS2	FRS2	RAB3IP	RAB3IP
CCT2	CCT2	MYRF	MYRF
BEST3	BEST3	CNOT2	CNOT2
RAB3IP	RAB3IP	KCNMB4	KCNMB4
CNOT2	CNOT2	PTPRB	PTPRB
KCNMB4	KCNMB4	PTPRR	PTPRR
PTPRB	PTPRB	LGR5	LGR5
PTPRR	PTPRR	ZFC3H1	ZFC3H1
TSPAN8	TSPAN8	TMEM19	TMEM19
LGR5	LGR5	RAB21	RAB21
ZFC3H1	ZFC3H1	TBC1D15	TBC1D15
TMEM19	TMEM19	TPH2	TPH2
RAB21	RAB21	TRHDE	TRHDE
TBC1D15	TBC1D15	KCNC2	KCNC2
TPH2	TPH2	CAPS2	CAPS2
TRHDE	TRHDE	GLIPR1L1	GLIPR1L1
KCNC2	KCNC2	KRR1	KRR1
CAPS2	CAPS2	PHLDA1	PHLDA1
GLIPR1L1	GLIPR1L1	NAP1L1	NAP1L1
KRR1	KRR1	OSBPL8	OSBPL8
PHLDA1	PHLDA1	ZDHHC17	ZDHHC17
NAP1L1	NAP1L1	CSRP2	CSRP2
OSBPL8	OSBPL8	E2F7	E2F7
ZDHHC17	ZDHHC17	NAV3	NAV3
CSRP2	CSRP2	SYT1	SYT1
E2F7	E2F7	PAWR	PAWR
NAV3	NAV3	PPP1R12A	PPP1R12A
SYT1	SYT1	RPS16	RPS16
PAWR	PAWR	OTOGL	OTOGL
PPP1R12A	PPP1R12A	PTPRQ	PTPRQ
RPS16	RPS16	ACSS3	ACSS3
OTOGL	OTOGL	PPFIA2	PPFIA2
PTPRQ	PTPRQ	CCDC59	CCDC59
ACSS3	ACSS3	METTL25	METTL25
PPFIA2	PPFIA2	TMTC2	TMTC2
CCDC59	CCDC59	SLC6A15	SLC6A15
METTL25	METTL25	ALX1	ALX1
TMTC2	TMTC2	RASSF9	RASSF9
SLC6A15	SLC6A15	NTS	NTS
ALX1	ALX1	C12orf50	C12orf50
RASSF9	RASSF9	C12orf29	RLIG1
NTS	NTS	CEP290	CEP290
C12orf50	C12orf50	TMTC3	TMTC3
C12orf29	RLIG1	KITLG	KITLG
CEP290	CEP290	DUSP6	DUSP6
TMTC3	TMTC3	POC1B	POC1B
KITLG	KITLG	ATP2B1	ATP2B1
DUSP6	DUSP6	EPYC	EPYC
POC1B	POC1B	KERA	KERA
ATP2B1	ATP2B1	LUM	LUM
EPYC	EPYC	DCN	DCN
KERA	KERA	EEA1	EEA1
LUM	LUM	NUDT4	NUDT4
DCN	DCN	UBE2N	UBE2N
PLEKHG7	PLEKHG7	MRPL42	MRPL42
EEA1	EEA1	SOCS2	SOCS2
NUDT4	NUDT4	CRADD	CRADD
UBE2N	UBE2N	PLXNC1	PLXNC1
MRPL42	MRPL42	CEP83	CEP83
SOCS2	SOCS2	TMCC3	TMCC3
CRADD	CRADD	SNAPC3	SNAPC3
PLXNC1	PLXNC1	NDUFA12	NDUFA12
CEP83	CEP83	NR2C1	NR2C1
TMCC3	TMCC3	FGD6	FGD6
SNAPC3	SNAPC3	VEZT	VEZT
NDUFA12	NDUFA12	METAP2	METAP2
NR2C1	NR2C1	USP44	USP44
FGD6	FGD6	NTN4	NTN4
VEZT	VEZT	SNRPF	SNRPF
METAP2	METAP2	AMDHD1	AMDHD1
USP44	USP44	HAL	HAL
NTN4	NTN4	LTA4H	LTA4H
SNRPF	SNRPF	ELK3	ELK3
AMDHD1	AMDHD1	CDK17	CDK17
HAL	HAL	CFAP54	CFAP54
LTA4H	LTA4H	TMPO	TMPO
ELK3	ELK3	SLC25A3	SLC25A3
CDK17	CDK17	LOC112531638	SNORA53
CFAP54	CFAP54	IKBIP	IKBIP
TMPO	TMPO	APAF1	APAF1
SLC25A3	SLC25A3	ANKS1B	ANKS1B
LOC112531638	SNORA53	UHRF1BP1L	BLTP3B
IKBIP	IKBIP	ACTR6	ACTR6
APAF1	APAF1	SCYL2	SCYL2
ANKS1B	ANKS1B	NR1H4	NR1H4
UHRF1BP1L	BLTP3B	GAS2L3	GAS2L3
ACTR6	ACTR6	ANO4	ANO4
SCYL2	SCYL2	SLC5A8	SLC5A8
NR1H4	NR1H4	UTP20	UTP20
GAS2L3	GAS2L3	ARL1	ARL1
ANO4	ANO4	NUP205	NUP205
UTP20	UTP20	CNOT4	CNOT4
ARL1	ARL1	STRA8	STRA8
NUP205	NUP205	WDR91	WDR91
CNOT4	CNOT4	TMEM140	TMEM140
STRA8	STRA8	AGBL3	AGBL3
WDR91	WDR91	ARHGDIB	ARHGDIB
TMEM140	TMEM140	MGP	MGP
AGBL3	AGBL3	ART4	ART4
ARHGDIB	ARHGDIB	APOLD1	APOLD1
LOC107048995	ERP27	DDX47	DDX47
MGP	MGP	GPRC5A	GPRC5A
ART4	ART4	HEBP1	HEBP1
APOLD1	APOLD1	FAM234B	FAM234B
DDX47	DDX47	EMP1	EMP1
GPRC5A	GPRC5A	GRIN2B	GRIN2B
HEBP1	HEBP1	ATF7IP	ATF7IP
FAM234B	FAM234B	PLBD1	PLBD1
GSG1	GSG1	GUCY2C	GUCY2C
EMP1	EMP1	UBN2	UBN2
GRIN2B	GRIN2B	FMC1	FMC1
ATF7IP	ATF7IP	LUC7L2	LUC7L2
PLBD1	PLBD1	LOC112531612	RNU12
GUCY2C	GUCY2C	POLDIP3	POLDIP3
UBN2	UBN2	RRP7A	RRP7A
FMC1	FMC1	SERHL	SERHL2
LUC7L2	LUC7L2	TCF20	TCF20
LOC112531612	RNU12	CYP2D6	CYP2D6
POLDIP3	POLDIP3	NDUFA6	NDUFA6
RRP7A	RRP7A	SMDT1	SMDT1
SERHL	SERHL2	FAM109B	PHETA2
TCF20	TCF20	NAGA	NAGA
CYP2D6	CYP2D6	WBP2NL	WBP2NL
NDUFA6	NDUFA6	LOC100859314	SMIM45
SMDT1	SMDT1	CENPM	CENPM
FAM109B	PHETA2	TNFRSF13C	TNFRSF13C
NAGA	NAGA	SHISA8	SHISA8
WBP2NL	WBP2NL	SREBF2	SREBF2
LOC100859314	SMIM45	CCDC134	CCDC134
CENPM	CENPM	MEI1	MEI1
TNFRSF13C	TNFRSF13C	XRCC6	XRCC6
SHISA8	SHISA8	DESI1	DESI1
SREBF2	SREBF2	PMM1	PMM1
CCDC134	CCDC134	POLR3H	POLR3H
MEI1	MEI1	ACO2	ACO2
XRCC6	XRCC6	PHF5A	PHF5A
DESI1	DESI1	TOB2	TOB2
PMM1	PMM1	TEF	TEF
CSDC2	CSDC2	RANGAP1	RANGAP1
POLR3H	POLR3H	CHADL	CHADL
ACO2	ACO2	L3MBTL2	L3MBTL2
PHF5A	PHF5A	EP300	EP300
TOB2	TOB2	RBX1	RBX1
TEF	TEF	XPNPEP3	XPNPEP3
RANGAP1	RANGAP1	ST13P5	ST13
CHADL	CHADL	SLC25A17	SLC25A17
L3MBTL2	L3MBTL2	MKL1	MRTFA
EP300	EP300	SGSM3	SGSM3
RBX1	RBX1	ADSL	ADSL
XPNPEP3	XPNPEP3	GRAP2	GRAP2
ST13P5	ST13	CACNA1I	CACNA1I
SLC25A17	SLC25A17	RPS19BP1	RPS19BP1
MKL1	MRTFA	ATF4	ATF4
SGSM3	SGSM3	MIEF1	MIEF1
ADSL	ADSL	MGAT3	MGAT3
FAM83F	FAM83F	TAB1	TAB1
GRAP2	GRAP2	SYNGR1	SYNGR1
CACNA1I	CACNA1I	RPL3	RPL3
RPS19BP1	RPS19BP1	PDGFB	PDGFB
ATF4	ATF4	CBX7	CBX7
MIEF1	MIEF1	NPTXR	NPTXR
MGAT3	MGAT3	DNAL4	DNAL4
TAB1	TAB1	SUN2	SUN2
SYNGR1	SYNGR1	GTPBP1	GTPBP1
RPL3	RPL3	JOSD1	JOSD1
PDGFB	PDGFB	TOMM22	TOMM22
CBX7	CBX7	CBY1	CBY1
NPTXR	NPTXR	DMC1	DMC1
DNAL4	DNAL4	DDX17	DDX17
SUN2	SUN2	KDELR3	KDELR3
GTPBP1	GTPBP1	KCNJ4	KCNJ4
JOSD1	JOSD1	CSNK1E	CSNK1E
TOMM22	TOMM22	TMEM184B	TMEM184B
CBY1	CBY1	MAFF	MAFF
DMC1	DMC1	PLA2G6	PLA2G6
DDX17	DDX17	BAIAP2L2	BAIAP2L2
KDELR3	KDELR3	SLC16A8	SLC16A8
KCNJ4	KCNJ4	PICK1	PICK1
CSNK1E	CSNK1E	SOX10	SOX10
TMEM184B	TMEM184B	POLR2F	POLR2F
MAFF	MAFF	C22orf23	C22orf23
PLA2G6	PLA2G6	MICALL1	MICALL1
BAIAP2L2	BAIAP2L2	EIF3L	EIF3L
PICK1	PICK1	ANKRD54	ANKRD54
SOX10	SOX10	GCAT	GCAT
POLR2F	POLR2F	TRIOBP	TRIOBP
C22orf23	C22orf23	NOL12	NOL12
MICALL1	MICALL1	PDXP	PDXP
EIF3L	EIF3L	GGA1	GGA1
ANKRD54	ANKRD54	LGALS2	LGALS2
GCAT	GCAT	CDC42EP1	CDC42EP1
TRIOBP	TRIOBP	CARD10	CARD10
NOL12	NOL12	MFNG	MFNG
PDXP	PDXP	ELFN2	ELFN2
GGA1	GGA1	CYTH4	CYTH4
LGALS2	LGALS2	RAC2	RAC2
CDC42EP1	CDC42EP1	SSTR3	SSTR3
CARD10	CARD10	C1QTNF6	C1QTNF6
MFNG	MFNG	KCTD17	KCTD17
ELFN2	ELFN2	IL2RB	IL2RB
CYTH4	CYTH4	MPST	MPST
RAC2	RAC2	TST	TST
SSTR3	SSTR3	TEX33	CIMIP4
C1QTNF6	C1QTNF6	CSF2RB	CSF2RB
KCTD17	KCTD17	NCF4	NCF4
IL2RB	IL2RB	PVALB	PVALB
MPST	MPST	IFT27	IFT27
TST	TST	CACNG2	CACNG2
TEX33	CIMIP4	EIF3D	EIF3D
CSF2RB	CSF2RB	FOXRED2	FOXRED2
NCF4	NCF4	TXN2	TXN2
PVALB	PVALB	MYH9	MYH9
IFT27	IFT27	RBFOX2	RBFOX2
CACNG2	CACNG2	MB	MB
EIF3D	EIF3D	RASD2	RASD2
FOXRED2	FOXRED2	MCM5	MCM5
TXN2	TXN2	HMOX1	HMOX1
MYH9	MYH9	TOM1	TOM1
RBFOX2	RBFOX2	HMGXB4	HMGXB4
MB	MB	LARGE1	LARGE1
RASD2	RASD2	SYN3	SYN3
MCM5	MCM5	TIMP3	TIMP3
HMOX1	HMOX1	FBXO7	FBXO7
TOM1	TOM1	RTCB	RTCB
HMGXB4	HMGXB4	ASCL4	ASCL4
ISX	ISX	PRDM4	PRDM4
LARGE1	LARGE1	PWP1	PWP1
SYN3	SYN3	BTBD11	ABTB3
TIMP3	TIMP3	CRY1	CRY1
FBXO7	FBXO7	MTERF2	MTERF2
RTCB	RTCB	TMEM263	TMEM263
PRDM4	PRDM4	RIC8B	RIC8B
PWP1	PWP1	RFX4	RFX4
BTBD11	ABTB3	POLR3B	POLR3B
CRY1	CRY1	TCP11X2	TCP11L2
MTERF2	MTERF2	NUAK1	NUAK1
TMEM263	TMEM263	APPL2	APPL2
RIC8B	RIC8B	WASHC4	WASHC4
RFX4	RFX4	ALDH1L2	ALDH1L2
POLR3B	POLR3B	SLC41A2	SLC41A2
TCP11X2	TCP11L2	TXNRD1	TXNRD1
NUAK1	NUAK1	NFYB	NFYB
APPL2	APPL2	HCFC2	HCFC2
WASHC4	WASHC4	GLT8D2	GLT8D2
ALDH1L2	ALDH1L2	TDG	TDG
SLC41A2	SLC41A2	C12orf73	UQCC6
TXNRD1	TXNRD1	HSP90B1	HSP90B1
NFYB	NFYB	NT5DC3	NT5DC3
HCFC2	HCFC2	STAB2	STAB2
GLT8D2	GLT8D2	IGF1	IGF1
TDG	TDG	PARPBP	PARPBP
C12orf73	UQCC6	NUP37	NUP37
HSP90B1	HSP90B1	CCDC53	WASHC3
NT5DC3	NT5DC3	DRAM1	DRAM1
STAB2	STAB2	GNPTAB	GNPTAB
ASCL1	ASCL1	SYCP3	SYCP3
PAH	PAH	CHPT1	CHPT1
IGF1	IGF1	PARP12	PARP12
PARPBP	PARPBP	TBXAS1	TBXAS1
NUP37	NUP37	HIPK2	HIPK2
CCDC53	WASHC3	SVOPL	SVOPL
DRAM1	DRAM1	TRIM24	TRIM24
GNPTAB	GNPTAB	AKR1D1	AKR1D1
SYCP3	SYCP3	KDM7A	KDM7A
CHPT1	CHPT1	RAB19	RAB19
PARP12	PARP12	DENND2A	DENND2A
TBXAS1	TBXAS1	ADCK2	ADCK2
HIPK2	HIPK2	NDUFB2	NDUFB2
SVOPL	SVOPL	BRAF	BRAF
TRIM24	TRIM24	MRPS33	MRPS33
AKR1D1	AKR1D1	TMEM178B	TMEM178B
KDM7A	KDM7A	AGK	AGK
RAB19	RAB19	DENND11	DENND11
DENND2A	DENND2A	SSBP1	SSBP1
ADCK2	ADCK2	CREB3L2	CREB3L2
NDUFB2	NDUFB2	DGKI	DGKI
BRAF	BRAF	PTN	PTN
MRPS33	MRPS33	CHRM2	CHRM2
TMEM178B	TMEM178B	MTPN	MTPN
AGK	AGK	SLC13A4	SLC13A4
DENND11	DENND11	C7orf73	STMP1
WEE2	WEE2	SYT10	SYT10
SSBP1	SSBP1	PKP2	PKP2
CREB3L2	CREB3L2	YARS2	YARS2
DGKI	DGKI	DNM1L	DNM1L
PTN	PTN	FGD4	FGD4
CHRM2	CHRM2	BICD1	BICD1
MTPN	MTPN	RESF1	RESF1
FAM180A	FAM180A	AMN1	AMN1
SLC13A4	SLC13A4	DENND5B	DENND5B
C7orf73	STMP1	FAM60A	SINHCAF
SYT10	SYT10	CAPRIN2	CAPRIN2
PKP2	PKP2	IPO8	IPO8
YARS2	YARS2	TMTC1	TMTC1
DNM1L	DNM1L	DDX11	DDX11
FGD4	FGD4	WASHC1	WASHC1
BICD1	BICD1	IQSEC3	IQSEC3
RESF1	RESF1	SLC6A13	SLC6A13
AMN1	AMN1	KDM5A	KDM5A
DENND5B	DENND5B	CCDC77	CCDC77
FAM60A	SINHCAF	B4GALNT3	B4GALNT3
CAPRIN2	CAPRIN2	NINJ2	NINJ2
IPO8	IPO8	WNK1	WNK1
TMTC1	TMTC1	RAD52	RAD52
DDX11	DDX11	ERC1	ERC1
WASHC1	WASHC1	WNT5B	WNT5B
IQSEC3	IQSEC3	FBXL14	FBXL14
SLC6A12	SLC6A12	ADIPOR2	ADIPOR2
SLC6A13	SLC6A13	DCP1B	DCP1B
KDM5A	KDM5A	CACNA1C	CACNA1C
CCDC77	CCDC77	IL17RA	IL17RA
B4GALNT3	B4GALNT3	HDHD5	HDHD5
NINJ2	NINJ2	CECR1	ADA2
WNK1	WNK1	CECR2	CECR2
RAD52	RAD52	ATP6V1E1	ATP6V1E1
ERC1	ERC1	BCL2L13	BCL2L13
WNT5B	WNT5B	MICAL3	MICAL3
FBXL14	FBXL14	PEX26	PEX26
ADIPOR2	ADIPOR2	USP41	USP18
LRTM2	LRTM2	AKR1E2	AKR1E2
DCP1B	DCP1B	BPGM	BPGM
CACNA1C	CACNA1C	CALD1	CALD1
IL17RA	IL17RA	AKR1B10	AKR1B10
HDHD5	HDHD5	PTPRO	PTPRO
CECR1	ADA2	EPS8	EPS8
CECR2	CECR2	STRAP	STRAP
ATP6V1E1	ATP6V1E1	DERA	DERA
BCL2L13	BCL2L13	SLC15A5	SLC15A5
MICAL3	MICAL3	MGST1	MGST1
PEX26	PEX26	LMO3	LMO3
USP41	USP18	RERGL	RERGL
AKR1E2	AKR1E2	PIK3C2G	PIK3C2G
BPGM	BPGM	PLEKHA5	PLEKHA5
CALD1	CALD1	AEBP2	AEBP2
AKR1B10	AKR1B10	PDE3A	PDE3A
PTPRO	PTPRO	SLCO1C1	SLCO1C1
EPS8	EPS8	SLCO1A2	SLCO1A2
STRAP	STRAP	PYROXD1	PYROXD1
DERA	DERA	RECQL	RECQL
SLC15A5	SLC15A5	GOLT1B	GOLT1B
MGST1	MGST1	BCAT1	BCAT1
LMO3	LMO3	SOX5	SOX5
RERGL	RERGL	ETNK1	ETNK1
PIK3C2G	PIK3C2G	C2CD5	C2CD5
PLCZ1	PLCZ1	ST8SIA1	ST8SIA1
PLEKHA5	PLEKHA5	C3AR1L	C3AR1
AEBP2	AEBP2	CMAS	CMAS
PDE3A	PDE3A	ABCC9	ABCC9
SLCO1C1	SLCO1C1	KCNJ8	KCNJ8
SLCO1A2	SLCO1A2	LDHB	LDHB
PYROXD1	PYROXD1	GYS2	GYS2
RECQL	RECQL	IRAG2	IRAG2
GOLT1B	GOLT1B	DNAI7	DNAI7
BCAT1	BCAT1	ETFRF1	ETFRF1
SOX5	SOX5	KRAS	KRAS
ETNK1	ETNK1	RASSF8	RASSF8
C2CD5	C2CD5	BHLHE41	BHLHE41
ST8SIA1	ST8SIA1	SSPN	SSPN
C3AR1L	C3AR1	ITPR2	ITPR2
CMAS	CMAS	INTS13	INTS13
ABCC9	ABCC9	FGFR1OP2	FGFR1OP2
KCNJ8	KCNJ8	TM7SF3	TM7SF3
LDHB	LDHB	MED21	MED21
GYS2	GYS2	STK38L	STK38L
IRAG2	IRAG2	ARNTL2	BMAL2
DNAI7	DNAI7	PPFIBP1	PPFIBP1
ETFRF1	ETFRF1	A4GALT	A4GALT
KRAS	KRAS	ARFGAP3	ARFGAP3
RASSF8	RASSF8	PACSIN2	PACSIN2
BHLHE41	BHLHE41	TTLL1	TTLL1
SSPN	SSPN	MCAT	MCAT
ITPR2	ITPR2	TSPO	TSPO
INTS13	INTS13	TTLL12	TTLL12
FGFR1OP2	FGFR1OP2	SCUBE1	SCUBE1
TM7SF3	TM7SF3	MPPED1	MPPED1
MED21	MED21	EFCAB6	EFCAB6
STK38L	STK38L	SULT4A1	SULT4A1
ARNTL2	BMAL2	PNPLA3	PNPLA3
PPFIBP1	PPFIBP1	SAMM50	SAMM50
A4GALT	A4GALT	PARVB	PARVB
ARFGAP3	ARFGAP3	PARVG	PARVG
PACSIN2	PACSIN2	KIAA1644	SHISAL1
TTLL1	TTLL1	PRR5	PRR5
MCAT	MCAT	ARHGAP8	ARHGAP8
TSPO	TSPO	PHF21B	PHF21B
TTLL12	TTLL12	NUP50	NUP50
SCUBE1	SCUBE1	KIAA0930	KIAA0930
MPPED1	MPPED1	UPK3A	UPK3A
EFCAB6	EFCAB6	RIBC1	RIBC2
SULT4A1	SULT4A1	FBLN1	FBLN1
PNPLA3	PNPLA3	ATXN10	ATXN10
SAMM50	SAMM50	WNT7B	WNT7B
PARVB	PARVB	PPARA	PPARA
PARVG	PARVG	PKDREJ	PKDREJ
KIAA1644	SHISAL1	ZC3HAV1	ZC3HAV1
PRR5	PRR5	ETV6	ETV6
ARHGAP8	ARHGAP8	BCL2L14	BCL2L14
PHF21B	PHF21B	LRP6	LRP6
NUP50	NUP50	MANSC1	MANSC1
KIAA0930	KIAA0930	BORCS5	BORCS5
UPK3A	UPK3A	DUSP16	DUSP16
SMC1B	SMC1B	CREBL2	CREBL2
FBLN1	FBLN1	CDKN1B	CDKN1B
ATXN10	ATXN10	MRPS35	MRPS35
WNT7B	WNT7B	MANSC4	MANSC4
PPARA	PPARA	KLHL42	KLHL42
PKDREJ	PKDREJ	PTHLH	PTHLH
ZC3HAV1	ZC3HAV1	CCDC91	CCDC91
ETV6	ETV6	FAR2	FAR2
BCL2L14	BCL2L14	RAD51AP1	RAD51AP1
LRP6	LRP6	C12orf4	FERRY3
MANSC1	MANSC1	FGF23	FGF23
BORCS5	BORCS5	CCND2	CCND2
DUSP16	DUSP16	NDUFA9	NDUFA9
CREBL2	CREBL2	KCNA1	KCNA1
CDKN1B	CDKN1B	NTF3	NTF3
MRPS35	MRPS35	VWF	VWF
MANSC4	MANSC4	NOBOX	NOBOX
KLHL42	KLHL42	CD9	CD9
PTHLH	PTHLH	ARHGEF5	ARHGEF5
CCDC91	CCDC91	PRMT1	PRMT8
FAR2	FAR2	PARP11	PARP11
RAD51AP1	RAD51AP1	TEAD4	TEAD4
C12orf4	FERRY3	FOXM1	FOXM1
FGF6	FGF6	ITFG2	ITFG2
FGF23	FGF23	FKBP4	FKBP4
CCND2	CCND2	NECAP1	NECAP1
NDUFA9	NDUFA9	FOXJ3	FOXJ2
KCNA1	KCNA1	MFAP5	MFAP5
NTF3	NTF3	RIMKLB	RIMKLB
VWF	VWF	PHC1	PHC1
NOBOX	NOBOX	M6PR	M6PR
CD9	CD9	MAN1A2	MAN1A2
ARHGEF5	ARHGEF5	CD86	CD86
PRMT1	PRMT8	CASR	CASR
PARP11	PARP11	CSTB	CSTB
TEAD4	TEAD4	CSTA	CSTA
FOXM1	FOXM1	CCDC58	MIX23
ITFG2	ITFG2	FAM162A	FAM162A
FKBP4	FKBP4	KPNA1	KPNA1
NECAP1	NECAP1	FBXO40	FBXO40
FOXJ3	FOXJ2	TAPBPL	TAPBPL
NANOG	NANOG	VAMP1	VAMP1
AICDA	AICDA	SCNN1A	SCNN1A
MFAP5	MFAP5	MRPL51	MRPL51
RIMKLB	RIMKLB	NCAPD2	NCAPD2
PHC1	PHC1	LOC112531645	SCARNA10
M6PR	M6PR	GAPDH	GAPDH
A2M	A2M	IFFO1	IFFO1
MAN1A2	MAN1A2	NOP2	NOP2
CD86	CD86	CHD4	CHD4
CASR	CASR	LPAR5	LPAR5
CSTB	CSTB	ACRBP	ACRBP
CSTA	CSTA	ING4	ING4
CCDC58	MIX23	ZNF384	ZNF384
FAM162A	FAM162A	PIANP	PIANP
KPNA1	KPNA1	COPS7A	COPS7A
FBXO40	FBXO40	MLF2	MLF2
TAPBPL	TAPBPL	LAG3	LAG3
VAMP1	VAMP1	CD4	CD4
SCNN1A	SCNN1A	GPR162	GPR162
MRPL51	MRPL51	P3H3	P3H3
NCAPD2	NCAPD2	GNB3	GNB3
LOC112531645	SCARNA10	CDCA3	CDCA3
GAPDH	GAPDH	USP5	USP5
IFFO1	IFFO1	TPI1	TPI1
NOP2	NOP2	LRRC23	LRRC23
CHD4	CHD4	ENO2	ENO2
LPAR5	LPAR5	ATN1	ATN1
ACRBP	ACRBP	C12orf57	C12orf57
ING4	ING4	PTPN6	PTPN6
ZNF384	ZNF384	PHB2	PHB2
PIANP	PIANP	EMG1	EMG1
COPS7A	COPS7A	LPCAT3	LPCAT3
MLF2	MLF2	C1S	C1S
LAG3	LAG3	C1R	C1R
CD4	CD4	CLSTN3	CLSTN3
GPR162	GPR162	PEX5	PEX5
P3H3	P3H3	EPHA1	EPHA1
GNB3	GNB3	ZYX	ZYX
CDCA3	CDCA3	FAM131B	FAM131B
USP5	USP5	CLCN1	CLCN1
TPI1	TPI1	CASP2	CASP2
LRRC23	LRRC23	GSTK1	GSTK1
ENO2	ENO2	LOC418303	CD163L1
ATN1	ATN1	TRPV6	TRPV6
C12orf57	C12orf57	EPHB6	EPHB6
PTPN6	PTPN6	YBX3	YBX3
PHB2	PHB2	SYCE3	SYCE3
EMG1	EMG1	STYK1	STYK1
LPCAT3	LPCAT3	GABARAPL1	GABARAPL1
C1S	C1S	TMEM52B	TMEM52B
C1R	C1R	HSD3B1	HSD3B1
CLSTN3	CLSTN3	LOC101750690	WARS2
PEX5	PEX5	TBX15	TBX15
EPHA1	EPHA1	SPAG17	SPAG17
ZYX	ZYX	WDR3	WDR3
FAM131B	FAM131B	GDAP2	GDAP2
CLCN1	CLCN1	FAM46C	TENT5C
CASP2	CASP2	DUSP12	DUSP12
GSTK1	GSTK1	ATP6V1A	ATP6V1A
LOC418303	CD163L1	NAA50	NAA50
TRPV6	TRPV6	USF3	USF3
EPHB6	EPHB6	SIDT1	SIDT1
YBX3	YBX3	SPICE1	SPICE1
SYCE3	SYCE3	TRIM45	TRIM45
STYK1	STYK1	VTCN1	VTCN1
GABARAPL1	GABARAPL1	CTC1	CTC1
TMEM52B	TMEM52B	TNFRSF1A	TNFRSF1A
HSD3B1	HSD3B1	METTL16	METTL16
HAO2	HAO2	POLQ	POLQ
LOC101750690	WARS2	STXBP5L	STXBP5L
TBX15	TBX15	GTF2E1	GTF2E1
SPAG17	SPAG17	RABL3	RABL3
WDR3	WDR3	NDUFB4	NDUFB4
GDAP2	GDAP2	FSTL1	FSTL1
FAM46C	TENT5C	LRRC58	LRRC58
DUSP12	DUSP12	GSK3A	GSK3B
ATP6V1A	ATP6V1A	MAATS1	CFAP91
NAA50	NAA50	POPDC2	POPDC2
USF3	USF3	PLA1A	PLA1A
SIDT1	SIDT1	ATP1A1	ATP1A1
SPICE1	SPICE1	MAB21L3	MAB21L3
TRIM45	TRIM45	SLC22A15	SLC22A15
VTCN1	VTCN1	NHLH2	NHLH2
CTC1	CTC1	VANGL1	VANGL1
TNFRSF1A	TNFRSF1A	CHD1L	CHD1L
METTL16	METTL16	TMEM39A	TMEM39A
POLQ	POLQ	B4GALT4	B4GALT4
STXBP5L	STXBP5L	ARHGAP31	ARHGAP31
GTF2E1	GTF2E1	IGSF11	IGSF11
RABL3	RABL3	LSAMP	LSAMP
HGD	HGD	GAP43	GAP43
NDUFB4	NDUFB4	ZBTB20	ZBTB20
FSTL1	FSTL1	DRD3	DRD3
LRRC58	LRRC58	QTRT2	QTRT2
GPR156	GPR156	CCDC191	CCDC191
GSK3A	GSK3B	ZDHHC23	ZDHHC23
MAATS1	CFAP91	GRAMD1C	GRAMD1C
POPDC2	POPDC2	CLDND1	CLDND1
PLA1A	PLA1A	ILDR1	ILDR1
ATP1A1	ATP1A1	CFAP44	CFAP44
MAB21L3	MAB21L3	BOC	BOC
SLC22A15	SLC22A15	NEPRO	NEPRO
NHLH2	NHLH2	TAF13	TAF13
CASQ2	CASQ2	GTPBP8	GTPBP8
VANGL1	VANGL1	SLC35A5	SLC35A5
CHD1L	CHD1L	ATG3	ATG3
TMEM39A	TMEM39A	F5	F5
B4GALT4	B4GALT4	SLC19A2	SLC19A2
ARHGAP31	ARHGAP31	CCDC181	CCDC181
IGSF11	IGSF11	BLZF1	BLZF1
LSAMP	LSAMP	NME7	NME7
GAP43	GAP43	ATP1B1	ATP1B1
ZBTB20	ZBTB20	DPT	DPT
DRD3	DRD3	TBX19	TBX19
QTRT2	QTRT2	SFT2D2	SFT2D2
CCDC191	CCDC191	TIPRL	TIPRL
ZDHHC23	ZDHHC23	GPR161	GPR161
GRAMD1C	GRAMD1C	CPOX	CPOX
CLDND1	CLDND1	ST3GAL6	ST3GAL6
GPR15	GPR15	COL8A1	COL8A1
ILDR1	ILDR1	DCBLD2	DCBLD2
CFAP44	CFAP44	CMSS1	CMSS1
BOC	BOC	FILIP1L	FILIP1L
NEPRO	NEPRO	TBC1D23	TBC1D23
TAF13	TAF13	NIT2	NIT2
GTPBP8	GTPBP8	TOMM70	TOMM70
SLC35A5	SLC35A5	LNP1	LNP1
ATG3	ATG3	TMEM45B	TMEM45B
F5	F5	TFG	TFG
SLC19A2	SLC19A2	ABI3BP	ABI3BP
CCDC181	CCDC181	IMPG2	IMPG2
BLZF1	BLZF1	SENP7	SENP7
NME7	NME7	TRMT10C	TRMT10C
ATP1B1	ATP1B1	PCNP	PCNP
DPT	DPT	ZBTB11	ZBTB11
TBX19	TBX19	RPL24	RPL24
SFT2D2	SFT2D2	CEP97	CEP97
TIPRL	TIPRL	NXPE3	NXPE3
GPR161	GPR161	NFKBIZ	NFKBIZ
CPOX	CPOX	ZPLD1	ZPLD1
ST3GAL6	ST3GAL6	ALCAM	ALCAM
COL8A1	COL8A1	CBLB	CBLB
DCBLD2	DCBLD2	BBX	BBX
CMSS1	CMSS1	CD47	CD47
FILIP1L	FILIP1L	IFT57	IFT57
TBC1D23	TBC1D23	HHLA2	HHLA2
NIT2	NIT2	MYH15	MYH7B
TOMM70	TOMM70	TRAT1	TRAT1
LNP1	LNP1	HJURP	HJURP
TMEM45B	TMEM45B	NECTIN3	NECTIN3
TFG	TFG	PLCXD2	PLCXD2
ABI3BP	ABI3BP	PHLDB2	PHLDB2
IMPG2	IMPG2	ABHD10	ABHD10
SENP7	SENP7	TAGLN3	TAGLN3
TRMT10C	TRMT10C	TMPRSS7	TMPRSS7
PCNP	PCNP	C1H3ORF52	C3orf52
ZBTB11	ZBTB11	CD200	CD200
RPL24	RPL24	CGGBP1	CGGBP1
CEP97	CEP97	ZNF654	ZNF654
NXPE3	NXPE3	C3orf38	C3orf38
NFKBIZ	NFKBIZ	EPHA3	EPHA3
ZPLD1	ZPLD1	PROS1	PROS1
ALCAM	ALCAM	ARL13B	ARL13B
CBLB	CBLB	STX19	STX19
BBX	BBX	NSUN3	NSUN3
CD47	CD47	EPHA6	EPHA6
IFT57	IFT57	CRYBG3	CRYBG3
HHLA2	HHLA2	MINA	RIOX2
MYH15	MYH7B	DCAF6	DCAF6
TRAT1	TRAT1	MPC2	MPC2
HJURP	HJURP	MPZL1	MPZL1
NECTIN3	NECTIN3	RCSD1	RCSD1
PLCXD2	PLCXD2	CREG1	CREG1
PHLDB2	PHLDB2	CD247	CD247
ABHD10	ABHD10	POU2F1	POU2F1
TAGLN3	TAGLN3	DUSP27	STYXL2
TMPRSS7	TMPRSS7	MAEL	MAEL
C1H3ORF52	C3orf52	ILDR2	ILDR2
CD200	CD200	PTGFRN	PTGFRN
CGGBP1	CGGBP1	IGSF3	IGSF3
ZNF654	ZNF654	ADPRH	ADPRH
C3orf38	C3orf38	TIMMDC1	TIMMDC1
EPHA3	EPHA3	POGLUT1	POGLUT1
PROS1	PROS1	BCL9	BCL9
ARL13B	ARL13B	ACP6	ACP6
STX19	STX19	GJA5	GJA5
NSUN3	NSUN3	GJA8	GJA8
EPHA6	EPHA6	GPR89A	GPR89A
CRYBG3	CRYBG3	PDZK1P1	PDZK1
MINA	RIOX2	HTR1F	HTR1F
DCAF6	DCAF6	POU1F1	POU1F1
MPC2	MPC2	CHMP2B	CHMP2B
MPZL1	MPZL1	VGLL3	VGLL3
RCSD1	RCSD1	CADM2	CADM2
CREG1	CREG1	GBE1	GBE1
CD247	CD247	ROBO1	ROBO1
POU2F1	POU2F1	ROBO2	ROBO2
DUSP27	STYXL2	RBM11	RBM11
MAEL	MAEL	HSPA13	HSPA13
ILDR2	ILDR2	SAMSN1	SAMSN1
PTGFRN	PTGFRN	NRIP1	NRIP1
IGSF3	IGSF3	USP25	USP25
ADPRH	ADPRH	TSTD1	CXADR
TIMMDC1	TIMMDC1	C21orf91	C21orf91
POGLUT1	POGLUT1	NCAM2	NCAM2
BCL9	BCL9	MRPL39	MRPL39
ACP6	ACP6	JAM2	JAM2
GJA5	GJA5	ATP5J	ATP5PF
GJA8	GJA8	GABPA	GABPA
GPR89A	GPR89A	APP	APP
HTR1F	HTR1F	CYYR1	CYYR1
POU1F1	POU1F1	ADAMTS1	ADAMTS1
CHMP2B	CHMP2B	ADAMTS5	ADAMTS5
VGLL3	VGLL3	N6AMT1	N6AMT1
CADM2	CADM2	LTN1	LTN1
GBE1	GBE1	RWDD2B	RWDD2B
ROBO1	ROBO1	USP16	USP16
ROBO2	ROBO2	CCT8	CCT8
RBM11	RBM11	BACH1	BACH1
HSPA13	HSPA13	GRIK1	GRIK1
SAMSN1	SAMSN1	TIAM1	TIAM1
NRIP1	NRIP1	SOD1	SOD1
USP25	USP25	SCAF4	SCAF4
TSTD1	CXADR	HUNK	HUNK
C21orf91	C21orf91	MIS18A	MIS18A
CHODL	CHODL	URB1	URB1
TMPRSS15	TMPRSS15	EVA1C	EVA1C
NCAM2	NCAM2	C21orf59	CFAP298
MRPL39	MRPL39	SYNJ1	SYNJ1
JAM2	JAM2	PAXBP1	PAXBP1
ATP5J	ATP5PF	OLIG2	OLIG2
GABPA	GABPA	IFNAR2	IFNAR2
APP	APP	IL10RB	IL10RB
CYYR1	CYYR1	IFNAR1	IFNAR1
ADAMTS1	ADAMTS1	IFNGR2	IFNGR2
ADAMTS5	ADAMTS5	TMEM50B	TMEM50B
N6AMT1	N6AMT1	DNAJC28	DNAJC28
LTN1	LTN1	GART	GART
RWDD2B	RWDD2B	SON	SON
USP16	USP16	DONSON	DONSON
CCT8	CCT8	CRYZL1	CRYZL1
BACH1	BACH1	ITSN1	ITSN1
GRIK1	GRIK1	ATP5O	ATP5PO
TIAM1	TIAM1	MRPS6	MRPS6
SOD1	SOD1	SLC5A3	SLC5A3
SCAF4	SCAF4	KCNE2	KCNE2
HUNK	HUNK	KCNE1	KCNE1
MIS18A	MIS18A	RCAN1	RCAN1
URB1	URB1	CLIC6	CLIC6
EVA1C	EVA1C	RUNX1	RUNX1
C21orf59	CFAP298	SETD4	SETD4
SYNJ1	SYNJ1	CBR3	CBR1
PAXBP1	PAXBP1	DOP1B	DOP1B
OLIG2	OLIG2	MORC4	MORC3
IFNAR2	IFNAR2	CHAF1B	CHAF1B
IL10RB	IL10RB	HLCS	HLCS
IFNAR1	IFNAR1	RIPPLY3	RIPPLY3
IFNGR2	IFNGR2	PIGP	PIGP
TMEM50B	TMEM50B	TTC3	TTC3
DNAJC28	DNAJC28	DSCR3	VPS26C
GART	GART	DYRK1A	DYRK1A
SON	SON	KCNJ6	KCNJ6
DONSON	DONSON	KCNJ15	KCNJ15
CRYZL1	CRYZL1	ERG	ERG
ITSN1	ITSN1	ETS2	ETS2
ATP5O	ATP5PO	PSMG1	PSMG1
MRPS6	MRPS6	BRWD1	BRWD1
SLC5A3	SLC5A3	WRB	GET1
KCNE2	KCNE2	LCA5L	LCA5L
KCNE1	KCNE1	B3GALT5	B3GALT5
RCAN1	RCAN1	PCP4	PCP4
RUNX1	RUNX1	DSCAM	DSCAM
SETD4	SETD4	BACE2	BACE2
CBR3	CBR1	FAM3B	FAM3B
DOP1B	DOP1B	TMPRSS2	TMPRSS2
MORC4	MORC3	RIPK4	RIPK4
CHAF1B	CHAF1B	PRDM15	PRDM15
SIM2	SIM2	C2CD2	C2CD2
HLCS	HLCS	ZBTB21	ZBTB21
RIPPLY3	RIPPLY3	UMODL1	UMODL1
PIGP	PIGP	ABCG1	ABCG1
TTC3	TTC3	TMPRSS3	TMPRSS3
DSCR3	VPS26C	UBASH3A	UBASH3A
DYRK1A	DYRK1A	SLC37A1	SLC37A1
KCNJ6	KCNJ6	PDE9A	PDE9A
KCNJ15	KCNJ15	WDR4	WDR4
ERG	ERG	NDUFV3	NDUFV3
ETS2	ETS2	PKNOX1	PKNOX1
PSMG1	PSMG1	CBS	CBS
BRWD1	BRWD1	U2AF1	U2AF1
WRB	GET1	SIK1	SIK1
LCA5L	LCA5L	HSF2BP	HSF2BP
SH3BGR	SH3BGR	RRP1B	RRP1B
B3GALT5	B3GALT5	PDXK	PDXK
IGSF5	IGSF5	AGPAT3	AGPAT3
PCP4	PCP4	TRAPPC10	TRAPPC10
DSCAM	DSCAM	PWP2	PWP2
BACE2	BACE2	GATD3A	GATD3
FAM3B	FAM3B	ICOSLG	ICOSLG
TMPRSS2	TMPRSS2	CXorf36	DIPK2B
RIPK4	RIPK4	KDM6A	KDM6A
PRDM15	PRDM15	FUNDC1	FUNDC1
C2CD2	C2CD2	EFHC2	EFHC2
ZBTB21	ZBTB21	MAOB	MAOB
UMODL1	UMODL1	MAOA	MAOA
ABCG1	ABCG1	CASK	CASK
TMPRSS3	TMPRSS3	GPR82	GPR82
UBASH3A	UBASH3A	GPR34	GPR34
SLC37A1	SLC37A1	NYX	NYX
PDE9A	PDE9A	DDX3X	DDX3X
WDR4	WDR4	RPL8	RPL8
NDUFV3	NDUFV3	MED14	MED14
PKNOX1	PKNOX1	ATP6AP2	ATP6AP2
CBS	CBS	BCOR	BCOR
U2AF1	U2AF1	MID1IP1	MID1IP1
CRYAA	CRYAA	TSPAN7	TSPAN7
SIK1	SIK1	RPGR	RPGR
HSF2BP	HSF2BP	SRPX	SRPX
RRP1B	RRP1B	SYTL5	SYTL5
PDXK	PDXK	DYNLT3	DYNLT3
AGPAT3	AGPAT3	CYBB	CYBB
TRAPPC10	TRAPPC10	XK	XK
PWP2	PWP2	PRRG1	PRRG1
GATD3A	GATD3	TMEM47	TMEM47
ICOSLG	ICOSLG	DMD	DMD
CXorf36	DIPK2B	TAB3	TAB3
KDM6A	KDM6A	GK2	GK2
FUNDC1	FUNDC1	CXorf21	TASL
EFHC2	EFHC2	NR0B1	NR0B1
MAOB	MAOB	IL1RAPL1	IL1RAPL1
MAOA	MAOA	ARX	ARX
CASK	CASK	POLA1	POLA1
GPR82	GPR82	PCYT1B	PCYT1B
GPR34	GPR34	PDK3	PDK3
NYX	NYX	ZFX	ZFX
DDX3X	DDX3X	EIF2S3	EIF2S3
RPL8	RPL8	KLHL15	KLHL15
MED14	MED14	APOO	APOO
ATP6AP2	ATP6AP2	SAT1	SAT1
BCOR	BCOR	ACOT9	ACOT9
MID1IP1	MID1IP1	PRDX4	PRDX4
TSPAN7	TSPAN7	PHEX	PHEX
RPGR	RPGR	SMS	SMS
SRPX	SRPX	MBTPS2	MBTPS2
SYTL5	SYTL5	CNKSR2	CNKSR2
DYNLT3	DYNLT3	RPS6KA3	RPS6KA3
CYBB	CYBB	EIF1AX	EIF1AX
XK	XK	MAP7D2	MAP7D2
PRRG1	PRRG1	CXorf23	BCLAF3
TMEM47	TMEM47	SH3KBP1	SH3KBP1
DMD	DMD	MAP3K15	MAP3K15
TAB3	TAB3	PDHA2	PDHA2
GK2	GK2	ADGRG2	ADGRG2
CXorf21	TASL	PHKA2	PHKA2
NR0B1	NR0B1	PPEF1	PPEF1
IL1RAPL1	IL1RAPL1	CDKL5	CDKL5
ARX	ARX	SCML2	SCML2
POLA1	POLA1	RAI2	RAI2
PCYT1B	PCYT1B	BEND2	BEND2
PDK3	PDK3	NHS	NHS
ZFX	ZFX	REPS2	REPS2
EIF2S3	EIF2S3	RBBP7	RBBP7
KLHL15	KLHL15	TXLNG	TXLNG
APOO	APOO	SYAP1	SYAP1
SAT1	SAT1	CTPS2	CTPS2
ACOT9	ACOT9	GRPR	GRPR
PRDX4	PRDX4	AP1S2	AP1S2
PHEX	PHEX	ZRSR2	ZRSR2
SMS	SMS	TMEM27	CLTRN
MBTPS2	MBTPS2	BMX	BMX
KLHL34	KLHL34	VEGFD	VEGFD
CNKSR2	CNKSR2	PIGA	PIGA
RPS6KA3	RPS6KA3	ASB9	ASB9
EIF1AX	EIF1AX	MOSPD2	MOSPD2
MAP7D2	MAP7D2	FANCB	FANCB
CXorf23	BCLAF3	GLRA2	GLRA2
SH3KBP1	SH3KBP1	GEMIN8	GEMIN8
MAP3K15	MAP3K15	GPM6B	GPM6B
PDHA2	PDHA2	OFD1	OFD1
ADGRG2	ADGRG2	RAB9A	RAB9A
PHKA2	PHKA2	EGFL6	EGFL6
PPEF1	PPEF1	TMSB4X	TMSB4X
RS1	RS1	TLR7	TLR7
CDKL5	CDKL5	PRPS2	PRPS2
SCML2	SCML2	FRMPD4	FRMPD4
RAI2	RAI2	MSL3	MSL3
BEND2	BEND2	ARHGAP6	ARHGAP6
NHS	NHS	MID1	MID1
REPS2	REPS2	CLCN4	CLCN4
RBBP7	RBBP7	WWC3	WWC3
TXLNG	TXLNG	SHROOM2	SHROOM2
SYAP1	SYAP1	ANOS1	ANOS1
CTPS2	CTPS2	PNPLA4	PNPLA4
GRPR	GRPR	STS	STS
AP1S2	AP1S2	PUDP	PUDP
ZRSR2	ZRSR2	PRKX	PRKX
TMEM27	CLTRN	MXRA5	MXRA5
BMX	BMX	ARSH	ARSD
VEGFD	VEGFD	GYG2	GYG2
PIGA	PIGA	CD99	CD99
ASB9	ASB9	ZBED1	ZBED1
MOSPD2	MOSPD2	DHRSX	DHRSX
FANCB	FANCB	AKAP17A	AKAP17A
GLRA2	GLRA2	P2RY8	P2RY8
GEMIN8	GEMIN8	ASMTL	ASMTL
GPM6B	GPM6B	CSF2RA	CSF2RA
OFD1	OFD1	CRLF2	CRLF2
RAB9A	RAB9A	GTPBP6	GTPBP6
EGFL6	EGFL6	PLCXD1	PLCXD1
TMSB4X	TMSB4X	RGN	RGN
TLR7	TLR7	JADE3	JADE3
PRPS2	PRPS2	RP2	RP2
FRMPD4	FRMPD4	SLC9A7	SLC9A7
MSL3	MSL3	CHST7	CHST7
ARHGAP6	ARHGAP6	TUBGCP5	TUBGCP5
MID1	MID1	CYFIP1	CYFIP1
CLCN4	CLCN4	NIPA2	NIPA2
WWC3	WWC3	NIPA1	NIPA1
CLDN34	CLDN34	HERC2	HERC2
SHROOM2	SHROOM2	OCA2	OCA2
GPR143	GPR143	GABRG3	GABRG3
ANOS1	ANOS1	GABRA5	GABRA5
PNPLA4	PNPLA4	ATP10A	ATP10A
STS	STS	UBE3A	UBE3A
PUDP	PUDP	TMEM131	TMEM131
PRKX	PRKX	INPP4A	INPP4A
MXRA5	MXRA5	UNC50	UNC50
ARSH	ARSD	MGAT4A	MGAT4A
GYG2	GYG2	CRACDL	CRACDL
CD99	CD99	LIPT1	LIPT1
ZBED1	ZBED1	MITD1	MITD1
DHRSX	DHRSX	TXNDC9	TXNDC9
ASMT	ASMT	EIF5B	EIF5B
AKAP17A	AKAP17A	REV1	REV1
P2RY8	P2RY8	AFF3	AFF3
ASMTL	ASMTL	LONRF2	LONRF2
CSF2RA	CSF2RA	CHST10	CHST10
CRLF2	CRLF2	PDCL3	PDCL3
GTPBP6	GTPBP6	NPAS2	NPAS2
PLCXD1	PLCXD1	RPL31	RPL31
RGN	RGN	TBC1D8	TBC1D8
JADE3	JADE3	CNOT11	CNOT11
RP2	RP2	RNF149	RNF149
SLC9A7	SLC9A7	LOC112531640	SNORD89
CHST7	CHST7	CREG2	CREG2
TUBGCP5	TUBGCP5	RFX8	RFX8
CYFIP1	CYFIP1	MAP4K4	MAP4K4
NIPA2	NIPA2	IL1R2	IL1R2
NIPA1	NIPA1	IL1R1	IL1R1
HERC2	HERC2	IL1RL2	IL1RL2
OCA2	OCA2	IL1RL1	IL1RL1
GABRG3	GABRG3	IL18R1	IL18R1
GABRA5	GABRA5	IL18RAP	IL18RAP
ATP10A	ATP10A	SLC9A4	SLC9A4
UBE3A	UBE3A	MFSD9	MFSD9
VWA3B	VWA3B	MRPS9	MRPS9
TMEM131	TMEM131	TGFBRAP1	TGFBRAP1
INPP4A	INPP4A	C2orf49	C2orf49
UNC50	UNC50	FHL2	FHL2
MGAT4A	MGAT4A	NCK1	NCK2
CRACDL	CRACDL	C2orf40	ECRG4
LIPT1	LIPT1	UXS1	UXS1
MITD1	MITD1	ST6GAL2	ST6GAL2
TXNDC9	TXNDC9	GCC2	GCC2
EIF5B	EIF5B	EDAR	EDAR
REV1	REV1	SH3RF3	SH3RF3
AFF3	AFF3	SEPTIN14	SEPTIN10
LONRF2	LONRF2	CHAMP1	CHAMP1
CHST10	CHST10	UPF3A	UPF3A
PDCL3	PDCL3	CDC16	CDC16
NPAS2	NPAS2	RASA3	RASA3
RPL31	RPL31	GAS6	GAS6
TBC1D8	TBC1D8	TMEM255B	TMEM255B
CNOT11	CNOT11	TFDP3	TFDP1
RNF149	RNF149	TMCO3	TMCO3
LOC112531640	SNORD89	DCUN1D2	DCUN1D2
CREG2	CREG2	GRTP1	GRTP1
RFX8	RFX8	LAMP1	LAMP1
MAP4K4	MAP4K4	CUL4A	CUL4A
IL1R2	IL1R2	PCID2	PCID2
IL1R1	IL1R1	F10	F10
IL1RL2	IL1RL2	F7	F7
IL1RL1	IL1RL1	MCF2L	MCF2L
IL18R1	IL18R1	ATP11A	ATP11A
IL18RAP	IL18RAP	TUBGCP3	TUBGCP3
SLC9A4	SLC9A4	MYO16	MYO16
SLC9A2	SLC9A2	COL4A1	COL4A1
MFSD9	MFSD9	RAB20	RAB20
POU3F3	POU3F3	NAXD	NAXD
MRPS9	MRPS9	CARS2	CARS2
TGFBRAP1	TGFBRAP1	ING1	ING1
C2orf49	C2orf49	ANKRD10	ANKRD10
FHL2	FHL2	ARHGEF7	ARHGEF7
NCK1	NCK2	TNFSF13B	TNFSF13B
C2orf40	ECRG4	ABHD13	ABHD13
UXS1	UXS1	LIG4	LIG4
ST6GAL2	ST6GAL2	ARGLU1	ARGLU1
GCC2	GCC2	EFNB2	EFNB2
EDAR	EDAR	BIVM	BIVM
SH3RF3	SH3RF3	KDELC1	POGLUT2
SEPTIN14	SEPTIN10	TPP2	TPP2
CHAMP1	CHAMP1	FGF14	FGF14
UPF3A	UPF3A	ITGBL1	ITGBL1
CDC16	CDC16	NALCN	NALCN
RASA3	RASA3	TMTC4	TMTC4
GAS6	GAS6	GGACT	GGACT
TMEM255B	TMEM255B	PCCA	PCCA
TFDP3	TFDP1	TM9SF2	TM9SF2
TMCO3	TMCO3	UBAC2	UBAC2
DCUN1D2	DCUN1D2	GPR18	GPR18
GRTP1	GRTP1	DOCK9	DOCK9
LAMP1	LAMP1	SLC15A1	SLC15A1
CUL4A	CUL4A	STK24	STK24
PCID2	PCID2	FARP1	FARP1
F10	F10	IPO5	IPO5
F7	F7	RAP2A	RAP2A
MCF2L	MCF2L	MBNL2	MBNL2
ATP11A	ATP11A	UGGT2	UGGT2
TUBGCP3	TUBGCP3	DNAJC3	DNAJC3
MYO16	MYO16	DZIP1	DZIP1
COL4A1	COL4A1	CLDN10	CLDN10
RAB20	RAB20	ABCC4	ABCC4
NAXD	NAXD	SOX21	SOX21
CARS2	CARS2	GPR180	GPR180
ING1	ING1	TGDS	TGDS
ANKRD10	ANKRD10	GPC6	GPC6
ARHGEF7	ARHGEF7	GPC5	GPC5
TNFSF13B	TNFSF13B	SLITRK5	SLITRK5
ABHD13	ABHD13	SLITRK6	SLITRK6
LIG4	LIG4	SPRY2	SPRY2
ARGLU1	ARGLU1	NDFIP2	NDFIP2
EFNB2	EFNB2	RBM26	RBM26
BIVM	BIVM	RNF219	OBI1
KDELC1	POGLUT2	EDNRB	EDNRB
TPP2	TPP2	SLAIN1	SLAIN1
FGF14	FGF14	SCEL	SCEL
ITGBL1	ITGBL1	MYCBP2	MYCBP2
NALCN	NALCN	FBXL3	FBXL3
TMTC4	TMTC4	CLN5	CLN5
GGACT	GGACT	ACOD1	ACOD1
PCCA	PCCA	KCTD12	KCTD12
ZIC2	ZIC2	LMO7	LMO7
TM9SF2	TM9SF2	UCHL3	UCHL3
UBAC2	UBAC2	COMMD6	COMMD6
GPR18	GPR18	TBC1D4	TBC1D4
DOCK9	DOCK9	KLF12	KLF12
SLC15A1	SLC15A1	KLF5	KLF5
STK24	STK24	PIBF1	PIBF1
FARP1	FARP1	DIS3	DIS3
IPO5	IPO5	BORA	BORA
RAP2A	RAP2A	MZT1	MZT1
MBNL2	MBNL2	DACH1	DACH1
UGGT2	UGGT2	KLHL1	KLHL1
DNAJC3	DNAJC3	PCDH9	PCDH9
DZIP1	DZIP1	PCDH20	PCDH20
CLDN10	CLDN10	TDRD3	TDRD3
ABCC4	ABCC4	DIAPH3	DIAPH3
SOX21	SOX21	PCDH17	PCDH17
GPR180	GPR180	PCDH8	PCDH8
TGDS	TGDS	LECT1	CNMD
DCT	DCT	SUGT1	SUGT1
GPC6	GPC6	ELF1	ELF1
GPC5	GPC5	WBP4	WBP4
SLITRK5	SLITRK5	MTRF1	MTRF1
SLITRK6	SLITRK6	NAA16	NAA16
SPRY2	SPRY2	RGCC	RGCC
NDFIP2	NDFIP2	VWA8	VWA8
RBM26	RBM26	DGKH	DGKH
RNF219	OBI1	AKAP11	AKAP11
EDNRB	EDNRB	TNFSF11	TNFSF11
SLAIN1	SLAIN1	EPSTI1	EPSTI1
SCEL	SCEL	DNAJC15	DNAJC15
MYCBP2	MYCBP2	ENOX1	ENOX1
FBXL3	FBXL3	LACC1	LACC1
CLN5	CLN5	CCDC122	CCDC122
ACOD1	ACOD1	NUFIP1	NUFIP1
KCTD12	KCTD12	GPALPP1	GPALPP1
LMO7	LMO7	GTF2F2	GTF2F2
UCHL3	UCHL3	TPT1	TPT1
COMMD6	COMMD6	SLC25A30	SLC25A30
TBC1D4	TBC1D4	COG3	COG3
KLF12	KLF12	ZC3H13	ZC3H13
KLF5	KLF5	LCP1	LCP1
PIBF1	PIBF1	RUBCNL	RUBCNL
DIS3	DIS3	LRCH1	LRCH1
BORA	BORA	ESD	ESD
MZT1	MZT1	HTR2A	HTR2A
DACH1	DACH1	SUCLA2	SUCLA2
KLHL1	KLHL1	NUDT15	NUDT15
PCDH9	PCDH9	MED4	MED4
PCDH20	PCDH20	ITM2B	ITM2B
TDRD3	TDRD3	RB1	RB1
DIAPH3	DIAPH3	LPAR6	LPAR6
PCDH17	PCDH17	RCBTB2	RCBTB2
OLFM4	OLFM4	CYSLTR2	CYSLTR2
PCDH8	PCDH8	FNDC3A	FNDC3A
LECT1	CNMD	MLNR	MLNR
SUGT1	SUGT1	CDADC1	CDADC1
ELF1	ELF1	CAB39L	CAB39L
WBP4	WBP4	SETDB2	SETDB2
MTRF1	MTRF1	PHF11	PHF11
NAA16	NAA16	RCBTB1	RCBTB1
RGCC	RGCC	ARL11	ARL11
VWA8	VWA8	KPNA3	KPNA3
DGKH	DGKH	SPRYD7	SPRYD7
AKAP11	AKAP11	TRIM13	TRIM13
TNFSF11	TNFSF11	RNASEH2B	RNASEH2B
EPSTI1	EPSTI1	INTS6	INTS6
DNAJC15	DNAJC15	WDFY2	WDFY2
ENOX1	ENOX1	TMEM272	TMEM272
LACC1	LACC1	ATP7B	ATP7B
CCDC122	CCDC122	ALG11	ALG11
NUFIP1	NUFIP1	NEK5	NEK5
GPALPP1	GPALPP1	NEK3	NEK3
GTF2F2	GTF2F2	CKAP2	CKAP2
KCTD4	KCTD4	VPS36	VPS36
TPT1	TPT1	THSD1	THSD1
SLC25A30	SLC25A30	TPTE	TPTE
COG3	COG3	SLC25A15	SLC25A15
SIAH3	SIAH3	MRPS31	MRPS31
ZC3H13	ZC3H13	FOXO1	FOXO1
LCP1	LCP1	COG6	COG6
RUBCNL	RUBCNL	LHFPL1	LHFPL6
LRCH1	LRCH1	NHLRC3	NHLRC3
ESD	ESD	PROSER1	PROSER1
HTR2A	HTR2A	STOML3	STOML3
SUCLA2	SUCLA2	FREM2	FREM2
NUDT15	NUDT15	UFM1	UFM1
MED4	MED4	TRPC4	TRPC4
ITM2B	ITM2B	POSTN	POSTN
RB1	RB1	SUPT20H	SUPT20H
LPAR6	LPAR6	EXOSC8	EXOSC8
RCBTB2	RCBTB2	ALG5	ALG5
CYSLTR2	CYSLTR2	RFXAP	RFXAP
FNDC3A	FNDC3A	SERTM1	SERTM1
MLNR	MLNR	CCNA1	CCNA1
CDADC1	CDADC1	SPG20	SPART
CAB39L	CAB39L	DCLK1	DCLK1
SETDB2	SETDB2	NBEA	NBEA
PHF11	PHF11	MAB21L1	MAB21L1
RCBTB1	RCBTB1	RFC3	RFC3
ARL11	ARL11	STARD13	STARD13
KPNA3	KPNA3	KL	KL
SPRYD7	SPRYD7	PDS5B	PDS5B
TRIM13	TRIM13	N4BP2L2	N4BP2L2
RNASEH2B	RNASEH2B	BRCA2	BRCA2
INTS6	INTS6	ZAR1L	ZAR1L
WDFY2	WDFY2	FRY	FRY
TMEM272	TMEM272	B3GLCT	B3GLCT
ATP7B	ATP7B	HSPH1	HSPH1
ALG11	ALG11	ALOX5AP	ALOX5AP
NEK5	NEK5	USPL1	USPL1
NEK3	NEK3	HMGB1	HMGB1
CKAP2	CKAP2	KATNAL1	KATNAL1
VPS36	VPS36	UBL3	UBL3
THSD1	THSD1	SLC7A1	SLC7A1
TPTE	TPTE	SLC46A3	SLC46A3
SLC25A15	SLC25A15	POMP	POMP
MRPS31	MRPS31	FLT1	FLT1
FOXO1	FOXO1	PAN3	PAN3
COG6	COG6	FLT3	FLT3
LHFPL1	LHFPL6	LOC101749023	LNX2
NHLRC3	NHLRC3	MTIF3	MTIF3
PROSER1	PROSER1	GTF3A	GTF3A
STOML3	STOML3	RASL11A	RASL11A
FREM2	FREM2	RPL21	RPL21
UFM1	UFM1	USP12	USP12
TRPC4	TRPC4	WASF3	WASF3
POSTN	POSTN	CDK8	CDK8
SUPT20H	SUPT20H	RNF6	RNF6
EXOSC8	EXOSC8	ATP8A2	ATP8A2
ALG5	ALG5	SHISA2	SHISA2
RFXAP	RFXAP	NUP58	NUP58
SERTM1	SERTM1	MTMR6	MTMR6
CCNA1	CCNA1	AMER2	AMER2
SPG20	SPART	SPATA13	SPATA13
DCLK1	DCLK1	MIPEP	MIPEP
NBEA	NBEA	TNFRSF19	TNFRSF19
MAB21L1	MAB21L1	SACS	SACS
RFC3	RFC3	SGCG	SGCG
STARD13	STARD13	FGF9	FGF9
KL	KL	MICU2	MICU2
PDS5B	PDS5B	ZDHHC20	ZDHHC20
N4BP2L2	N4BP2L2	MRPL57	MRPL57
BRCA2	BRCA2	SKA3	SKA3
ZAR1L	ZAR1L	LATS2	LATS2
FRY	FRY	XPO4	XPO4
B3GLCT	B3GLCT	EEF1AKMT1	EEF1AKMT1
HSPH1	HSPH1	IFT88	IFT88
ALOX5AP	ALOX5AP	CRYL1	CRYL1
USPL1	USPL1	GJB2	GJB2
HMGB1	HMGB1	GJA3	GJA3
KATNAL1	KATNAL1	ZMYM2	ZMYM2
UBL3	UBL3	PSPC1	PSPC1
SLC7A1	SLC7A1	MPHOSPH8	MPHOSPH8
SLC46A3	SLC46A3	PARP4	PARP4
POMP	POMP	CENPJ	CENPJ
FLT1	FLT1	ARHGAP20	ARHGAP20
PAN3	PAN3	FDX1	FDX1
FLT3	FLT3	RDX	RDX
LOC101749023	LNX2	ZC3H12C	ZC3H12C
MTIF3	MTIF3	C11orf87	C11orf87
GTF3A	GTF3A	DDX10	DDX10
RASL11A	RASL11A	EXPH5	EXPH5
RPL21	RPL21	KDELC2	POGLUT3
LOC112531634	SNORA27	ATM	ATM
USP12	USP12	NPAT	NPAT
GPR12	GPR12	ACAT1	ACAT1
WASF3	WASF3	CUL5	CUL5
CDK8	CDK8	RAB39A	RAB39A
RNF6	RNF6	SLC35F2	SLC35F2
ATP8A2	ATP8A2	ELMOD1	ELMOD1
SHISA2	SHISA2	ALKBH8	ALKBH8
NUP58	NUP58	CWF19L2	CWF19L2
MTMR6	MTMR6	GUCY1A2	GUCY1A2
AMER2	AMER2	AASDHPPT	AASDHPPT
SPATA13	SPATA13	KBTBD3	KBTBD3
MIPEP	MIPEP	MSANTD4	MSANTD4
TNFRSF19	TNFRSF19	GRIA4	GRIA4
SACS	SACS	PDGFD	PDGFD
SGCG	SGCG	DYNC2H1	DYNC2H1
FGF9	FGF9	DCUN1D5	DCUN1D5
MICU2	MICU2	MMP13	MMP13
ZDHHC20	ZDHHC20	MMP10	MMP10
MRPL57	MRPL57	MMP1	MMP1
SKA3	SKA3	MMP27	MMP27
LATS2	LATS2	TMEM123	TMEM123
XPO4	XPO4	BIRC2	BIRC2
EEF1AKMT1	EEF1AKMT1	YAP1	YAP1
IFT88	IFT88	C11orf70	CFAP300
CRYL1	CRYL1	CEP126	CEP126
GJB2	GJB2	ANGPTL5	ANGPTL5
GJA3	GJA3	TRPC6	TRPC6
ZMYM2	ZMYM2	PGR	PGR
PSPC1	PSPC1	ARHGAP42	ARHGAP42
MPHOSPH8	MPHOSPH8	CNTN5	CNTN5
PARP4	PARP4	CCDC82	CCDC82
CENPJ	CENPJ	MAML2	MAML2
ARHGAP20	ARHGAP20	MTMR2	MTMR2
FDX1	FDX1	CEP57	CEP57
RDX	RDX	FAM76B	FAM76B
ZC3H12C	ZC3H12C	SESN3	SESN3
C11orf87	C11orf87	ENDOD1	ENDOD1
DDX10	DDX10	CWC15	CWC15
EXPH5	EXPH5	AMOTL1	AMOTL1
KDELC2	POGLUT3	FUT4	FUT4
ATM	ATM	C11orf97	C11orf97
NPAT	NPAT	ANKRD49	ANKRD49
ACAT1	ACAT1	MRE11	MRE11
CUL5	CUL5	PANX1	PANX1
RAB39A	RAB39A	HEPHL1	HEPHL1
SLC35F2	SLC35F2	VSTM5	VSTM5
ELMOD1	ELMOD1	MED17	MED17
ALKBH8	ALKBH8	C11orf54	C11orf54
CWF19L2	CWF19L2	TAF1D	TAF1D
GUCY1A2	GUCY1A2	CEP295	CEP295
AASDHPPT	AASDHPPT	SMCO4	SMCO4
KBTBD3	KBTBD3	SLC36A4	SLC36A4
MSANTD4	MSANTD4	MTNR1B	MTNR1B
GRIA4	GRIA4	FAT3	FAT3
PDGFD	PDGFD	CHORDC1	CHORDC1
DYNC2H1	DYNC2H1	NAALAD2	NAALAD2
DCUN1D5	DCUN1D5	FOLH1	FOLH1
MMP13	MMP13	NOX4	NOX4
MMP10	MMP10	TYR	TYR
MMP1	MMP1	GRM5	GRM5
MMP27	MMP27	CTSC	CTSC
TMEM123	TMEM123	RAB38	RAB38
BIRC2	BIRC2	TMEM135	TMEM135
YAP1	YAP1	FZD4	FZD4
C11orf70	CFAP300	PRSS23	PRSS23
CEP126	CEP126	ME3	ME3
ANGPTL5	ANGPTL5	FAM181B	FAM181B
TRPC6	TRPC6	PRCP	PRCP
PGR	PGR	RAB30	RAB30
ARHGAP42	ARHGAP42	PCF11	PCF11
CNTN5	CNTN5	ANKRD42	ANKRD42
CCDC82	CCDC82	CCDC90B	CCDC90B
MAML2	MAML2	DLG2	DLG2
MTMR2	MTMR2	TMEM126A	TMEM126A
CEP57	CEP57	CREBZF	CREBZF
FAM76B	FAM76B	SYTL2	SYTL2
SESN3	SESN3	CCDC83	CCDC83
ENDOD1	ENDOD1	PICALM	PICALM
CWC15	CWC15	EED	EED
AMOTL1	AMOTL1	HIKESHI	HIKESHI
FUT4	FUT4	TENM4	TENM4
C11orf97	C11orf97	NARS2	NARS2
ANKRD49	ANKRD49	GAB2	GAB2
MRE11	MRE11	USP35	USP35
PANX1	PANX1	KCTD21	KCTD21
HEPHL1	HEPHL1	ALG8	ALG8
LOC428094	SLC5A4	NDUFC2	NDUFC2
VSTM5	VSTM5	THRSP	THRSP
MED17	MED17	KCTD14	KCTD14
C11orf54	C11orf54	INTS4	INTS4
TAF1D	TAF1D	AAMDC	AAMDC
CEP295	CEP295	RSF1	RSF1
SMCO4	SMCO4	CLNS1A	CLNS1A
SLC36A4	SLC36A4	AQP11	AQP11
MTNR1B	MTNR1B	PAK1	PAK1
FAT3	FAT3	GDPD4	GDPD4
CHORDC1	CHORDC1	MYO7A	MYO7A
NAALAD2	NAALAD2	CAPN5	CAPN5
FOLH1	FOLH1	ACER3	ACER3
NOX4	NOX4	TSKU	TSKU
TYR	TYR	THAP12	THAP12
GRM5	GRM5	WNT11	WNT11
CTSC	CTSC	UVRAG	UVRAG
RAB38	RAB38	RNF175	RNF121
TMEM135	TMEM135	XNDC1N	XNDC1N
FZD4	FZD4	NUMA1	NUMA1
PRSS23	PRSS23	LOC107052453	LRRC51
ME3	ME3	LAMTOR1	LAMTOR1
FAM181B	FAM181B	LOC107051449	ARRB1
PRCP	PRCP	WDR73	WDR73
RAB30	RAB30	SLCO2B1	SLCO2B1
PCF11	PCF11	PGM2L1	PGM2L1
ANKRD42	ANKRD42	KCNE3	KCNE3
CCDC90B	CCDC90B	LIPT2	LIPT2
DLG2	DLG2	CHRDL2	CHRDL2
TMEM126A	TMEM126A	RNF169	RNF169
CREBZF	CREBZF	NEU3	NEU3
CCDC89	CCDC89	P4HA3	P4HA3
SYTL2	SYTL2	PPME1	PPME1
CCDC83	CCDC83	C2CD3	C2CD3
PICALM	PICALM	DNAJB13	DNAJB13
EED	EED	PAAF1	PAAF1
HIKESHI	HIKESHI	MRPL48	MRPL48
TENM4	TENM4	RAB6A	RAB6A
NARS2	NARS2	PLEKHB1	PLEKHB1
GAB2	GAB2	FAM168A	FAM168A
USP35	USP35	RELT	RELT
KCTD21	KCTD21	P2RY6	P2RY6
ALG8	ALG8	P2RY2	P2RY2
NDUFC2	NDUFC2	FCHSD2	FCHSD2
THRSP	THRSP	SERPINH1	SERPINH1
KCTD14	KCTD14	GDPD5	GDPD5
INTS4	INTS4	MAP6	MAP6
AAMDC	AAMDC	MOGAT2	MOGAT2
RSF1	RSF1	DGAT2	DGAT2
CLNS1A	CLNS1A	ART1	ART5
AQP11	AQP11	NUP98	NUP98
PAK1	PAK1	PGAP2	PGAP2
GDPD4	GDPD4	RHOG	RHOG
MYO7A	MYO7A	STIM1	STIM1
CAPN5	CAPN5	RRM1	RRM1
ACER3	ACER3	HBE1	HBE1
TSKU	TSKU	FOLR1	FOLR1
THAP12	THAP12	RPS11	RPS11
WNT11	WNT11	FHIP1B	FHIP1B
UVRAG	UVRAG	CNGA4	CNGA4
RNF175	RNF121	SMPD1	SMPD1
XNDC1N	XNDC1N	APBB1	APBB1
NUMA1	NUMA1	TRIM3	TRIM3
LOC107052453	LRRC51	ARFIP2	ARFIP2
LAMTOR1	LAMTOR1	TIMM10B	TIMM10B
LRTOMT	TOMT	ILK	ILK
LOC107051449	ARRB1	TAF10	TAF10
WDR73	WDR73	TPP1	TPP1
SLCO2B1	SLCO2B1	LCMT2	LCMT2
PGM2L1	PGM2L1	LOC107050717	CALU
KCNE3	KCNE3	SMARCD3	SMARCD3
LIPT2	LIPT2	CHPF2	CHPF2
CHRDL2	CHRDL2	ABCF2	ABCF2
RNF169	RNF169	AGAP3	AGAP3
XRRA1	XRRA1	TMUB1	TMUB1
NEU3	NEU3	FASTK	FASTK
P4HA3	P4HA3	SLC4A2	SLC4A2
PPME1	PPME1	ABCB8	ABCB8
C2CD3	C2CD3	LOC107055991	ATG9B
DNAJB13	DNAJB13	KCNH2	KCNH2
PAAF1	PAAF1	RARRES2	RARRES2
MRPL48	MRPL48	LRRC61	LRRC61
RAB6A	RAB6A	ZNF467	ZNF467
PLEKHB1	PLEKHB1	CTC-575C13.4	KRBOX5
FAM168A	FAM168A	LOC107052489	ZNF282
RELT	RELT	LOC107052490	TIGD3
P2RY6	P2RY6	CDC25A	CDC25A
P2RY2	P2RY2	DHX30	DHX30
FCHSD2	FCHSD2	SMARCC1	SMARCC1
SERPINH1	SERPINH1	CSPG5	CSPG5
GDPD5	GDPD5	ELP6	ELP6
MAP6	MAP6	SCAP	SCAP
MOGAT2	MOGAT2	PTPN23	PTPN23
DGAT2	DGAT2	FAM188B	MINDY4
ART1	ART5	AQP1	AQP1
NUP98	NUP98	ADCYAP1R1	ADCYAP1R1
PGAP2	PGAP2	VIPR1	VIPR1
RHOG	RHOG	SEC22C	SEC22C
STIM1	STIM1	NKTR	NKTR
RRM1	RRM1	ZBTB47	ZBTB47
LOC419080	OR51E2	HHATL	HHATL
HBE1	HBE1	HIGD1C	HIGD1A
FOLR1	FOLR1	OBSCN	OBSCN
RPS11	RPS11	IBA57	IBA57
FHIP1B	FHIP1B	GJC2	GJC2
CNGA4	CNGA4	C1orf35	C1orf35
SMPD1	SMPD1	ARF1	ARF1
APBB1	APBB1	WNT3A	WNT3A
TRIM3	TRIM3	WNT9A	WNT9A
ARFIP2	ARFIP2	SNAP47	SNAP47
TIMM10B	TIMM10B	JMJD4	JMJD4
ILK	ILK	ALS2L	ALS2CL
TAF10	TAF10	MYL3	MYL3
TPP1	TPP1	PTH2R	PTH1R
LCMT2	LCMT2	CCDC12	CCDC12
LOC107050717	CALU	NBEAL2	NBEAL2
SMARCD3	SMARCD3	SETD2	SETD2
CHPF2	CHPF2	KIF9	KIF9
ABCF2	ABCF2	KLHL18	KLHL18
ASB10	ASB10	TBRG4	TBRG4
AGAP3	AGAP3	NACAD	NACAD
TMUB1	TMUB1	CCM2	CCM2
FASTK	FASTK	MYO1G	MYO1G
SLC4A2	SLC4A2	GIMAP6	GIMAP5
ABCB8	ABCB8	CRHR2	CRHR2
LOC107055991	ATG9B	CTDSPL	CTDSPL
KCNH2	KCNH2	PLCD1	PLCD1
AOC1	AOC1	DLEC1	DLEC1
RARRES2	RARRES2	ACAA1	ACAA1
LRRC61	LRRC61	MYD88	MYD88
ZNF467	ZNF467	CSRNP1	CSRNP1
CTC-575C13.4	KRBOX5	GORASP1	GORASP1
LOC107052489	ZNF282	WDR48	WDR48
LOC107052490	TIGD3	ACVR2B	ACVR2B
CDC25A	CDC25A	EXOG	EXOG
DHX30	DHX30	XYLB	XYLB
SMARCC1	SMARCC1	NUB1	NUB1
CSPG5	CSPG5	WDR86	WDR86
ELP6	ELP6	CRYGN	CRYGN
SCAP	SCAP	PRKAG2	PRKAG2
PTPN23	PTPN23	GALNT11	GALNT11
FAM188B	MINDY4	KMT2C	KMT2C
AQP1	AQP1	ACTR3B	ACTR3B
ADCYAP1R1	ADCYAP1R1	XRCC2	XRCC2
VIPR1	VIPR1	DPP6	DPP6
SEC22C	SEC22C	PAXIP1	PAXIP1
NKTR	NKTR	HTR5A	HTR5A
ZBTB47	ZBTB47	INSIG1	INSIG1
HHATL	HHATL	RBM33	RBM33
HIGD1C	HIGD1A	SHH	SHH
OBSCN	OBSCN	LMBR1	LMBR1
IBA57	IBA57	NOM1	NOM1
GJC2	GJC2	MNX1	MNX1
C1orf35	C1orf35	UBE3C	UBE3C
ARF1	ARF1	DNAJB6	DNAJB6
WNT3A	WNT3A	NCAPG2	NCAPG2
WNT9A	WNT9A	ESYT2	ESYT2
SNAP47	SNAP47	WDR60	DYNC2I1
JMJD4	JMJD4	VIPR2	VIPR2
ALS2L	ALS2CL	ZMYND11	ZMYND11
MYL3	MYL3	DIP2C	DIP2C
PTH2R	PTH1R	LARP4B	LARP4B
CCDC12	CCDC12	GTPBP4	GTPBP4
NBEAL2	NBEAL2	IDI2	IDI2
SETD2	SETD2	WDR37	WDR37
KIF9	KIF9	ADARB2	ADARB2
KLHL18	KLHL18	PFKP	PFKP
TBRG4	TBRG4	PITRM1	PITRM1
NACAD	NACAD	KLF6	KLF6
CCM2	CCM2	FZD8	FZD8
MYO1G	MYO1G	CCNY	CCNY
GIMAP6	GIMAP5	CUL2	CUL2
CRHR2	CRHR2	PARD3	PARD3
CTDSPL	CTDSPL	NRP1	NRP1
PLCD1	PLCD1	ITGB1	ITGB1
DLEC1	DLEC1	EPC1	EPC1
ACAA1	ACAA1	KIF5B	KIF5B
MYD88	MYD88	ARHGAP12	ARHGAP12
XIRP1	XIRP1	ZEB1	ZEB1
CSRNP1	CSRNP1	ZNF438	ZNF438
GORASP1	GORASP1	SVIL	SVIL
WDR48	WDR48	KIAA1462	JCAD
ACVR2B	ACVR2B	MTPAP	MTPAP
EXOG	EXOG	MAP3K8	MAP3K8
XYLB	XYLB	BAMBI	BAMBI
NUB1	NUB1	WAC	WAC
WDR86	WDR86	LOC420480	SSNA1
CRYGN	CRYGN	MPP7	MPP7
PRKAG2	PRKAG2	ARMC4	ODAD2
GALNT11	GALNT11	MKX	MKX
KMT2C	KMT2C	PTCHD3	PTCHD3
ACTR3B	ACTR3B	YME1L1	YME1L1
XRCC2	XRCC2	MASTL	MASTL
DPP6	DPP6	ACBD5	ACBD5
PAXIP1	PAXIP1	PDSS1	PDSS1
HTR5A	HTR5A	APBB1IP	APBB1IP
INSIG1	INSIG1	MYO3A	MYO3A
RBM33	RBM33	GPR158	GPR158
SHH	SHH	THNSL1	THNSL1
LMBR1	LMBR1	ENKUR	ENKUR
NOM1	NOM1	PRTFDC1	PRTFDC1
MNX1	MNX1	ARHGAP21	ARHGAP21
UBE3C	UBE3C	KIAA1217	KIAA1217
DNAJB6	DNAJB6	OTUD1	OTUD1
NCAPG2	NCAPG2	ARMC3	ARMC3
ESYT2	ESYT2	PIP4K2A	PIP4K2A
WDR60	DYNC2I1	SPAG6	SPAG6
VIPR2	VIPR2	BMI1	BMI1
ZMYND11	ZMYND11	COMMD3	COMMD3
DIP2C	DIP2C	DNAJC1	DNAJC1
LARP4B	LARP4B	MLLT10	MLLT10
GTPBP4	GTPBP4	SKIDA1	SKIDA1
IDI2	IDI2	NEBL	NEBL
WDR37	WDR37	PLXDC2	PLXDC2
ADARB2	ADARB2	MALRD1	MALRD1
PFKP	PFKP	ARL5B	ARL5B
PITRM1	PITRM1	NSUN6	NSUN6
KLF6	KLF6	CACNB2	CACNB2
FZD8	FZD8	MRC1	MRC1
CCNY	CCNY	STAM	STAM
CUL2	CUL2	HACD1	HACD1
PARD3	PARD3	ST8SIA6	ST8SIA6
NRP1	NRP1	VIM	VIM
ITGB1	ITGB1	TRDMT1	TRDMT1
EPC1	EPC1	CUBN	CUBN
KIF5B	KIF5B	RSU1	RSU1
ARHGAP12	ARHGAP12	PTER	PTER
ZEB1	ZEB1	FAM188A	MINDY3
ZNF438	ZNF438	ITGA8	ITGA8
SVIL	SVIL	FAM171A1	FAM171A1
KIAA1462	JCAD	NMT2	NMT2
MTPAP	MTPAP	RPP38	RPP38
MAP3K8	MAP3K8	ACBD7	ACBD7
BAMBI	BAMBI	OLAH	OLAH
WAC	WAC	CROT	CROT
LOC420480	SSNA1	ABCB1LA	ABCB1
MPP7	MPP7	ABCB1	ABCB4
ARMC4	ODAD2	RUNDC3B	RUNDC3B
MKX	MKX	DBF4	DBF4
PTCHD3	PTCHD3	ADAM22	ADAM22
YME1L1	YME1L1	SRI	SRI
MASTL	MASTL	STEAP4	STEAP4
ACBD5	ACBD5	ZNF804B	ZNF804B
PDSS1	PDSS1	STEAP1	STEAP1
APBB1IP	APBB1IP	STEAP2	STEAP2
MYO3A	MYO3A	CFAP69	CFAP69
GPR158	GPR158	GTPBP10	GTPBP10
THNSL1	THNSL1	CLDN12	CLDN12
ENKUR	ENKUR	CDK14	CDK14
PRTFDC1	PRTFDC1	FZD1	FZD1
ARHGAP21	ARHGAP21	AKAP9	AKAP9
KIAA1217	KIAA1217	CYP51A1	CYP51A1
OTUD1	OTUD1	KRIT1	KRIT1
ARMC3	ARMC3	ANKIB1	ANKIB1
PIP4K2A	PIP4K2A	GATAD1	GATAD1
SPAG6	SPAG6	ACCSL	ACCSL
BMI1	BMI1	PEX1	PEX1
COMMD3	COMMD3	RBM48	RBM48
DNAJC1	DNAJC1	EFCAB1	CLXN
MLLT10	MLLT10	FAM133B	FAM133B
SKIDA1	SKIDA1	CDK6	CDK6
NEBL	NEBL	SAMD9L	SAMD9L
PLXDC2	PLXDC2	HEPACAM2	HEPACAM2
MALRD1	MALRD1	VPS50	VPS50
ARL5B	ARL5B	CALCR	CALCR
NSUN6	NSUN6	TFPI2	TFPI2
CACNB2	CACNB2	GNG11	GNG11
SLC39A12	SLC39A12	COL1A2	COL1A2
MRC1	MRC1	CASD1	CASD1
STAM	STAM	SGCE	SGCE
HACD1	HACD1	PPP1R9A	PPP1R9A
ST8SIA6	ST8SIA6	PON1	PON1
VIM	VIM	PDK4	PDK4
TRDMT1	TRDMT1	DYNC1I1	DYNC1I1
CUBN	CUBN	SLC25A13	SLC25A13
RSU1	RSU1	SHFM1	SEM1
C1QL3	C1QL3	TAC1	TAC1
PTER	PTER	ASNS	ASNS
FAM188A	MINDY3	C1GALT1	C1GALT1
ITGA8	ITGA8	COL28A1	COL28A1
FAM171A1	FAM171A1	MIOS	MIOS
NMT2	NMT2	UMAD1	UMAD1
RPP38	RPP38	GLCCI1	GLCCI1
ACBD7	ACBD7	ICA1	ICA1
CROT	CROT	NXPH1	NXPH1
ABCB1LA	ABCB1	NDUFA4	NDUFA4
ABCB1	ABCB4	PHF14	PHF14
RUNDC3B	RUNDC3B	THSD7A	THSD7A
SLC25A40	SLC25A40	TMEM106B	TMEM106B
DBF4	DBF4	SCIN	SCIN
ADAM22	ADAM22	ARL4A	ARL4A
SRI	SRI	ETV1	ETV1
STEAP4	STEAP4	DGKB	DGKB
ZNF804B	ZNF804B	AGMO	AGMO
STEAP1	STEAP1	MEOX2	MEOX2
STEAP2	STEAP2	ISPD	CRPPA
CFAP69	CFAP69	SOSTDC1	SOSTDC1
GTPBP10	GTPBP10	ANKMY2	ANKMY2
CLDN12	CLDN12	BZW2	BZW2
CDK14	CDK14	TSPAN13	TSPAN13
FZD1	FZD1	AGR2	AGR2
AKAP9	AKAP9	AHR1A	AHR
CYP51A1	CYP51A1	AGR3	AGR3
KRIT1	KRIT1	SNX13	SNX13
ANKIB1	ANKIB1	HDAC9	HDAC9
GATAD1	GATAD1	TWIST1	TWIST1
ACCSL	ACCSL	TWISTNB	POLR1F
PEX1	PEX1	TMEM196	TMEM196
RBM48	RBM48	ITGB8	ITGB8
EFCAB1	CLXN	SP4	SP4
FAM133B	FAM133B	CDCA7L	CDCA7L
CDK6	CDK6	RAPGEF5	RAPGEF5
SAMD9L	SAMD9L	IL6	IL6
VPS50	VPS50	TOMM7	TOMM7
CALCR	CALCR	FAM126A	HYCC1
TFPI2	TFPI2	KLHL7	KLHL7
GNG11	GNG11	NUP42	NUP42
COL1A2	COL1A2	GPNMB	GPNMB
CASD1	CASD1	MALSU1	MALSU1
SGCE	SGCE	IGF2BP3	IGF2BP3
PPP1R9A	PPP1R9A	TRA2A	TRA2A
PON1	PON1	CCDC126	CCDC126
PDK4	PDK4	FAM221A	FAM221A
DYNC1I1	DYNC1I1	STK31	STK31
SLC25A13	SLC25A13	NPY	NPY
SHFM1	SEM1	MPP6	PALS2
DLX5	DLX5	DFNA5	GSDME
TAC1	TAC1	OSBPL3	OSBPL3
ASNS	ASNS	CYCS	CYCS
C1GALT1	C1GALT1	HNRNPA2B1	HNRNPA2B1
COL28A1	COL28A1	CBX3	CBX3
MIOS	MIOS	SNX10	SNX10
UMAD1	UMAD1	SKAP2	SKAP2
GLCCI1	GLCCI1	HOXA1	HOXA1
ICA1	ICA1	HOXA3	HOXA3
NXPH1	NXPH1	HOXA4	HOXA4
NDUFA4	NDUFA4	HOXA5	HOXA5
PHF14	PHF14	HOXA6	HOXA6
THSD7A	THSD7A	HOXA7	HOXA7
TMEM106B	TMEM106B	HOXA10	HOXA10
SCIN	SCIN	HIBADH	HIBADH
ARL4A	ARL4A	TAX1BP1	TAX1BP1
ETV1	ETV1	JAZF1	JAZF1
DGKB	DGKB	CREB5	CREB5
AGMO	AGMO	TRIL	TRIL
MEOX2	MEOX2	WIPF3	WIPF3
ISPD	CRPPA	SCRN1	SCRN1
SOSTDC1	SOSTDC1	FKBP14	FKBP14
ANKMY2	ANKMY2	PLEKHA8	PLEKHA8
BZW2	BZW2	COLQ	COLQ
TSPAN13	TSPAN13	HACL1	HACL1
AGR2	AGR2	BTD	BTD
AHR1A	AHR	ANKRD28	ANKRD28
AGR3	AGR3	GALNT15	GALNT15
SNX13	SNX13	OXNAD1	OXNAD1
HDAC9	HDAC9	RFTN1	RFTN1
TWIST1	TWIST1	DAZL	DAZL
TWISTNB	POLR1F	PLCL2	PLCL2
MACC1	MACC1	TBC1D5	TBC1D5
ITGB8	ITGB8	SATB1	SATB1
SP4	SP4	KCNH8	KCNH8
CDCA7L	CDCA7L	RAB5A	RAB5A
RAPGEF5	RAPGEF5	PP2D1	PP2D1
IL6	IL6	KAT2B	KAT2B
TOMM7	TOMM7	SGO1	SGO1
FAM126A	HYCC1	UBE2E1	UBE2E1
KLHL7	KLHL7	NKIRAS1	NKIRAS1
NUP42	NUP42	RPL15	RPL15
GPNMB	GPNMB	NR1D2	NR1D2
MALSU1	MALSU1	THRB	THRB
IGF2BP3	IGF2BP3	RARB	RARB
TRA2A	TRA2A	TOP2B	TOP2B
CCDC126	CCDC126	NGLY1	NGLY1
FAM221A	FAM221A	OXSM	OXSM
STK31	STK31	LRRC3B	LRRC3B
NPY	NPY	NEK10	NEK10
MPP6	PALS2	SLC4A7	SLC4A7
DFNA5	GSDME	EOMES	EOMES
OSBPL3	OSBPL3	AZI2	AZI2
CYCS	CYCS	RBMS3	RBMS3
HNRNPA2B1	HNRNPA2B1	TGFBR2	TGFBR2
CBX3	CBX3	GADL1	GADL1
SNX10	SNX10	STT3B	STT3B
SKAP2	SKAP2	OSBPL10	OSBPL10
HOXA1	HOXA1	GPD1L	GPD1L
HOXA3	HOXA3	CMTM8	CMTM8
HOXA4	HOXA4	CMTM7	CMTM7
HOXA5	HOXA5	CMTM6	CMTM6
HOXA6	HOXA6	DYNC1LI1	DYNC1LI1
HOXA7	HOXA7	CNOT10	CNOT10
HOXA10	HOXA10	TRIM71	TRIM71
HOXA11	HOXA11	TCAIM	TCAIM
HIBADH	HIBADH	LOC121106513	TOPAZ1
TAX1BP1	TAX1BP1	ABHD4	ABHD5
JAZF1	JAZF1	ANO10	ANO10
CREB5	CREB5	SNRK	SNRK
TRIL	TRIL	POMGNT2	POMGNT2
WIPF3	WIPF3	FAM198A	GASK1A
SCRN1	SCRN1	RPL14	RPL14
FKBP14	FKBP14	ENTPD3	ENTPD3
PLEKHA8	PLEKHA8	GGCT	GGCT
COLQ	COLQ	NOD1	NOD1
HACL1	HACL1	ZNRF2	ZNRF2
BTD	BTD	MTURN	MTURN
ANKRD28	ANKRD28	EAF1	EAF1
GALNT15	GALNT15	METTL6	METTL6
OXNAD1	OXNAD1	SH3BP5	SH3BP5
RFTN1	RFTN1	CAPN7	CAPN7
DAZL	DAZL	PIK3R4	PIK3R4
PLCL2	PLCL2	ATP2C1	ATP2C1
TBC1D5	TBC1D5	ASTE1	ASTE1
SATB1	SATB1	NEK11	NEK11
KCNH8	KCNH8	MRPL3	MRPL3
RAB5A	RAB5A	CPNE4	CPNE4
PP2D1	PP2D1	ACPP	ACP3
KAT2B	KAT2B	DNAJC13	DNAJC13
SGO1	SGO1	ACKR4	ACKR4
UBE2E1	UBE2E1	UBA5	UBA5
NKIRAS1	NKIRAS1	NPHP3	NPHP3
RPL15	RPL15	CDV3	CDV3
NR1D2	NR1D2	TOPBP1	TOPBP1
THRB	THRB	CCR5	CCR5
RARB	RARB	CCR2	CCR2
TOP2B	TOP2B	XCR1	XCR1
NGLY1	NGLY1	FYCO1	FYCO1
OXSM	OXSM	LZTFL1	LZTFL1
LRRC3B	LRRC3B	CCR9	CCR9
NEK10	NEK10	SLC6A20	SLC6A20
SLC4A7	SLC4A7	SNRPD1	SNRPD1
EOMES	EOMES	SACM1L	SACM1L
AZI2	AZI2	LIMD1	LIMD1
RBMS3	RBMS3	LARS2	LARS2
TGFBR2	TGFBR2	TMEM158	TMEM158
GADL1	GADL1	CDCP1	CDCP1
STT3B	STT3B	CLEC3B	CLEC3B
OSBPL10	OSBPL10	EXOSC7	EXOSC7
GPD1L	GPD1L	ZDHHC3	ZDHHC3
CMTM8	CMTM8	TGM4	TGM4
CMTM7	CMTM7	KIF15	KIF15
CMTM6	CMTM6	KIAA1143	KIAA1143
DYNC1LI1	DYNC1LI1	CTNNB1	CTNNB1
CNOT10	CNOT10	ULK4	ULK4
TRIM71	TRIM71	TRAK1	TRAK1
TCAIM	TCAIM	CCK	CCK
LOC121106513	TOPAZ1	EIF1B	EIF1B
ABHD4	ABHD5	LOC420716	PRLH
ANO10	ANO10	MOBP	MOBP
SNRK	SNRK	SLC25A38	SLC25A38
POMGNT2	POMGNT2	CCR8	CCR8
FAM198A	GASK1A	CX3CR1	CX3CR1
RPL14	RPL14	CCR4	CCR4
ENTPD3	ENTPD3	GLB1	GLB1
GGCT	GGCT	TMPPE	TMPPE
NOD1	NOD1	CRTAP	CRTAP
ZNRF2	ZNRF2	SUSD5	SUSD5
MTURN	MTURN	FBXL2	FBXL2
EAF1	EAF1	UBP1	UBP1
METTL6	METTL6	CLASP2	CLASP2
SH3BP5	SH3BP5	ARPP21	ARPP21
CAPN7	CAPN7	STAC	STAC
PIK3R4	PIK3R4	DCLK3	DCLK3
ATP2C1	ATP2C1	TRANK1	TRANK1
ASTE1	ASTE1	MLH1	MLH1
NEK11	NEK11	STARD3NL	STARD3NL
MRPL3	MRPL3	EPDR1	EPDR1
CPNE4	CPNE4	SFRP4	SFRP4
ACPP	ACP3	NME8	NME8
DNAJC13	DNAJC13	GPR141	GPR141
ACKR4	ACKR4	ELMO1	ELMO1
UBA5	UBA5	AOAH	AOAH
NPHP3	NPHP3	ANLN	ANLN
CDV3	CDV3	KIAA0895	MATCAP2
TOPBP1	TOPBP1	EEPD1	EEPD1
CCR5	CCR5	SEPTIN7	SEPTIN7
CCR2	CCR2	HERPUD2	HERPUD2
XCR1	XCR1	TBX20	TBX20
FYCO1	FYCO1	DPY19L1	DPY19L1
LZTFL1	LZTFL1	FANCD2OS	FANCD2OS
SLC6A20	SLC6A20	BMPER	BMPER
SNRPD1	SNRPD1	BBS9	BBS9
SACM1L	SACM1L	NT5C3A	NT5C3A
LIMD1	LIMD1	FKBP9	FKBP9
LARS2	LARS2	KBTBD2	KBTBD2
TMEM158	TMEM158	AVL9	AVL9
CDCP1	CDCP1	LSM5	LSM5
CLEC3B	CLEC3B	PPP1R17	PPP1R17
EXOSC7	EXOSC7	NEUROD6	NEUROD6
ZDHHC3	ZDHHC3	ITGA9	ITGA9
TGM4	TGM4	GOLGA4	GOLGA4
KIF15	KIF15	LRRFIP2	LRRFIP2
KIAA1143	KIAA1143	TARP	TARP
CTNNB1	CTNNB1	AMPH	AMPH
ULK4	ULK4	VPS41	VPS41
TRAK1	TRAK1	POU6F2	POU6F2
CCK	CCK	YAE1D1	YAE1
EIF1B	EIF1B	RALA	RALA
LOC420716	PRLH	CDK13	CDK13
MOBP	MOBP	MPLKIP	MPLKIP
SLC25A38	SLC25A38	SUGCT	SUGCT
CCR8	CCR8	INHBA	INHBA
CX3CR1	CX3CR1	GLI3	GLI3
CCR4	CCR4	C7orf25	C7orf25
GLB1	GLB1	PSMA2	PSMA2
TMPPE	TMPPE	MRPL32	MRPL32
CRTAP	CRTAP	HECW1	HECW1
SUSD5	SUSD5	STK17A	STK17A
[truncated: 9,942 more rows]

## Sheet: Mouse to Human Genename
Mouse to Human Genename (three samples)
Mouse (mouse1_1)	Human	Mouse (mouse1_2)	Human	Mouse (mouse1_2)	Human
mt-Nd5	ND5	mt-Co3	COX3	mt-Nd1	ND1
mt-Co1	COX1	mt-Nd3	ND3	mt-Atp6	ATP6
mt-Atp8	ATP8	mt-Co2	COX2	mt-Nd4	ND4
mt-Cytb	CYTB	mt-Nd2	ND2	mt-Atp8	ATP8
mt-Nd1	ND1	mt-Nd6	ND6	mt-Nd5	ND5
mt-Atp6	ATP6	mt-Nd4l	ND4L	mt-Co1	COX1
mt-Nd4	ND4	mt-Nd4	ND4	mt-Cytb	CYTB
mt-Nd4l	ND4L	mt-Nd1	ND1	mt-Co2	COX2
mt-Nd2	ND2	mt-Atp6	ATP6	mt-Co3	COX3
mt-Nd6	ND6	mt-Cytb	CYTB	mt-Nd3	ND3
mt-Co2	COX2	mt-Atp8	ATP8	mt-Nd4l	ND4L
mt-Co3	COX3	mt-Nd5	ND5	mt-Nd2	ND2
mt-Nd3	ND3	mt-Co1	COX1	mt-Nd6	ND6
Mrpl23	LOC107987373	Mrpl23	LOC107987373	Mrpl23	LOC107987373
Eif1a	EIF1AY	Zfx	ZFY	Eif1a	EIF1AY
Zfx	ZFY	Eif1a	EIF1AY	Zfx	ZFY
Gins1	GINS1	Plagl2	PLAGL2	Atp5j	ATP5PF
Rprd1a	RPRD1A	Psma8	PSMA8	Trmt6	TRMT6
Gtf3a	GTF3A	Epg5	EPG5	Ccdc122	CCDC122
Ndufv3	NDUFV3	Tuba8	TUBA8	Flt1	FLT1
Med4	MED4	Dyrk1a	DYRK1A	Snx5	SNX5
Cog3	COG3	Lgals1	LGALS1	Scaf4	SCAF4
Syn3	SYN3	Cln5	CLN5	Adcyap1	ADCYAP1
Pfkl	PFKL	Ldlrad4	LDLRAD4	Ggact	GGACT
Impact	IMPACT	Smad7	SMAD7	Gart	GART
Trpc4ap	TRPC4AP	Ptpra	PTPRA	Tdrp	TDRP
Eif6	EIF6	Nol4l	NOL4L	Il2rb	IL2RB
Mettl4	METTL4	Gfra4	GFRA4	Lgals2	LGALS2
Cldn10	CLDN10	Acaa2	ACAA2	Gm49336	NUP58
Ccdc68	CCDC68	Rrp1	RRP1	Mphosph8	MPHOSPH8
Rbm12	RBM12	Ism1	ISM1	Mcm3ap	MCM3AP
Rab20	RAB20	Myo18b	MYO18B	Tpt1	TPT1
Asphd2	ASPHD2	Gpc5	GPC5	Mbnl2	MBNL2
Il17ra	IL17RA	Osbp2	OSBP2	Mzt1	MZT1
Ypel1	YPEL1	Txn2	TXN2	Gabpa	GABPA
Fam3b	FAM3B	Itm2b	ITM2B	Pisd	PISD
Ska3	SKA3	Atp11a	ATP11A	Sla2	SLA2
Il10rb	IL10RB	Polr1d	POLR1D	Cenpj	CENPJ
Maff	MAFF	Emid1	EMID1	Chst9	CHST9
Pygb	PYGB	Smad4	SMAD4	Dlgap4	DLGAP4
Nfs1	NFS1	Lztr1	LZTR1	Napg	NAPG
Cstb	CSTB	Zfp532	ZNF532	Kpna3	KPNA3
Map1lc3a	MAP1LC3A	Hps4	HPS4	Mrps6	MRPS6
4930402H24Rik	C20orf194	Manbal	MANBAL	Bpifb1	BPIFB1
BC031181	C18orf32	Vps16	VPS16	Ankrd12	ANKRD12
Pdxp	PDXP	Hdhd2	HDHD2	Mfng	MFNG
Rsph1	RSPH1	Arvcf	ARVCF	Dlgap1	DLGAP1
Kdelr3	KDELR3	Irs2	IRS2	Mx1	MX1
Cd93	CD93	Atf4	ATF4	Nop56	NOP56
Dnmt3b	DNMT3B	Tbc1d20	TBC1D20	Crybb3	CRYBB3
Bpifb6	BPIFB6	Lman1	LMAN1	Dusp18	DUSP18
Slc39a6	SLC39A6	Mapre1	MAPRE1	Medag	MEDAG
Itpa	ITPA	Bcl2l13	BCL2L13	Large1	LARGE1
Slc14a1	SLC14A1	Eif4enif1	EIF4ENIF1	Scand1	SCAND1
Dnajc3	DNAJC3	Mrpl39	MRPL39	Ubl3	UBL3
Lrrc30	LRRC30	Fbxo7	FBXO7	Cbr1	CBR1
Ifnar2	IFNAR2	Rin2	RIN2	Cryl1	CRYL1
Zfp24	ZNF24	Mbd1	MBD1	2510002D24Rik	C22orf39
Urb1	URB1	Klhl22	KLHL22	Sox12	SOX12
Gas6	GAS6	Cdc42ep1	CDC42EP1	Rbbp9	RBBP9
Crybb1	CRYBB1	Atrn	ATRN	Rassf2	RASSF2
Samhd1	SAMHD1	Elac1	ELAC1	Nxt1	NXT1
Tnfrsf19	TNFRSF19	Psmg1	PSMG1	Erg	ERG
Dtna	DTNA	Agpat3	AGPAT3	Rbm11	RBM11
Romo1	ROMO1	Dis3	DIS3	Snph	SNPH
Rap2a	RAP2A	Top3b	TOP3B	Tab1	TAB1
Zmym5	ZMYM5	Cidea	CIDEA	L3mbtl4	L3MBTL4
Lhfp	LHFPL6	Snap29	SNAP29	Dnajc28	DNAJC28
Bora	BORA	Micu2	MICU2	Polr2f	POLR2F
Rpl17	RPL17	Sod1	SOD1	Flrt3	FLRT3
Abhd12	ABHD12	Rrbp1	RRBP1	Alg11	ALG11
Tsc22d1	TSC22D1	Rab27b	RAB27B	Adam33	ADAM33
H13	HM13	Dzank1	DZANK1	Rtcb	RTCB
Rcbtb1	RCBTB1	Pigp	PIGP	Ralgapa2	RALGAPA2
Nol12	NOL12	Tti1	TTI1	Uggt2	UGGT2
Tmprss6	TMPRSS6	Gstt4	GSTT4	Dynlrb1	DYNLRB1
Gzf1	GZF1	Spire1	SPIRE1	Tbc1d10a	TBC1D10A
Mtfp1	MTFP1	Lipg	LIPG	Rcbtb2	RCBTB2
Ss18	SS18	Smchd1	SMCHD1	Dnmt3l	DNMT3L
Gm867	C22orf15	Prdm15	PRDM15	Chmp4b	CHMP4B
Hira	HIRA	Kif3b	KIF3B	Naa16	NAA16
Dgcr8	DGCR8	Wdr7	WDR7	Uspl1	USPL1
Smad2	SMAD2	Napb	NAPB	Cbr3	CBR3
Ankrd54	ANKRD54	Spef1	SPEF1	Grk3	GRK3
Slc35e4	SLC35E4	Ccdc117	CCDC117	Tgif1	TGIF1
Cog6	COG6	Tpx2	TPX2	Tst	TST
Pcid2	PCID2	E2f1	E2F1	Rasd2	RASD2
Mettl21c	METTL21C	Sdf2l1	SDF2L1	N4bp2l2	N4BP2L2
Pcdh17	PCDH17	Synj1	SYNJ1	Upf3a	UPF3A
Atp5a1	ATP5F1A	Cdadc1	CDADC1	Dzip1	DZIP1
Il17d	IL17D	Cdc45	CDC45	Gpr180	GPR180
Greb1l	GREB1L	Piezo2	PIEZO2	Pdgfb	PDGFB
Kif16b	KIF16B	Rasa3	RASA3	Zbtb21	ZBTB21
Mbd2	MBD2	Pcsk2	PCSK2	Tmem121b	TMEM121B
Cyyr1	CYYR1	Slc5a3	SLC5A3	Acss2	ACSS2
Crls1	CRLS1	Nrip1	NRIP1	Nedd4l	NEDD4L
Dsn1	DSN1	Pstpip2	PSTPIP2	Gcat	GCAT
Ccdc116	CCDC116	Chchd10	CHCHD10	Cabin1	CABIN1
Son	SON	Pds5b	PDS5B	Selenom	SELENOM
BC029722	MMP24OS	Tgm2	TGM2	Aar2	AAR2
Lmo7	LMO7	Smtn	SMTN	Ap5s1	AP5S1
Pi4ka	PI4KA	Cryba4	CRYBA4	Trib3	TRIB3
Alg5	ALG5	Xrn2	XRN2	Ube2l3	UBE2L5
Pex26	PEX26	Snrpd1	SNRPD1	Zfp280b	ZNF280B
Defb36	DEFB123	Pibf1	PIBF1	Fam124a	FAM124A
Lss	LSS	Lama3	LAMA3	Col6a1	COL6A1
Dsc2	DSC2	Itgbl1	ITGBL1	Prmt2	PRMT2
Cox4i2	COX4I2	Psmf1	PSMF1	Katnal1	KATNAL1
Ptpn2	PTPN2	Procr	PROCR	Ascc2	ASCC2
Zdhhc8	ZDHHC8	Ywhah	YWHAH	6430550D23Rik	C20orf173
Rnf152	RNF152	Exosc8	EXOSC8	Mtus2	MTUS2
Mex3c	MEX3C	Usp16	USP16	Atp8a2	ATP8A2
Epb41l3	EPB41L3	Epsti1	EPSTI1	Mycbp2	MYCBP2
Spata13	SPATA13	Ipo5	IPO5	Stard6	STARD6
Rb1	RB1	Amer2	AMER2	Thoc5	THOC5
Hck	HCK	Tm9sf2	TM9SF2	Klf5	KLF5
Vpreb1	VPREB1	Mif	MIF	Depdc5	DEPDC5
Rab12	RAB12	Mis18a	MIS18A	Rnf6	RNF6
Mrpl40	MRPL40	Ppil2	PPIL2	Pofut1	POFUT1
Slc52a3	SLC52A3	Dnal4	DNAL4	H1f0	H1-0
Gga1	GGA1	Hic2	HIC2	Ino80c	INO80C
Ufm1	UFM1	Tom1	TOM1	Upb1	UPB1
Cenpb	CENPB	Cpne1	CPNE1	Ttc3	TTC3
Aifm3	AIFM3	Crkl	CRKL	Npc1	NPC1
Idh3b	IDH3B	Ndfip2	NDFIP2	Necab3	NECAB3
Sf3a1	SF3A1	Tnrc6b	TNRC6B	Cct8	CCT8
Pspc1	PSPC1	Tmem241	TMEM241	Tm9sf4	TM9SF4
Ifngr2	IFNGR2	Ptprm	PTPRM	Cxadr	CXADR
Zdhhc20	ZDHHC20	Esco1	ESCO1	Col6a2	COL6A2
Srxn1	SRXN1	Tfip11	TFIP11	Pla2g3	PLA2G3
Prokr2	PROKR2	Pdrg1	PDRG1	Gnb1l	GNB1L
Eva1c	EVA1C	Btg3	BTG3	Tomm22	TOMM22
Lig4	LIG4	Lca5l	LCA5L	Smim26	SMIM26
Hmgb1	HMGB1	C2cd2	C2CD2	Cds2	CDS2
Lpar6	LPAR6	Adamts5	ADAMTS5	Derl3	DERL3
Ahcy	AHCY	Thsd1	THSD1	Jam2	JAM2
Pcca	PCCA	Ing1	ING1	Slc23a2	SLC23A2
Hspa13	HSPA13	Slc37a1	SLC37A1	4930503L19Rik	C18orf54
Thoc1	THOC1	Kl	KL	Ankrd29	ANKRD29
Pias2	PIAS2	Supt20	SUPT20H	Apmap	APMAP
Hormad2	HORMAD2	Rfxap	RFXAP	Rpl17	RPL17
Uggt2	UGGT2	Slc7a1	SLC7A1	Lhfp	LHFPL6
Alg11	ALG11	Srrd	SRRD	Bora	BORA
Ralgapa2	RALGAPA2	Gm8251	CCDC168	Romo1	ROMO1
Adam33	ADAM33	Mapre2	MAPRE2	Rap2a	RAP2A
Rtcb	RTCB	Naa20	NAA20	Zmym5	ZMYM5
Naa16	NAA16	6820408C15Rik	C20orf96	Zfp24	ZNF24
Chmp4b	CHMP4B	Abhd13	ABHD13	Urb1	URB1
Rcbtb2	RCBTB2	Zbtb14	ZBTB14	Gas6	GAS6
Dynlrb1	DYNLRB1	Usp14	USP14	Slc14a1	SLC14A1
Tbc1d10a	TBC1D10A	Sec23b	SEC23B	Lrrc30	LRRC30
Dnmt3l	DNMT3L	Fndc3a	FNDC3A	Ifnar2	IFNAR2
Snph	SNPH	Zfp341	ZNF341	Dnajc3	DNAJC3
Rbm11	RBM11	Arglu1	ARGLU1	Dtna	DTNA
Nxt1	NXT1	Hmox1	HMOX1	Tnfrsf19	TNFRSF19
Erg	ERG	Dsg2	DSG2	Samhd1	SAMHD1
Dnajc28	DNAJC28	Ttc28	TTC28	Crybb1	CRYBB1
Polr2f	POLR2F	Mical3	MICAL3	Dnmt3b	DNMT3B
Flrt3	FLRT3	Ggt7	GGT7	Rsph1	RSPH1
Tab1	TAB1	Mkks	MKKS	Cd93	CD93
Large1	LARGE1	Ebpl	EBPL	Kdelr3	KDELR3
Scand1	SCAND1	Nbea	NBEA	Itpa	ITPA
Cbr1	CBR1	Morc3	MORC3	Bpifb6	BPIFB6
Ubl3	UBL3	Cst3	CST3	Slc39a6	SLC39A6
Medag	MEDAG	Mtmr3	MTMR3	Nfs1	NFS1
Dusp18	DUSP18	Cables1	CABLES1	Cstb	CSTB
Crybb3	CRYBB3	Drg1	DRG1	4930402H24Rik	C20orf194
Rbbp9	RBBP9	Tmem74b	TMEM74B	Map1lc3a	MAP1LC3A
Sox12	SOX12	Esf1	ESF1	Pygb	PYGB
Rassf2	RASSF2	Adsl	ADSL	Pdxp	PDXP
Cryl1	CRYL1	Rbm26	RBM26	BC031181	C18orf32
2510002D24Rik	C22orf39	Pomp	POMP	Asphd2	ASPHD2
Nop56	NOP56	Efnb2	EFNB2	Il17ra	IL17RA
Mrps6	MRPS6	Smox	SMOX	Maff	MAFF
Kpna3	KPNA3	N6amt1	N6AMT1	Fam3b	FAM3B
Dlgap1	DLGAP1	Cab39l	CAB39L	Ypel1	YPEL1
Bpifb1	BPIFB1	Sugt1	SUGT1	Il10rb	IL10RB
Ankrd12	ANKRD12	Agpat5	AGPAT5	Ska3	SKA3
Mfng	MFNG	Scarf2	SCARF2	Ccdc68	CCDC68
Mx1	MX1	Phf20	PHF20	Rab20	RAB20
Dlgap4	DLGAP4	Rps19bp1	RPS19BP1	Rbm12	RBM12
Chst9	CHST9	Hmgxb4	HMGXB4	Cldn10	CLDN10
Cenpj	CENPJ	Fam210a	FAM210A	Mettl4	METTL4
Napg	NAPG	Gpc6	GPC6	Eif6	EIF6
Tpt1	TPT1	Tcn2	TCN2	Impact	IMPACT
Mbnl2	MBNL2	Snta1	SNTA1	Trpc4ap	TRPC4AP
Mphosph8	MPHOSPH8	Myl9	MYL9	Rprd1a	RPRD1A
Gm49336	NUP58	Mgat3	MGAT3	Gins1	GINS1
Mcm3ap	MCM3AP	Elf1	ELF1	Cog3	COG3
Gabpa	GABPA	Pla2g6	PLA2G6	Med4	MED4
Sla2	SLA2	Trmt2a	TRMT2A	Syn3	SYN3
Pisd	PISD	Cldn5	CLDN5	Pfkl	PFKL
Mzt1	MZT1	Lif	LIF	Gtf3a	GTF3A
Ccdc122	CCDC122	Cbx7	CBX7	Syndig1	SYNDIG1
Snx5	SNX5	Txnl1	TXNL1	Ndufv3	NDUFV3
Flt3	FLT3	Ednrb	EDNRB	Lig4	LIG4
Flt1	FLT1	Tmtc4	TMTC4	Prokr2	PROKR2
Trmt6	TRMT6	Pitpnb	PITPNB	Eva1c	EVA1C
Atp5j	ATP5PF	Rnf17	RNF17	Hmgb1	HMGB1
Tdrp	TDRP	Rbck1	RBCK1	Pias2	PIAS2
Gart	GART	Wdfy2	WDFY2	Hspa13	HSPA13
Il2rb	IL2RB	Id1	ID1	Thoc1	THOC1
Adcyap1	ADCYAP1	Eif3d	EIF3D	Lpar6	LPAR6
Scaf4	SCAF4	Cul4a	CUL4A	Pcca	PCCA
Ggact	GGACT	Ydjc	YDJC	Pspc1	PSPC1
Cds2	CDS2	Myh9	MYH9	Zdhhc20	ZDHHC20
Jam2	JAM2	Pofut2	POFUT2	Ifngr2	IFNGR2
Slc23a2	SLC23A2	Impa2	IMPA2	Aifm3	AIFM3
Derl3	DERL3	Otor	OTOR	Idh3b	IDH3B
Tomm22	TOMM22	Cars2	CARS2	Sf3a1	SF3A1
Smim26	SMIM26	Rnaseh2b	RNASEH2B	Loxhd1	LOXHD1
Apmap	APMAP	Itsn1	ITSN1	F7	F7
Ankrd29	ANKRD29	Myh7b	MYH7B	Srxn1	SRXN1
4930503L19Rik	C18orf54	Dgcr2	DGCR2	Rab12	RAB12
Necab3	NECAB3	Setdb2	SETDB2	Gga1	GGA1
Npc1	NPC1	Zbtb7c	ZBTB7C	Mrpl40	MRPL40
Cct8	CCT8	Mavs	MAVS	Slc52a3	SLC52A3
Ino80c	INO80C	Chgb	CHGB	Rb1	RB1
Ttc3	TTC3	Ybey	YBEY	Epb41l3	EPB41L3
Upb1	UPB1	Rwdd2b	RWDD2B	Spata13	SPATA13
Gnb1l	GNB1L	Fech	FECH	Vpreb1	VPREB1
Pla2g3	PLA2G3	Trpc4	TRPC4	Hck	HCK
Col6a2	COL6A2	Zc3h13	ZC3H13	Ufm1	UFM1
Tm9sf4	TM9SF4	2900026A02Rik	KIAA1671	Cenpb	CENPB
Cxadr	CXADR	Gtpbp1	GTPBP1	Ptpn2	PTPN2
Atp8a2	ATP8A2	Ggt5	GGT5	Zdhhc8	ZDHHC8
Stard6	STARD6	Lrch1	LRCH1	Rnf152	RNF152
Mycbp2	MYCBP2	Acod1	ACOD1	Lss	LSS
Mtus2	MTUS2	Frem2	FREM2	Cox4i2	COX4I2
Pofut1	POFUT1	Siglec1	SIGLEC1	Dsc2	DSC2
Rnf6	RNF6	Osm	OSM	Pex26	PEX26
H1f0	H1-0	Rasl11a	RASL11A	Defb36	DEFB123
Klf5	KLF5	Mppe1	MPPE1	Mex3c	MEX3C
Depdc5	DEPDC5	Tubgcp3	TUBGCP3	Crls1	CRLS1
Thoc5	THOC5	Mcf2l	MCF2L	Dsn1	DSN1
Katnal1	KATNAL1	Comt	COMT	Kif16b	KIF16B
Prmt2	PRMT2	Kat14	KAT14	Mbd2	MBD2
Col6a1	COL6A1	Gjb2	GJB2	Cyyr1	CYYR1
Ascc2	ASCC2	Pcdh8	PCDH8	Alg5	ALG5
Slc15a1	SLC15A1	Plcb1	PLCB1	Lmo7	LMO7
6430550D23Rik	C20orf173	Cpxm1	CPXM1	BC029722	MMP24OS
Kcnrg	KCNRG	Rubcnl	RUBCNL	Pi4ka	PI4KA
Selenom	SELENOM	Timp3	TIMP3	Son	SON
Cabin1	CABIN1	Sec11c	SEC11C	Ccdc116	CCDC116
Gcat	GCAT	Asxl3	ASXL3	Pcdh17	PCDH17
Fam124a	FAM124A	Eif2s2	EIF2S2	Atp5a1	ATP5F1A
Zfp280b	ZNF280B	Krtap11-1	KRTAP11-1	Mettl21c	METTL21C
Aar2	AAR2	Ltn1	LTN1	Pcid2	PCID2
Ap5s1	AP5S1	Fhod3	FHOD3	Greb1l	GREB1L
Ube2l3	UBE2L5	Tcf15	TCF15	Il17d	IL17D
Trib3	TRIB3	Snrpd3	SNRPD3	Hira	HIRA
Zbtb21	ZBTB21	Donson	DONSON	Gm867	C22orf15
Acss2	ACSS2	Mapk4	MAPK4	Dgcr8	DGCR8
Nedd4l	NEDD4L	Ndufv2	NDUFV2	Mtfp1	MTFP1
Dzip1	DZIP1	Mrap	MRAP	Ss18	SS18
Gpr180	GPR180	Pcbp3	PCBP3	Smad2	SMAD2
Pdgfb	PDGFB	Ttc39c	TTC39C	Cog6	COG6
Grk3	GRK3	Jag1	JAG1	Slc35e4	SLC35E4
Cbr3	CBR3	App	APP	Ankrd54	ANKRD54
Uspl1	USPL1	Tfdp1	TFDP1	Rcbtb1	RCBTB1
Rasd2	RASD2	Gtf2f2	GTF2F2	Tsc22d1	TSC22D1
Upf3a	UPF3A	Ewsr1	EWSR1	H13	HM13
N4bp2l2	N4BP2L2	Dclk1	DCLK1	Abhd12	ABHD12
Tst	TST	Gata6	GATA6	Tmprss6	TMPRSS6
Tgif1	TGIF1	Ints6	INTS6	Gzf1	GZF1
Adora2a	ADORA2A	Lbp	LBP	Nol12	NOL12
Tmem184b	TMEM184B	Ccm2l	CCM2L	Sfi1	SFI1
Mief1	MIEF1	Champ1	CHAMP1	Cdh2	CDH2
Fam83f	FAM83F	Shisa2	SHISA2	Yes1	YES1
Ier3ip1	IER3IP1	Kbtbd11	KBTBD11	Ifnar1	IFNAR1
Usp25	USP25	Lats2	LATS2	Galnt1	GALNT1
Vwa8	VWA8	Sec14l2	SEC14L2	Mcph1	MCPH1
Slc4a11	SLC4A11	Nhlrc3	NHLRC3	Wbp4	WBP4
Blcap	BLCAP	Pan3	PAN3	Hsf2bp	HSF2BP
Twsg1	TWSG1	Pik3c3	PIK3C3	Sucla2	SUCLA2
Mro	MRO	Arl11	ARL11	Tnfsf13b	TNFSF13B
Atp8b1	ATP8B1	Hlcs	HLCS	Cdc16	CDC16
Commd7	COMMD7	Lama1	LAMA1	Slc7a4	SLC7A4
Pcp4	PCP4	Ninl	NINL	Tpp2	TPP2
Snrpb2	SNRPB2	Commd6	COMMD6	Klhl14	KLHL14
Abcg1	ABCG1	Col4a2	COL4A2	Rnf125	RNF125
Colec12	COLEC12	Macrod2	MACROD2	Tango2	TANGO2
Farp1	FARP1	Afg3l2	AFG3L2	Klf12	KLF12
2700062C07Rik	C18orf21	Syt4	SYT4	Sdcbp2	SDCBP2
Sec14l4	SEC14L4	Fam207a	FAM207A	Arhgef10	ARHGEF10
Ndrg3	NDRG3	Rnf185	RNF185	Usp12	USP12
Dach1	DACH1	Slc25a1	SLC25A1	Mocos	MOCOS
Slc5a4a	SLC5A4	Rasl10a	RASL10A	Fam227a	FAM227A
Ripply3	RIPPLY3	Ccbe1	CCBE1	Sumo3	SUMO3
Ube2g2	UBE2G2	Abcc4	ABCC4	Col18a1	COL18A1
Rprd1b	RPRD1B	Myl12b	MYL12B	Defb20	DEFB128
Bid	BID	Bcr	BCR	Dgkh	DGKH
Slitrk5	SLITRK5	Prr14l	PRR14L	Kremen1	KREMEN1
Gpr183	GPR183	Ctif	CTIF	Znrf3	ZNRF3
Setbp1	SETBP1	Tnfsf11	TNFSF11	Col4a1	COL4A1
Mmp11	MMP11	Alox5ap	ALOX5AP	Fbxo25	FBXO25
Tmx4	TMX4	Ankrd10	ANKRD10	Cbfa2t2	CBFA2T2
Brwd1	BRWD1	Clybl	CLYBL	Poli	POLI
Nptxr	NPTXR	Mtrf1	MTRF1	Cep76	CEP76
Tiam1	TIAM1	Polr3f	POLR3F	Cdk8	CDK8
Gucd1	GUCD1	Kctd17	KCTD17	Ufd1	UFD1
Proser1	PROSER1	Zcchc3	ZCCHC3	Soga1	SOGA1
Fam110a	FAM110A	Haus1	HAUS1	Me2	ME2
Gpr18	GPR18	Htr2a	HTR2A	Tubb6	TUBB6
Pced1a	PCED1A	Rnf215	RNF215	Fastkd5	FASTKD5
Nf2	NF2	Nefh	NEFH	D16Ertd472e	C21orf91
Sgsm1	SGSM1	Rbl1	RBL1	Acss1	ACSS1
Pank2	PANK2	Tpst2	TPST2	Tyms	TYMS
Patz1	PATZ1	Sh3bp1	SH3BP1	Adamts1	ADAMTS1
Cln8	CLN8	Ubox5	UBOX5	Gnaz	GNAZ
Slx4ip	SLX4IP	Rcan1	RCAN1	Bfsp1	BFSP1
Tmem50b	TMEM50B	Rhbdd3	RHBDD3	Mtcl1	MTCL1
Slain1	SLAIN1	Vpreb3	VPREB3	Cep250	CEP250
Chaf1b	CHAF1B	Ergic3	ERGIC3	Ppm1f	PPM1F
Fgf9	FGF9	Vapa	VAPA	Chmp1b	CHMP1B
Osbpl1a	OSBPL1A	Bcl2l1	BCL2L1	Crnkl1	CRNKL1
Zfp521	ZNF521	Alpk2	ALPK2	Mpst	MPST
Rpl21	RPL21	Rock1	ROCK1	Foxo1	FOXO1
Slc25a15	SLC25A15	Fbxl3	FBXL3	Cryzl1	CRYZL1
Gss	GSS	1700003F12Rik	C20orf144	Ralgapb	RALGAPB
Hsph1	HSPH1	Trappc8	TRAPPC8	Rbm39	RBM39
Cnbd2	CNBD2	Limk2	LIMK2	Ncoa6	NCOA6
Ndufaf5	NDUFAF5	Sertm1	SERTM1	Foxs1	FOXS1
Lrrc74b	LRRC74B	Myl12a	MYL12A	Ddx17	DDX17
Mrps26	MRPS26	Lnx2	LNX2	Trp53inp2	TP53INP2
Tgif2	TGIF2	Eef1akmt1	EEF1AKMT1	Kcne2	KCNE2
Parp4	PARP4	Mtmr6	MTMR6	Garem1	GAREM1
Rbfox2	RBFOX2	Taf4b	TAF4B	Nufip1	NUFIP1
Nsfl1c	NSFL1C	Setd4	SETD4	Thbd	THBD
Emilin2	EMILIN2	B4galt6	B4GALT6	Cyth4	CYTH4
Myom1	MYOM1	Slc25a18	SLC25A18	Ubash3a	UBASH3A
Ccdc157	CCDC157	Tcf4	TCF4	Josd1	JOSD1
Txndc2	TXNDC2	Dtd1	DTD1	B3glct	B3GLCT
Prnp	PRNP	Gpcpd1	GPCPD1	Ranbp1	RANBP1
Hscb	HSCB	Tdrd3	TDRD3	Stard13	STARD13
Katnal2	KATNAL2	Foxred2	FOXRED2	Uqcr10	UQCR10
Nars	NARS1	Tpgs2	TPGS2	Snrpb	SNRPB
Thap7	THAP7	Bace2	BACE2	Specc1l	SPECC1L
Mapk1	MAPK1	Arhgap28	ARHGAP28	Postn	POSTN
Slc19a1	SLC19A1	Cbx6	CBX6	Ddrgk1	DDRGK1
Micall1	MICALL1	Nek5	NEK5	Mrpl57	MRPL57
Entpd6	ENTPD6	8030462N17Rik	C18orf25	Rbbp8	RBBP8
Rab31	RAB31	Rfc3	RFC3	N4bp2l1	N4BP2L1
Naxd	NAXD	Pknox1	PKNOX1	Ska1	SKA1
Mipep	MIPEP	Rab36	RAB36	Ncf4	NCF4
Pigu	PIGU	Serp2	SERP2	Dstn	DSTN
Angpt4	ANGPT4	Susd2	SUSD2	Grtp1	GRTP1
Celf4	CELF4	AW554918	KIAA1328	Ebf4	EBF4
Rgcc	RGCC	Gas2l1	GAS2L1	Syngr1	SYNGR1
a	ASIP	Pde9a	PDE9A	Onecut2	ONECUT2
Zmym2	ZMYM2	Nudt15	NUDT15	Btbd3	BTBD3
Seh1l	SEH1L	Cby1	CBY1	Rem1	REM1
Paxbp1	PAXBP1	Rnmt	RNMT	Apol6	APOL6
Ift88	IFT88	Gstt2	GSTT2B	Card10	CARD10
Xkr5	XKR5	Elp2	ELP2	Psmg2	PSMG2
Spryd7	SPRYD7	Dock9	DOCK9	Smarcb1	SMARCB1
Dmc1	DMC1	Hmgn1	HMGN1	Mrps26	MRPS26
Riok3	RIOK3	Stk35	STK35	Parp4	PARP4
Txnrd2	TXNRD2	Pttg1ip	PTTG1IP	Tgif2	TGIF2
Cdk5rap1	CDK5RAP1	Defb25	DEFB124	Slain1	SLAIN1
Adarb1	ADARB1	Vps36	VPS36	Fgf9	FGF9
Myo16	MYO16	F10	F10	Chaf1b	CHAF1B
Bpifb4	BPIFB4	Ctnnbl1	CTNNBL1	Tmem50b	TMEM50B
Sun2	SUN2	Ap1b1	AP1B1	Cnbd2	CNBD2
Nek3	NEK3	Pcna	PCNA	Slc25a15	SLC25A15
Myo5b	MYO5B	Angpt2	ANGPT2	Rpl21	RPL21
Rnf219	OBI1	Prelid3a	PRELID3A	Gss	GSS
Rrp1b	RRP1B	4932438H23Rik	C21orf62	Hsph1	HSPH1
Mib1	MIB1	Nipsnap1	NIPSNAP1	Lrrc74b	LRRC74B
Cxxc1	CXXC1	Chek2	CHEK2	Ndufaf5	NDUFAF5
Wasf3	WASF3	Mn1	MN1	Zfp521	ZNF521
Pik3ip1	PIK3IP1	Malt1	MALT1	Osbpl1a	OSBPL1A
Dnajc15	DNAJC15	Lrrc3	LRRC3	Gucd1	GUCD1
Pes1	PES1	Tmco3	TMCO3	Proser1	PROSER1
Lcp1	LCP1	Ralbp1	RALBP1	Tiam1	TIAM1
Gm6133	RPL17-C18orf32	Kctd4	KCTD4	Patz1	PATZ1
Bfsp1	BFSP1	Trim13	TRIM13	Nf2	NF2
Mtcl1	MTCL1	Spry2	SPRY2	Pank2	PANK2
Gnaz	GNAZ	Plcb4	PLCB4	Slx4ip	SLX4IP
Adamts1	ADAMTS1	Dip2a	DIP2A	Cln8	CLN8
Ppm1f	PPM1F	Cdc25b	CDC25B	Fam110a	FAM110A
Crnkl1	CRNKL1	Kctd12	KCTD12	Pced1a	PCED1A
Chmp1b	CHMP1B	Zmat5	ZMAT5	Gpr18	GPR18
Cep250	CEP250	Pxmp4	PXMP4	Gpr183	GPR183
Tubb6	TUBB6	Ppp4r1	PPP4R1	Setbp1	SETBP1
Soga1	SOGA1	Sacs	SACS	Bid	BID
Me2	ME2	Cep192	CEP192	Tmx4	TMX4
D16Ertd472e	C21orf91	Dcun1d2	DCUN1D2	Nptxr	NPTXR
Tyms	TYMS	Spg20	SPART	Brwd1	BRWD1
Acss1	ACSS1	Slc46a3	SLC46A3	Mmp11	MMP11
Fastkd5	FASTKD5	1700088E04Rik	C22orf23	Dach1	DACH1
Cep76	CEP76	Mtif3	MTIF3	Sec14l4	SEC14L4
Ufd1	UFD1	Gnal	GNAL	Ndrg3	NDRG3
Cdk8	CDK8	Brca2	BRCA2	Rprd1b	RPRD1B
Dgkh	DGKH	Mcm5	MCM5	Ube2g2	UBE2G2
Kremen1	KREMEN1	Trpm2	TRPM2	Ripply3	RIPPLY3
Znrf3	ZNRF3	Rpl3	RPL3	Colec12	COLEC12
Fbxo25	FBXO25	Rnf138	RNF138	Abcg1	ABCG1
Poli	POLI	Tasp1	TASP1	Farp1	FARP1
Cbfa2t2	CBFA2T2	Tmem230	TMEM230	2700062C07Rik	C18orf21
Col4a1	COL4A1	Rtn4r	RTN4R	Slc4a11	SLC4A11
Sumo3	SUMO3	Kctd1	KCTD1	Blcap	BLCAP
Snap25	SNAP25	Nanp	NANP	Mro	MRO
Fam227a	FAM227A	Uqcc1	UQCC1	Atp8b1	ATP8B1
Defb20	DEFB128	D630003M21Rik	KIAA1755	Twsg1	TWSG1
Col18a1	COL18A1	Hunk	HUNK	Vwa8	VWA8
Rnf125	RNF125	Eif3l	EIF3L	Commd7	COMMD7
Sdcbp2	SDCBP2	Hao1	HAO1	Snrpb2	SNRPB2
Arhgef10	ARHGEF10	Wdr4	WDR4	Mief1	MIEF1
Mocos	MOCOS	Tgds	TGDS	Ier3ip1	IER3IP1
Usp12	USP12	Mrps31	MRPS31	Fam83f	FAM83F
Klf12	KLF12	Abhd3	ABHD3	Tmem184b	TMEM184B
Tango2	TANGO2	Slc24a3	SLC24A3	Adora2a	ADORA2A
Sucla2	SUCLA2	Hspa12b	HSPA12B	Usp25	USP25
Tnfsf13b	TNFSF13B	Cst8	CST8	Wasf3	WASF3
Tpp2	TPP2	Zfp397	ZNF397	Dnajc15	DNAJC15
Klhl14	KLHL14	Mgme1	MGME1	Pik3ip1	PIK3IP1
Slc7a4	SLC7A4	Xpo4	XPO4	Gm6133	RPL17-C18orf32
Cdc16	CDC16	Cst7	CST7	Lcp1	LCP1
Ifnar1	IFNAR1	Spag4	SPAG4	Pes1	PES1
Cdh2	CDH2	Csmd1	CSMD1	Myo16	MYO16
Sfi1	SFI1	Cecr2	CECR2	Bpifb4	BPIFB4
Yes1	YES1	Apcdd1	APCDD1	Sun2	SUN2
Galnt1	GALNT1	Chodl	CHODL	Rnf219	OBI1
Wbp4	WBP4	Rnf24	RNF24	Cxxc1	CXXC1
Mcph1	MCPH1	Pign	PIGN	Mib1	MIB1
Hsf2bp	HSF2BP	Pcdh20	PCDH20	Rrp1b	RRP1B
Apol6	APOL6	Xbp1	XBP1	Myo5b	MYO5B
Card10	CARD10	Med15	MED15	Nek3	NEK3
Rem1	REM1	Epb41l1	EPB41L1	Riok3	RIOK3
Btbd3	BTBD3	Lpin2	LPIN2	Adarb1	ADARB1
Smarcb1	SMARCB1	Asxl1	ASXL1	Txnrd2	TXNRD2
Tbx1	TBX1	Hdhd5	HDHD5	Cdk5rap1	CDK5RAP1
Psmg2	PSMG2	Ets2	ETS2	Ift88	IFT88
Dstn	DSTN	Fry	FRY	Xkr5	XKR5
Grtp1	GRTP1	Kiz	KIZ	Spryd7	SPRYD7
Ebf4	EBF4	Triobp	TRIOBP	Dmc1	DMC1
Onecut2	ONECUT2	Dym	DYM	a	ASIP
Syngr1	SYNGR1	Itgb2	ITGB2	Paxbp1	PAXBP1
Postn	POSTN	Itch	ITCH	Seh1l	SEH1L
Specc1l	SPECC1L	Ift27	IFT27	Zmym2	ZMYM2
Ddrgk1	DDRGK1	Slc25a30	SLC25A30	Angpt4	ANGPT4
N4bp2l1	N4BP2L1	Inpp5j	INPP5J	Pigu	PIGU
Ncf4	NCF4	Rac2	RAC2	Naxd	NAXD
Ska1	SKA1	Arhgef7	ARHGEF7	Mipep	MIPEP
Mrpl57	MRPL57	Ckap2	CKAP2	Rgcc	RGCC
Rbbp8	RBBP8	Diaph3	DIAPH3	Celf4	CELF4
Stard13	STARD13	Grp	GRP	Micall1	MICALL1
Ranbp1	RANBP1	Mcm8	MCM8	Entpd6	ENTPD6
Snrpb	SNRPB	Rpn2	RPN2	Nars	NARS1
Uqcr10	UQCR10	Nalcn	NALCN	Slc19a1	SLC19A1
Ubash3a	UBASH3A	Akap11	AKAP11	Mapk1	MAPK1
Cyth4	CYTH4	B3galt5	B3GALT5	Thap7	THAP7
B3glct	B3GLCT	Trappc10	TRAPPC10	Rab31	RAB31
Josd1	JOSD1	Apobec3	APOBEC3H	Nsfl1c	NSFL1C
Thbd	THBD	Tbc1d4	TBC1D4	Rbfox2	RBFOX2
Ddx17	DDX17	Pvalb	PVALB	Emilin2	EMILIN2
Trp53inp2	TP53INP2	Ndc80	NDC80	Hscb	HSCB
Ncoa6	NCOA6	Tmem255b	TMEM255B	Prnp	PRNP
Rbm39	RBM39	C1qtnf6	C1QTNF6	Katnal2	KATNAL2
Foxs1	FOXS1	1700037H04Rik	C20orf27	Myom1	MYOM1
Nufip1	NUFIP1	Pcnt	PCNT	Txndc2	TXNDC2
Kcne2	KCNE2	Cabyr	CABYR	Ccdc157	CCDC157
Garem1	GAREM1	Grap2	GRAP2	Cables1	CABLES1
Cryzl1	CRYZL1	Tex30	TEX30	Mtmr3	MTMR3
Foxo1	FOXO1	Pcdh9	PCDH9	Esf1	ESF1
Mpst	MPST	Esd	ESD	Adsl	ADSL
Ralgapb	RALGAPB	Pick1	PICK1	Rbm26	RBM26
Zfp532	ZNF532	Lamp1	LAMP1	Tmem74b	TMEM74B
Hps4	HPS4	Bmp2	BMP2	Drg1	DRG1
Lztr1	LZTR1	Cnmd	CNMD	Nbea	NBEA
Smad4	SMAD4	Stk24	STK24	Mkks	MKKS
Atp11a	ATP11A	Enox1	ENOX1	Ebpl	EBPL
Polr1d	POLR1D	Raly	RALY	Cst3	CST3
Emid1	EMID1	Lacc1	LACC1	Morc3	MORC3
Irs2	IRS2	Src	SRC	Ttc28	TTC28
Arvcf	ARVCF	Lzts3	LZTS3	Mical3	MICAL3
Slitrk6	SLITRK6	Ubac2	UBAC2	Ggt7	GGT7
Hdhd2	HDHD2	Rnf165	RNF165	Arglu1	ARGLU1
Manbal	MANBAL	Erich1	ERICH1	Dsg2	DSG2
Vps16	VPS16	Ccdc68	CCDC68	Hmox1	HMOX1
Ldlrad4	LDLRAD4	Rbm12	RBM12	Rps19bp1	RPS19BP1
Smad7	SMAD7	Rab20	RAB20	Hmgxb4	HMGXB4
Ptpra	PTPRA	Cldn10	CLDN10	Fam210a	FAM210A
Lgals1	LGALS1	Maff	MAFF	Gpc6	GPC6
Cln5	CLN5	Ypel1	YPEL1	Scarf2	SCARF2
Dyrk1a	DYRK1A	Ska3	SKA3	Phf20	PHF20
Tuba8	TUBA8	Il10rb	IL10RB	Cab39l	CAB39L
Plagl2	PLAGL2	Asphd2	ASPHD2	Sugt1	SUGT1
Psma8	PSMA8	Il17ra	IL17RA	Agpat5	AGPAT5
Epg5	EPG5	Cog3	COG3	Smox	SMOX
Txn2	TXN2	Med4	MED4	Efnb2	EFNB2
Osbp2	OSBP2	Syn3	SYN3	Pomp	POMP
Itm2b	ITM2B	Pfkl	PFKL	N6amt1	N6AMT1
Ism1	ISM1	Gtf3a	GTF3A	Slc37a1	SLC37A1
Myo18b	MYO18B	Ndufv3	NDUFV3	Supt20	SUPT20H
Gfra4	GFRA4	Rprd1a	RPRD1A	Kl	KL
Nol4l	NOL4L	Gins1	GINS1	Rfxap	RFXAP
Acaa2	ACAA2	Eif6	EIF6	C2cd2	C2CD2
Rrp1	RRP1	Mettl4	METTL4	Thsd1	THSD1
St8sia5	ST8SIA5	Impact	IMPACT	Mmp24	MMP24
Agpat3	AGPAT3	Trpc4ap	TRPC4AP	Adamts5	ADAMTS5
Dis3	DIS3	Tnfrsf19	TNFRSF19	Ing1	ING1
Rrbp1	RRBP1	Dtna	DTNA	Btg3	BTG3
Rab27b	RAB27B	Crybb1	CRYBB1	Lca5l	LCA5L
Snap29	SNAP29	Samhd1	SAMHD1	Pdrg1	PDRG1
Bpifc	BPIFC	Zfp24	ZNF24	Usp14	USP14
Micu2	MICU2	Urb1	URB1	Sec23b	SEC23B
Sod1	SOD1	Gas6	GAS6	Fndc3a	FNDC3A
Top3b	TOP3B	Slc14a1	SLC14A1	Zfp341	ZNF341
Cidea	CIDEA	Dnajc3	DNAJC3	Gm8251	CCDC168
Eif4enif1	EIF4ENIF1	Ifnar2	IFNAR2	Mapre2	MAPRE2
Fbxo7	FBXO7	Lhfp	LHFPL6	Naa20	NAA20
Mrpl39	MRPL39	Bora	BORA	Abhd13	ABHD13
Lman1	LMAN1	Rpl17	RPL17	6820408C15Rik	C20orf96
Mapre1	MAPRE1	Romo1	ROMO1	Zbtb14	ZBTB14
Bcl2l13	BCL2L13	Rap2a	RAP2A	Slc7a1	SLC7A1
Atf4	ATF4	Zmym5	ZMYM5	Srrd	SRRD
Tbc1d20	TBC1D20	Pdxp	PDXP	Frem2	FREM2
Psmg1	PSMG1	BC031181	C18orf32	Siglec1	SIGLEC1
Elac1	ELAC1	Nfs1	NFS1	Osm	OSM
Klhl22	KLHL22	Cstb	CSTB	Gtpbp1	GTPBP1
Mbd1	MBD1	Map1lc3a	MAP1LC3A	2900026A02Rik	KIAA1671
Cdc42ep1	CDC42EP1	4930402H24Rik	C20orf194	Zc3h13	ZC3H13
Atrn	ATRN	Pygb	PYGB	Ggt5	GGT5
Rin2	RIN2	Itpa	ITPA	Acod1	ACOD1
Cdc45	CDC45	Bpifb6	BPIFB6	Lrch1	LRCH1
Piezo2	PIEZO2	Slc39a6	SLC39A6	Fech	FECH
Rasa3	RASA3	Dnmt3b	DNMT3B	Trpc4	TRPC4
E2f1	E2F1	Rsph1	RSPH1	Dgcr2	DGCR2
Sdf2l1	SDF2L1	Kdelr3	KDELR3	Setdb2	SETDB2
Synj1	SYNJ1	Cd93	CD93	Ybey	YBEY
Cdadc1	CDADC1	Greb1l	GREB1L	Mavs	MAVS
Atp4b	ATP4B	Il17d	IL17D	Zbtb7c	ZBTB7C
Tgm2	TGM2	Mettl21c	METTL21C	Chgb	CHGB
Pds5b	PDS5B	Atp5a1	ATP5F1A	Rwdd2b	RWDD2B
Nrip1	NRIP1	Pcdh17	PCDH17	Eif2s2	EIF2S2
Pstpip2	PSTPIP2	Pcid2	PCID2	Asxl3	ASXL3
Chchd10	CHCHD10	Pi4ka	PI4KA	Sec11c	SEC11C
Slc5a3	SLC5A3	BC029722	MMP24OS	Ltn1	LTN1
Spire1	SPIRE1	Lmo7	LMO7	Fhod3	FHOD3
Tti1	TTI1	Alg5	ALG5	Snrpd3	SNRPD3
Pigp	PIGP	Ccdc116	CCDC116	Tcf15	TCF15
Dzank1	DZANK1	Son	SON	Cpxm1	CPXM1
Spef1	SPEF1	Crls1	CRLS1	Rubcnl	RUBCNL
Napb	NAPB	Dsn1	DSN1	Timp3	TIMP3
Wdr7	WDR7	Mbd2	MBD2	Gjb2	GJB2
Ccdc117	CCDC117	Kif16b	KIF16B	Ncam2	NCAM2
Tpx2	TPX2	Cyyr1	CYYR1	Plcb1	PLCB1
Prdm15	PRDM15	Tmprss6	TMPRSS6	Pcdh8	PCDH8
Kif3b	KIF3B	Gzf1	GZF1	Mppe1	MPPE1
Smchd1	SMCHD1	Rxfp2	RXFP2	Rasl11a	RASL11A
Lipg	LIPG	Nol12	NOL12	Mcf2l	MCF2L
Amer2	AMER2	Rcbtb1	RCBTB1	Tubgcp3	TUBGCP3
Tm9sf2	TM9SF2	Abhd12	ABHD12	Comt	COMT
Mif	MIF	Tsc22d1	TSC22D1	Kat14	KAT14
Epsti1	EPSTI1	H13	HM13	Pitpnb	PITPNB
Ipo5	IPO5	Smad2	SMAD2	Rnf17	RNF17
Ndfip2	NDFIP2	Slc35e4	SLC35E4	Wdfy2	WDFY2
Tnrc6b	TNRC6B	Ankrd54	ANKRD54	Rbck1	RBCK1
Tmem241	TMEM241	Cog6	COG6	Cbx7	CBX7
Ptprm	PTPRM	Gm867	C22orf15	Lif	LIF
Esco1	ESCO1	Hira	HIRA	Txnl1	TXNL1
Tfip11	TFIP11	Dgcr8	DGCR8	Ednrb	EDNRB
Crkl	CRKL	Sez6l	SEZ6L	Tmtc4	TMTC4
Dnal4	DNAL4	Ss18	SS18	Elf1	ELF1
Hic2	HIC2	Mtfp1	MTFP1	Pla2g6	PLA2G6
Tom1	TOM1	Srxn1	SRXN1	Mgat3	MGAT3
Mis18a	MIS18A	Pspc1	PSPC1	Trmt2a	TRMT2A
Ppil2	PPIL2	Ifngr2	IFNGR2	Cldn5	CLDN5
Snrpd1	SNRPD1	Zdhhc20	ZDHHC20	Tcn2	TCN2
Pibf1	PIBF1	Idh3b	IDH3B	Snta1	SNTA1
Cryba4	CRYBA4	Aifm3	AIFM3	Myl9	MYL9
Xrn2	XRN2	Sf3a1	SF3A1	Myh7b	MYH7B
Smtn	SMTN	Thoc1	THOC1	Otor	OTOR
Ywhah	YWHAH	Hspa13	HSPA13	Cars2	CARS2
Exosc8	EXOSC8	Pias2	PIAS2	Rnaseh2b	RNASEH2B
Usp16	USP16	Hormad2	HORMAD2	Lrrn4	LRRN4
Itgbl1	ITGBL1	Lpar6	LPAR6	Itsn1	ITSN1
Psmf1	PSMF1	Pcca	PCCA	Sstr3	SSTR3
Procr	PROCR	Lig4	LIG4	Impa2	IMPA2
Lama3	LAMA3	Prokr2	PROKR2	Ydjc	YDJC
6820408C15Rik	C20orf96	Eva1c	EVA1C	Id1	ID1
Abhd13	ABHD13	Hmgb1	HMGB1	Cul4a	CUL4A
Zbtb14	ZBTB14	Mex3c	MEX3C	Eif3d	EIF3D
Mapre2	MAPRE2	Ptpn2	PTPN2	Myh9	MYH9
Gm8251	CCDC168	Zdhhc8	ZDHHC8	Pofut2	POFUT2
Naa20	NAA20	Rnf152	RNF152	Elac1	ELAC1
Slc7a1	SLC7A1	Pex26	PEX26	Psmg1	PSMG1
Srrd	SRRD	Defb36	DEFB123	Rin2	RIN2
Fndc3a	FNDC3A	Lss	LSS	Cdc42ep1	CDC42EP1
Zfp341	ZNF341	Dsc2	DSC2	Mbd1	MBD1
Usp14	USP14	Cox4i2	COX4I2	Klhl22	KLHL22
Sec23b	SEC23B	Ufm1	UFM1	Atrn	ATRN
Lca5l	LCA5L	Cenpb	CENPB	Eif4enif1	EIF4ENIF1
Btg3	BTG3	Rab12	RAB12	Fbxo7	FBXO7
Pdrg1	PDRG1	Mrpl40	MRPL40	Mrpl39	MRPL39
Rfxap	RFXAP	Gga1	GGA1	Atf4	ATF4
Slc37a1	SLC37A1	Spata13	SPATA13	Tbc1d20	TBC1D20
Kl	KL	Epb41l3	EPB41L3	Lman1	LMAN1
Supt20	SUPT20H	Rb1	RB1	Bcl2l13	BCL2L13
Adamts5	ADAMTS5	Hck	HCK	Mapre1	MAPRE1
Thsd1	THSD1	Vpreb1	VPREB1	Rab27b	RAB27B
Ing1	ING1	Cryl1	CRYL1	Rrbp1	RRBP1
C2cd2	C2CD2	2510002D24Rik	C22orf39	Cidea	CIDEA
Cab39l	CAB39L	Sox12	SOX12	Top3b	TOP3B
Agpat5	AGPAT5	Rassf2	RASSF2	Snap29	SNAP29
Sugt1	SUGT1	Rbbp9	RBBP9	Micu2	MICU2
Efnb2	EFNB2	Medag	MEDAG	Sod1	SOD1
Pomp	POMP	Dusp18	DUSP18	St8sia5	ST8SIA5
Smox	SMOX	Crybb3	CRYBB3	Dis3	DIS3
N6amt1	N6AMT1	Large1	LARGE1	Agpat3	AGPAT3
Hmgxb4	HMGXB4	Scand1	SCAND1	Myo18b	MYO18B
Fam210a	FAM210A	Cbr1	CBR1	Ism1	ISM1
Gpc6	GPC6	Ubl3	UBL3	Itm2b	ITM2B
Rps19bp1	RPS19BP1	Nop56	NOP56	Osbp2	OSBP2
Phf20	PHF20	Dynlrb1	DYNLRB1	Txn2	TXN2
Scarf2	SCARF2	Tbc1d10a	TBC1D10A	Gfra4	GFRA4
Ggt7	GGT7	Rcbtb2	RCBTB2	Nol4l	NOL4L
Ttc28	TTC28	Dnmt3l	DNMT3L	Rrp1	RRP1
Mical3	MICAL3	Naa16	NAA16	Acaa2	ACAA2
Arglu1	ARGLU1	Chmp4b	CHMP4B	Cln5	CLN5
Ankef1	ANKEF1	Alg11	ALG11	Lgals1	LGALS1
Hmox1	HMOX1	Ralgapa2	RALGAPA2	Smad7	SMAD7
Dsg2	DSG2	Rtcb	RTCB	Ldlrad4	LDLRAD4
Tmem74b	TMEM74B	Adam33	ADAM33	Ptpra	PTPRA
Drg1	DRG1	Uggt2	UGGT2	Plagl2	PLAGL2
Adsl	ADSL	L3mbtl4	L3MBTL4	Epg5	EPG5
Esf1	ESF1	Tab1	TAB1	Psma8	PSMA8
Rbm26	RBM26	Dnajc28	DNAJC28	Dyrk1a	DYRK1A
Mtmr3	MTMR3	Flrt3	FLRT3	Tuba8	TUBA8
Cables1	CABLES1	Polr2f	POLR2F	Arvcf	ARVCF
Morc3	MORC3	Rbm11	RBM11	Irs2	IRS2
Cst3	CST3	Erg	ERG	Manbal	MANBAL
Mkks	MKKS	Nxt1	NXT1	Vps16	VPS16
Ebpl	EBPL	Snph	SNPH	Slitrk6	SLITRK6
Nbea	NBEA	Mzt1	MZT1	Hdhd2	HDHD2
Impa2	IMPA2	Gabpa	GABPA	Lztr1	LZTR1
Sstr3	SSTR3	Sla2	SLA2	Hps4	HPS4
Pofut2	POFUT2	Pisd	PISD	Zfp532	ZNF532
Pak7	PAK5	Mphosph8	MPHOSPH8	Atp11a	ATP11A
Cul4a	CUL4A	Lgals2	LGALS2	Emid1	EMID1
Id1	ID1	Gm49336	NUP58	Polr1d	POLR1D
Eif3d	EIF3D	Mcm3ap	MCM3AP	Smad4	SMAD4
Lrrc63	LRRC63	Tpt1	TPT1	Exosc8	EXOSC8
Ydjc	YDJC	Mbnl2	MBNL2	Ywhah	YWHAH
Myh9	MYH9	Adcyap1	ADCYAP1	Usp16	USP16
Rnaseh2b	RNASEH2B	Scaf4	SCAF4	Lama3	LAMA3
Cars2	CARS2	Ggact	GGACT	Itgbl1	ITGBL1
Lrrn4	LRRN4	Gart	GART	Procr	PROCR
Itsn1	ITSN1	Tdrp	TDRP	Psmf1	PSMF1
Otor	OTOR	Il2rb	IL2RB	Snrpd1	SNRPD1
Trmt2a	TRMT2A	Trmt6	TRMT6	Pibf1	PIBF1
Cldn5	CLDN5	Atp5j	ATP5PF	Smtn	SMTN
Mgat3	MGAT3	Ccdc122	CCDC122	Cryba4	CRYBA4
Pla2g6	PLA2G6	Snx5	SNX5	Xrn2	XRN2
Elf1	ELF1	Flt1	FLT1	Crkl	CRKL
Myl9	MYL9	Flt3	FLT3	Ptprm	PTPRM
Tcn2	TCN2	Dlgap1	DLGAP1	Ndfip2	NDFIP2
Snta1	SNTA1	Mfng	MFNG	Tnrc6b	TNRC6B
Rnf17	RNF17	Ankrd12	ANKRD12	Tmem241	TMEM241
Rbck1	RBCK1	Bpifb1	BPIFB1	Esco1	ESCO1
Wdfy2	WDFY2	Mx1	MX1	Tfip11	TFIP11
Pitpnb	PITPNB	Mrps6	MRPS6	Ppil2	PPIL2
Ednrb	EDNRB	Kpna3	KPNA3	Mis18a	MIS18A
Tmtc4	TMTC4	Napg	NAPG	Hic2	HIC2
Lif	LIF	Cenpj	CENPJ	Dnal4	DNAL4
Cbx7	CBX7	Chst9	CHST9	Tom1	TOM1
Txnl1	TXNL1	Dlgap4	DLGAP4	Cpne1	CPNE1
Pcdh8	PCDH8	Depdc5	DEPDC5	Amer2	AMER2
Plcb1	PLCB1	Klf5	KLF5	Mif	MIF
Gjb2	GJB2	Thoc5	THOC5	Tm9sf2	TM9SF2
Comt	COMT	Pofut1	POFUT1	Ipo5	IPO5
Kat14	KAT14	Rnf6	RNF6	Epsti1	EPSTI1
Rasl11a	RASL11A	H1f0	H1-0	Prdm15	PRDM15
Mppe1	MPPE1	Mtus2	MTUS2	Kif3b	KIF3B
Tubgcp3	TUBGCP3	Atp8a2	ATP8A2	Spef1	SPEF1
Mcf2l	MCF2L	Stard6	STARD6	Napb	NAPB
Fhod3	FHOD3	Mycbp2	MYCBP2	Wdr7	WDR7
Tcf15	TCF15	Ascc2	ASCC2	Tpx2	TPX2
Snrpd3	SNRPD3	Slc15a1	SLC15A1	Ccdc117	CCDC117
Sec11c	SEC11C	6430550D23Rik	C20orf173	Lipg	LIPG
Asxl3	ASXL3	Col6a1	COL6A1	Smchd1	SMCHD1
Eif2s2	EIF2S2	Prmt2	PRMT2	Spire1	SPIRE1
Krtap11-1	KRTAP11-1	Katnal1	KATNAL1	Dzank1	DZANK1
Ltn1	LTN1	4930503L19Rik	C18orf54	Pigp	PIGP
Rubcnl	RUBCNL	Ankrd29	ANKRD29	Tti1	TTI1
Timp3	TIMP3	Apmap	APMAP	Pds5b	PDS5B
Cpxm1	CPXM1	Tomm22	TOMM22	Tgm2	TGM2
Trpc4	TRPC4	Smim26	SMIM26	Slc5a3	SLC5A3
Fech	FECH	Cds2	CDS2	Pcsk2	PCSK2
Mavs	MAVS	Slc23a2	SLC23A2	Chchd10	CHCHD10
Zbtb7c	ZBTB7C	Jam2	JAM2	Pstpip2	PSTPIP2
Chgb	CHGB	Derl3	DERL3	Nrip1	NRIP1
Ybey	YBEY	Col6a2	COL6A2	Sdf2l1	SDF2L1
Rwdd2b	RWDD2B	Tm9sf4	TM9SF4	E2f1	E2F1
Dgcr2	DGCR2	Cxadr	CXADR	Synj1	SYNJ1
Setdb2	SETDB2	Gnb1l	GNB1L	Cdadc1	CDADC1
Siglec1	SIGLEC1	Pla2g3	PLA2G3	Cdc45	CDC45
Osm	OSM	Ino80c	INO80C	Piezo2	PIEZO2
Frem2	FREM2	Ttc3	TTC3	Rasa3	RASA3
Ggt5	GGT5	Upb1	UPB1	Atp4b	ATP4B
Lrch1	LRCH1	Necab3	NECAB3	Tspear	TSPEAR
Acod1	ACOD1	Npc1	NPC1	Mrps31	MRPS31
Zc3h13	ZC3H13	Cct8	CCT8	Tgds	TGDS
Gtpbp1	GTPBP1	Baiap2l2	BAIAP2L2	Abhd3	ABHD3
2900026A02Rik	KIAA1671	Pdgfb	PDGFB	Slc24a3	SLC24A3
Arl11	ARL11	Dzip1	DZIP1	Cst8	CST8
Nhlrc3	NHLRC3	Gpr180	GPR180	Hspa12b	HSPA12B
Pan3	PAN3	Tst	TST	Wdr4	WDR4
Pik3c3	PIK3C3	Tgif1	TGIF1	Hunk	HUNK
Shisa2	SHISA2	Rasd2	RASD2	Eif3l	EIF3L
Kbtbd11	KBTBD11	Upf3a	UPF3A	Uqcc1	UQCC1
Lats2	LATS2	N4bp2l2	N4BP2L2	D630003M21Rik	KIAA1755
Fam207a	FAM207A	Uspl1	USPL1	Apcdd1	APCDD1
Afg3l2	AFG3L2	Grk3	GRK3	Chodl	CHODL
Macrod2	MACROD2	Cbr3	CBR3	Rnf24	RNF24
Col4a2	COL4A2	Ap5s1	AP5S1	Pign	PIGN
Lama1	LAMA1	Aar2	AAR2	Csmd1	CSMD1
Hlcs	HLCS	Ube2l3	UBE2L5	Cecr2	CECR2
Ninl	NINL	Trib3	TRIB3	Spag4	SPAG4
Commd6	COMMD6	Fam124a	FAM124A	Xpo4	XPO4
App	APP	Zfp280b	ZNF280B	Mgme1	MGME1
Tfdp1	TFDP1	Cabin1	CABIN1	Zfp397	ZNF397
Ttc39c	TTC39C	Gcat	GCAT	Cst7	CST7
Jag1	JAG1	Kcnrg	KCNRG	Spg20	SPART
Mrap	MRAP	Selenom	SELENOM	Slc46a3	SLC46A3
Ndufv2	NDUFV2	Acss2	ACSS2	Dcun1d2	DCUN1D2
Pcbp3	PCBP3	Tmem121b	TMEM121B	Cdc25b	CDC25B
Nkx2-4	NKX2-4	Zbtb21	ZBTB21	Ppp4r1	PPP4R1
Donson	DONSON	Nedd4l	NEDD4L	Kctd12	KCTD12
Mapk4	MAPK4	Farp1	FARP1	Pxmp4	PXMP4
Ints6	INTS6	2700062C07Rik	C18orf21	Zmat5	ZMAT5
Gata6	GATA6	Colec12	COLEC12	Sacs	SACS
Lbp	LBP	Abcg1	ABCG1	Cep192	CEP192
Champ1	CHAMP1	Rprd1b	RPRD1B	Plcb4	PLCB4
Ccm2l	CCM2L	Slc5a4a	SLC5A4	Dip2a	DIP2A
Dclk1	DCLK1	Ube2g2	UBE2G2	Chek2	CHEK2
Ewsr1	EWSR1	Ripply3	RIPPLY3	Tmco3	TMCO3
Gtf2f2	GTF2F2	Dach1	DACH1	Lrrc3	LRRC3
Ankrd10	ANKRD10	Ndrg3	NDRG3	Ralbp1	RALBP1
Clybl	CLYBL	Usp25	USP25	Mn1	MN1
Alox5ap	ALOX5AP	Mief1	MIEF1	Malt1	MALT1
Tnfsf11	TNFSF11	Fam83f	FAM83F	Spry2	SPRY2
Gm4131	C13orf42	Ier3ip1	IER3IP1	Trim13	TRIM13
Ubox5	UBOX5	Adora2a	ADORA2A	Kctd4	KCTD4
P2rx6	P2RX6	Tmem184b	TMEM184B	Tmem230	TMEM230
Rcan1	RCAN1	Commd7	COMMD7	Mb	MB
Rhbdd3	RHBDD3	Pcp4	PCP4	Rtn4r	RTN4R
Nefh	NEFH	Snrpb2	SNRPB2	Kctd1	KCTD1
Rbl1	RBL1	Slc4a11	SLC4A11	Rpl3	RPL3
Tpst2	TPST2	Blcap	BLCAP	Mcm5	MCM5
Sh3bp1	SH3BP1	Mro	MRO	Brca2	BRCA2
Rnf215	RNF215	Atp8b1	ATP8B1	Trpm2	TRPM2
Htr2a	HTR2A	Twsg1	TWSG1	Rnf138	RNF138
Polr3f	POLR3F	Vwa8	VWA8	Tasp1	TASP1
Mtrf1	MTRF1	Rpl21	RPL21	Mtif3	MTIF3
Haus1	HAUS1	Slc25a15	SLC25A15	Gnal	GNAL
Zcchc3	ZCCHC3	Hsph1	HSPH1	1700088E04Rik	C22orf23
Kctd17	KCTD17	Gss	GSS	Pcnt	PCNT
Slc25a1	SLC25A1	Cnbd2	CNBD2	Grap2	GRAP2
Rnf185	RNF185	Ndufaf5	NDUFAF5	Cabyr	CABYR
Prr14l	PRR14L	Osbpl1a	OSBPL1A	C1qtnf6	C1QTNF6
Ctif	CTIF	Zfp521	ZNF521	1700037H04Rik	C20orf27
Myl12b	MYL12B	Slain1	SLAIN1	Pvalb	PVALB
Bcr	BCR	Chaf1b	CHAF1B	Ndc80	NDC80
Abcc4	ABCC4	Fgf9	FGF9	Tmem255b	TMEM255B
Rasl10a	RASL10A	Tmem50b	TMEM50B	Trappc10	TRAPPC10
Ccbe1	CCBE1	Tgif2	TGIF2	Tbc1d4	TBC1D4
Slc25a18	SLC25A18	Parp4	PARP4	Apobec3	APOBEC3H
Tcf4	TCF4	Mrps26	MRPS26	Enox1	ENOX1
Setd4	SETD4	Tmx4	TMX4	Lacc1	LACC1
B4galt6	B4GALT6	Brwd1	BRWD1	Src	SRC
Taf4b	TAF4B	Nptxr	NPTXR	Raly	RALY
Eef1akmt1	EEF1AKMT1	Mmp11	MMP11	Ubac2	UBAC2
Myom2	MYOM2	Gpr183	GPR183	Rnf165	RNF165
Lnx2	LNX2	Setbp1	SETBP1	Lzts3	LZTS3
Mtmr6	MTMR6	Bid	BID	Erich1	ERICH1
Gpcpd1	GPCPD1	Nf2	NF2	Stk24	STK24
Tdrd3	TDRD3	Sgsm1	SGSM1	Lamp1	LAMP1
Foxred2	FOXRED2	Pank2	PANK2	Pick1	PICK1
Tpgs2	TPGS2	Patz1	PATZ1	Esd	ESD
Dtd1	DTD1	Cln8	CLN8	Bmp2	BMP2
Rock1	ROCK1	Slx4ip	SLX4IP	Cnmd	CNMD
Fbxl3	FBXL3	Fam110a	FAM110A	Tex30	TEX30
1700003F12Rik	C20orf144	Gpr18	GPR18	Pcdh9	PCDH9
Bcl2l1	BCL2L1	Pced1a	PCED1A	Triobp	TRIOBP
Alpk2	ALPK2	Gucd1	GUCD1	Kiz	KIZ
Vapa	VAPA	Proser1	PROSER1	Dym	DYM
Vpreb3	VPREB3	Tiam1	TIAM1	Itgb2	ITGB2
Ergic3	ERGIC3	Celf4	CELF4	Ets2	ETS2
Myl12a	MYL12A	Rgcc	RGCC	Fry	FRY
Limk2	LIMK2	Angpt4	ANGPT4	Morc2a	MORC2
Trappc8	TRAPPC8	Naxd	NAXD	Lpin2	LPIN2
Hmgn1	HMGN1	Mipep	MIPEP	Asxl1	ASXL1
Dock9	DOCK9	Pigu	PIGU	Hdhd5	HDHD5
Gstt2	GSTT2B	Pax1	PAX1	Xbp1	XBP1
Elp2	ELP2	Seh1l	SEH1L	Med15	MED15
Angpt2	ANGPT2	Zmym2	ZMYM2	Epb41l1	EPB41L1
Prelid3a	PRELID3A	Paxbp1	PAXBP1	Nalcn	NALCN
4932438H23Rik	C21orf62	a	ASIP	Rpn2	RPN2
Nipsnap1	NIPSNAP1	Hscb	HSCB	Akap11	AKAP11
F10	F10	Prnp	PRNP	B3galt5	B3GALT5
Vps36	VPS36	Katnal2	KATNAL2	Diaph3	DIAPH3
Ap1b1	AP1B1	Myom1	MYOM1	Grp	GRP
Ctnnbl1	CTNNBL1	Ccdc157	CCDC157	Ckap2	CKAP2
Pcna	PCNA	Txndc2	TXNDC2	Mcm8	MCM8
Defb25	DEFB124	Rbfox2	RBFOX2	Rac2	RAC2
Slitrk1	SLITRK1	Nsfl1c	NSFL1C	Arhgef7	ARHGEF7
Stk35	STK35	Emilin2	EMILIN2	Inpp5j	INPP5J
Pttg1ip	PTTG1IP	Rab31	RAB31	Slc25a30	SLC25A30
Rab36	RAB36	Micall1	MICALL1	Ift27	IFT27
Susd2	SUSD2	Entpd6	ENTPD6	Itch	ITCH
Serp2	SERP2	Nars	NARS1	Bcr	BCR
AW554918	KIAA1328	Thap7	THAP7	Myl12b	MYL12B
Cabp7	CABP7	Olig2	OLIG2	Prr14l	PRR14L
Nek5	NEK5	Slc19a1	SLC19A1	Ctif	CTIF
8030462N17Rik	C18orf25	Mapk1	MAPK1	Rasl10a	RASL10A
Rfc3	RFC3	Rnf219	OBI1	Ccbe1	CCBE1
Pknox1	PKNOX1	Rrp1b	RRP1B	Abcc4	ABCC4
Bace2	BACE2	Mib1	MIB1	Slc25a1	SLC25A1
Arhgap28	ARHGAP28	Cxxc1	CXXC1	Rnf185	RNF185
Atp7b	ATP7B	Nek3	NEK3	Nefh	NEFH
Cst9	CST9L	Myo5b	MYO5B	Sh3bp1	SH3BP1
Cbx6	CBX6	Bpifb4	BPIFB4	Tpst2	TPST2
Cby1	CBY1	Sun2	SUN2	Rbl1	RBL1
Rnmt	RNMT	Myo16	MYO16	Rcan1	RCAN1
Nudt15	NUDT15	Pes1	PES1	Ubox5	UBOX5
Pde9a	PDE9A	Lcp1	LCP1	P2rx6	P2RX6
Gas2l1	GAS2L1	Gm6133	RPL17-C18orf32	Rhbdd3	RHBDD3
Gnal	GNAL	Wasf3	WASF3	Mtrf1	MTRF1
Mtif3	MTIF3	Pik3ip1	PIK3IP1	Polr3f	POLR3F
1700088E04Rik	C22orf23	Dnajc15	DNAJC15	Zcchc3	ZCCHC3
Rtn4r	RTN4R	Xkr5	XKR5	Kctd17	KCTD17
Kctd1	KCTD1	Spryd7	SPRYD7	Haus1	HAUS1
Tmem230	TMEM230	Dmc1	DMC1	Htr2a	HTR2A
Rnf138	RNF138	Ift88	IFT88	Rnf215	RNF215
Tasp1	TASP1	Adarb1	ADARB1	Alox5ap	ALOX5AP
Trpm2	TRPM2	Txnrd2	TXNRD2	Ankrd10	ANKRD10
Brca2	BRCA2	Cdk5rap1	CDK5RAP1	Clybl	CLYBL
Mcm5	MCM5	Riok3	RIOK3	Tnfsf11	TNFSF11
Rpl3	RPL3	Cdk8	CDK8	Dclk1	DCLK1
Dip2a	DIP2A	Ufd1	UFD1	Gata6	GATA6
Plcb4	PLCB4	Cep76	CEP76	Ints6	INTS6
Malt1	MALT1	Col4a1	COL4A1	Champ1	CHAMP1
Mn1	MN1	Fbxo25	FBXO25	Ccm2l	CCM2L
Lrrc3	LRRC3	Poli	POLI	Lbp	LBP
Tmco3	TMCO3	Cbfa2t2	CBFA2T2	Gtf2f2	GTF2F2
Ralbp1	RALBP1	Dgkh	DGKH	Ewsr1	EWSR1
Kctd4	KCTD4	Kremen1	KREMEN1	Jag1	JAG1
Trim13	TRIM13	Znrf3	ZNRF3	Ttc39c	TTC39C
Spry2	SPRY2	Cep250	CEP250	Tfdp1	TFDP1
Chek2	CHEK2	Ppm1f	PPM1F	App	APP
Dcun1d2	DCUN1D2	Chmp1b	CHMP1B	Donson	DONSON
Spg20	SPART	Crnkl1	CRNKL1	Pcbp3	PCBP3
Slc46a3	SLC46A3	Gnaz	GNAZ	Ndufv2	NDUFV2
Kctd12	KCTD12	Adamts1	ADAMTS1	Mrap	MRAP
Zmat5	ZMAT5	Bfsp1	BFSP1	Afg3l2	AFG3L2
Pxmp4	PXMP4	Mtcl1	MTCL1	Fam207a	FAM207A
Ppp4r1	PPP4R1	Fastkd5	FASTKD5	Ninl	NINL
Cep192	CEP192	D16Ertd472e	C21orf91	Commd6	COMMD6
Sacs	SACS	Tyms	TYMS	Hlcs	HLCS
Cdc25b	CDC25B	Acss1	ACSS1	Lama1	LAMA1
Spag4	SPAG4	Tubb6	TUBB6	Macrod2	MACROD2
Cst7	CST7	Me2	ME2	Col4a2	COL4A2
Zfp397	ZNF397	Soga1	SOGA1	Nhlrc3	NHLRC3
Mgme1	MGME1	Slc7a4	SLC7A4	Sec14l2	SEC14L2
Xpo4	XPO4	Cdc16	CDC16	Pik3c3	PIK3C3
Rnf24	RNF24	Tpp2	TPP2	Pan3	PAN3
Pign	PIGN	Klhl14	KLHL14	Arl11	ARL11
Apcdd1	APCDD1	Sucla2	SUCLA2	Kbtbd11	KBTBD11
Chodl	CHODL	Tnfsf13b	TNFSF13B	Lats2	LATS2
Csmd1	CSMD1	Galnt1	GALNT1	Shisa2	SHISA2
Cecr2	CECR2	Mcph1	MCPH1	Nudt15	NUDT15
Eif3l	EIF3L	Hsf2bp	HSF2BP	Rnmt	RNMT
Hunk	HUNK	Wbp4	WBP4	Cby1	CBY1
D630003M21Rik	KIAA1755	Cdh2	CDH2	Gas2l1	GAS2L1
Uqcc1	UQCC1	Sfi1	SFI1	Pde9a	PDE9A
Hspa12b	HSPA12B	Yes1	YES1	Nek5	NEK5
Cst8	CST8	Ifnar1	IFNAR1	Pknox1	PKNOX1
Tgds	TGDS	Col18a1	COL18A1	8030462N17Rik	C18orf25
Mrps31	MRPS31	Defb20	DEFB128	Rfc3	RFC3
Slc24a3	SLC24A3	Fam227a	FAM227A	Serp2	SERP2
Abhd3	ABHD3	Sumo3	SUMO3	AW554918	KIAA1328
Hao1	HAO1	Snap25	SNAP25	Susd2	SUSD2
Wdr4	WDR4	Klf12	KLF12	Rab36	RAB36
Arhgef7	ARHGEF7	Tango2	TANGO2	Arhgap28	ARHGAP28
Rac2	RAC2	Sdcbp2	SDCBP2	Bace2	BACE2
Slc25a30	SLC25A30	Arhgef10	ARHGEF10	Cbx6	CBX6
Ift27	IFT27	Mocos	MOCOS	Cst9	CST9L
Itch	ITCH	Usp12	USP12	F10	F10
Inpp5j	INPP5J	Rnf125	RNF125	Vps36	VPS36
B3galt5	B3GALT5	Mrpl57	MRPL57	Pcna	PCNA
Rpn2	RPN2	Rbbp8	RBBP8	Ctnnbl1	CTNNBL1
Nalcn	NALCN	N4bp2l1	N4BP2L1	Ap1b1	AP1B1
Akap11	AKAP11	Ncf4	NCF4	Angpt2	ANGPT2
Mcm8	MCM8	Ska1	SKA1	Nipsnap1	NIPSNAP1
Ckap2	CKAP2	Postn	POSTN	4932438H23Rik	C21orf62
Diaph3	DIAPH3	Specc1l	SPECC1L	Prelid3a	PRELID3A
Grp	GRP	Ddrgk1	DDRGK1	Stk35	STK35
Lpin2	LPIN2	Uqcr10	UQCR10	Pttg1ip	PTTG1IP
Asxl1	ASXL1	Snrpb	SNRPB	Defb25	DEFB124
Hdhd5	HDHD5	Ranbp1	RANBP1	Slitrk1	SLITRK1
Morc2a	MORC2	Stard13	STARD13	Hmgn1	HMGN1
Xbp1	XBP1	Psmg2	PSMG2	Gstt2	GSTT2B
Med15	MED15	Smarcb1	SMARCB1	Elp2	ELP2
Epb41l1	EPB41L1	Tbx1	TBX1	Dock9	DOCK9
Itgb2	ITGB2	Rem1	REM1	Myl12a	MYL12A
Kiz	KIZ	Btbd3	BTBD3	Trappc8	TRAPPC8
Triobp	TRIOBP	Apol6	APOL6	Limk2	LIMK2
Dym	DYM	Card10	CARD10	Bcl2l1	BCL2L1
Fry	FRY	Ebf4	EBF4	Alpk2	ALPK2
Ets2	ETS2	Onecut2	ONECUT2	Rock1	ROCK1
Bmp2	BMP2	Syngr1	SYNGR1	Fbxl3	FBXL3
Cnmd	CNMD	Dstn	DSTN	1700003F12Rik	C20orf144
Pick1	PICK1	Grtp1	GRTP1	Vpreb3	VPREB3
Esd	ESD	Garem1	GAREM1	Ergic3	ERGIC3
Lamp1	LAMP1	Nufip1	NUFIP1	Vapa	VAPA
Pcdh9	PCDH9	Rbm39	RBM39	Gpcpd1	GPCPD1
Tex30	TEX30	Ncoa6	NCOA6	Tpgs2	TPGS2
Rnf165	RNF165	Foxs1	FOXS1	Foxred2	FOXRED2
Ubac2	UBAC2	Ddx17	DDX17	Tdrd3	TDRD3
Lzts3	LZTS3	Trp53inp2	TP53INP2	Dtd1	DTD1
Erich1	ERICH1	Ralgapb	RALGAPB	B4galt6	B4GALT6
Enox1	ENOX1	Mpst	MPST	Setd4	SETD4
Raly	RALY	Cryzl1	CRYZL1	Slc25a18	SLC25A18
Src	SRC	Foxo1	FOXO1	Tcf4	TCF4
Lacc1	LACC1	Josd1	JOSD1	Eef1akmt1	EEF1AKMT1
Stk24	STK24	B3glct	B3GLCT	Lnx2	LNX2
Ndc80	NDC80	Cyth4	CYTH4	Mtmr6	MTMR6
Tmem255b	TMEM255B	Thbd	THBD	Taf4b	TAF4B
Pvalb	PVALB	Atp6v1g1	ATP6V1G1	Chac1	CHAC1
Trappc10	TRAPPC10	Nrp1	NRP1	Dnttip1	DNTTIP1
Tbc1d4	TBC1D4	Gid8	GID8	Vps39	VPS39
Apobec3	APOBEC3H	Syn1	SYN1	Bricd5	BRICD5
Pcnt	PCNT	Prkar1b	PRKAR1B	Ssr1	SSR1
Cabyr	CABYR	Fam221a	FAM221A	Sp4	SP4
Grap2	GRAP2	Ptprt	PTPRT	Nat8l	NAT8L
1700037H04Rik	C20orf27	Eid1	EID1	Nmu	NMU
C1qtnf6	C1QTNF6	Melk	MELK	Zfp9	ZNF25
Lysmd2	LYSMD2	Sephs1	SEPHS1	Dok2	DOK2
Mospd2	MOSPD2	Bmper	BMPER	Jph4	JPH4
Zfp334	ZNF334	Hagh	HAGH	Inmt	INMT
Reps2	REPS2	Gadd45g	GADD45G	Smim19	SMIM19
Arfgef2	ARFGEF2	Smpx	SMPX	1700123O20Rik	C14orf119
Adcy4	ADCY4	Zhx3	ZHX3	Midn	MIDN
Fam98b	FAM98B	Nrip2	NRIP2	Ppm1a	PPM1A
Neil2	NEIL2	Zfp637	ZNF32	Nusap1	NUSAP1
Tmeff1	TMEFF1	Omd	OMD	Klhl9	KLHL9
Trmt44	TRMT44	Hint2	HINT2	Lyar	LYAR
Pnma2	PNMA2	Tmem236	TMEM236	Fzd8	FZD8
Axin1	AXIN1	Rbm24	RBM24	Nhlrc1	NHLRC1
Serf2	SERF2	Coch	COCH	Zfp236	ZNF236
Sptlc1	SPTLC1	Kdr	KDR	Kcng2	KCNG2
Mapk8ip3	MAPK8IP3	Tdp2	TDP2	Zfp622	ZNF622
Gnb5	GNB5	Ripk3	RIPK3	Gata1	GATA1
Rtraf	RTRAF	Tek	TEK	Slc31a1	SLC31A1
Wfdc9	WFDC9	Dsp	DSP	Oxa1l	OXA1L
Zfp280d	ZNF280D	Ptpn1	PTPN1	Usp8	USP8
Actr10	ACTR10	Pmepa1	PMEPA1	Twistnb	POLR1F
Cxcl12	CXCL12	Nudt2	NUDT2	Gpr34	GPR34
Rab2a	RAB2A	Slc25a21	SLC25A21	Dmd	DMD
Ubxn8	UBXN8	Ntrk2	NTRK2	Thoc6	THOC6
Ap5z1	AP5Z1	Dact1	DACT1	Cyb5r3	CYB5R3
Ncoa5	NCOA5	Ppp2r2a	PPP2R2A	Chst7	CHST7
Serpinb2	SERPINB2	Prps2	PRPS2	Stk4	STK4
Gm5294	FOXL3	Gzmm	GZMM	Unkl	UNKL
Exoc2	EXOC2	Gm29776	LMLN2	Zfp174	ZNF174
Sugct	SUGCT	Nsun6	NSUN6	Tm9sf1	TM9SF1
Smarca2	SMARCA2	Zcchc2	ZCCHC2	Gak	GAK
Nova1	NOVA1	Fam122a	FAM122A	Dhx15	DHX15
Znrf2	ZNRF2	Fkbp4	FKBP4	Cpeb2	CPEB2
Adcy2	ADCY2	Ppdpf	PPDPF	Hibadh	HIBADH
Tulp3	TULP3	2310061I04Rik	C6orf136	Adam9	ADAM9
Mafk	MAFK	Rpp25l	RPP25L	Adal	ADAL
Ndn	NDN	Ddhd2	DDHD2	Hnrnpk	HNRNPK
Rpp40	RPP40	Chn2	CHN2	Efs	EFS
Sec23a	SEC23A	Hmbox1	HMBOX1	Cd72	CD72
Dad1	DAD1	Tmem62	TMEM62	Chd6	CHD6
Shf	SHF	Arf6	ARF6	Ppp1r3d	PPP1R3D
5730480H06Rik	PACRGL	Bloc1s4	BLOC1S4	Cstf2t	CSTF2T
Nfam1	NFAM1	Rfx3	RFX3	Ube2v2	UBE2V2
Focad	FOCAD	Jmjd7	JMJD7	Foxk1	FOXK1
Blk	BLK	Twist1	TWIST1	Psme1	PSME1
Trap1	TRAP1	Tcea2	TCEA2	Slc2a9	SLC2A9
Tmem204	TMEM204	Pdia3	PDIA3	Sdha	SDHA
Radil	RADIL	Ddx27	DDX27	Rps6	RPS6
Wac	WAC	Prpf6	PRPF6	E130309D02Rik	C7orf26
Glcci1	GLCCI1	Ctnnal1	CTNNAL1	Slc39a3	SLC39A3
Rgs11	RGS11	Pgm2	PGM2	Tnrc18	TNRC18
Hsbp1l1	HSBP1L1	Nthl1	NTHL1	Zfp248	ZNF248
Dnajc17	DNAJC17	Anln	ANLN	Cdc37l1	CDC37L1
Tle1	TLE1	Slc9a3r2	SLC9A3R2	Pole2	POLE2
Miox	MIOX	Edn1	EDN1	Fkbp3	FKBP3
Pitrm1	PITRM1	Skida1	SKIDA1	Cdc123	CDC123
Ints1	INTS1	Tab3	TAB3	Bspry	BSPRY
Taf4	TAF4	Cma1	CMA1	Fxn	FXN
Kif5b	KIF5B	Cntln	CNTLN	Wdr13	WDR13
Prpf4b	PRPF4B	Il6	IL6	Zbtb5	ZBTB5
Tedc2	TEDC2	C1qtnf7	C1QTNF7	Rasl11b	RASL11B
Spaar	SPAAR	Tmem33	TMEM33	Gnpda2	GNPDA2
Galnt12	GALNT12	Knstrn	KNSTRN	Asb13	ASB13
Tmx1	TMX1	Clcn4	CLCN4	Man2b2	MAN2B2
Pnn	PNN	Ccdc3	CCDC3	Spidr	SPIDR
Xpa	XPA	Arhgef40	ARHGEF40	Bub1b	BUB1B
Ippk	IPPK	Ap1g2	AP1G2	Ldb2	LDB2
Gm49322	ADAT3	Zfyve28	ZFYVE28	Serhl	SERHL2
Hs3st6	HS3ST6	Dsel	DSEL	Coro2a	CORO2A
Kcns1	KCNS1	Msra	MSRA	D5Ertd579e	KIAA0232
Ddx58	DDX58	Ctps2	CTPS2	A4galt	A4GALT
Zfp853	ZNF853	Il2ra	IL2RA	Rreb1	RREB1
Fastkd3	FASTKD3	Nelfa	NELFA	Scamp4	SCAMP4
Dhtkd1	DHTKD1	Mtmr9	MTMR9	Prtn3	PRTN3
Nemf	NEMF	Wdhd1	WDHD1	Aldh1b1	ALDH1B1
Cyp19a1	CYP19A1	Nfic	NFIC	Cables2	CABLES2
Ctdp1	CTDP1	Ugdh	UGDH	Csnk1g2	CSNK1G2
Mfsd7a	SLC49A3	Ambp	AMBP	Tnfaip8l3	TNFAIP8L3
Hoxa3	HOXA3	Phf24	PHF24	Nkd2	NKD2
Tnfsf8	TNFSF8	Acer2	ACER2	Ppp3cc	PPP3CC
Slc30a4	SLC30A4	Asah1	ASAH1	Fgd3	FGD3
Musk	MUSK	Nop9	NOP9	Clu	CLU
Psmb5	PSMB5	G2e3	G2E3	Slc29a4	SLC29A4
Hsdl2	HSDL2	Gpx4	GPX4	Olfr267	OR2K2
Col27a1	COL27A1	Rtf2	RTF2	Zfp219	ZNF219
Jak2	JAK2	Nkain3	NKAIN3	Il33	IL33
Lurap1l	LURAP1L	Dek	DEK	Ank1	ANK1
C530008M17Rik	CRACD	Irx2	IRX2	Snapc1	SNAPC1
Rab11fip1	RAB11FIP1	Gdap1l1	GDAP1L1	Exoc1	EXOC1
Srebf2	SREBF2	Arhgdig	ARHGDIG	Zcchc4	ZCCHC4
Cnksr2	CNKSR2	Tbc1d24	TBC1D24	Efna2	EFNA2
Spink4	SPINK4	Zadh2	ZADH2	Trappc6b	TRAPPC6B
Adap1	ADAP1	Lmnb2	LMNB2	Abca3	ABCA3
Nr0b1	NR0B1	Arhgap6	ARHGAP6	Uckl1	UCKL1
Alox5	ALOX5	Zbed4	ZBED4	Fam217a	FAM217A
Oser1	OSER1	Epb41l4b	EPB41L4B	Lnx1	LNX1
Gtpbp4	GTPBP4	Etv1	ETV1	Cnn2	CNN2
Exoc5	EXOC5	Ermp1	ERMP1	Lmf2	LMF2
Uba1	UBA1	Bnc2	BNC2	Evc	EVC
Wipf3	WIPF3	Zfand2a	ZFAND2A	F13a1	F13A1
Tec	TEC	Plxnb2	PLXNB2	Aimp2	AIMP2
Ndufs6	NDUFS6	1700022I11Rik	C9orf131	Magix	MAGIX
Cd274	CD274	Slc13a3	SLC13A3	Ror2	ROR2
Lias	LIAS	Snap23	SNAP23	Pmm1	PMM1
Haus3	HAUS3	Mllt10	MLLT10	Alg2	ALG2
Nipsnap3b	NIPSNAP3A	Chrna9	CHRNA9	Ica1	ICA1
Mcm4	MCM4	Nol7	NOL7	Dynlt3	DYNLT3
Gda	GDA	Ubqln1	UBQLN1	Plpp5	PLPP5
Gtse1	GTSE1	Sit1	SIT1	Samd4	SAMD4A
Smc2	SMC2	Nsd3	NSD3	Tusc3	TUSC3
Ngdn	NGDN	Optn	OPTN	Asah2	ASAH2
Gm1673	C4orf48	Ttbk2	TTBK2	Hr	HR
Plat	PLAT	Ankrd16	ANKRD16	Sfrp1	SFRP1
Ganc	GANC	Galk2	GALK2	Rab27a	RAB27A
Spata18	SPATA18	Itih5	ITIH5	Zswim1	ZSWIM1
Anks6	ANKS6	Naga	NAGA	Bag4	BAG4
Samd10	SAMD10	Wfdc3	WFDC3	Noxo1	NOXO1
Rnf4	RNF4	Zfp316	ZNF316	Ada	ADA
Tln1	TLN1	Nudt1	NUDT1	Myo10	MYO10
Snrnp25	SNRNP25	Ccl19	CCL19	Nsg1	NSG1
Rnf216	RNF216	Klf13	KLF13	Ajuba	AJUBA
Adgrg2	ADGRG2	Exoc3	EXOC3	Nrg1	NRG1
Dnajb5	DNAJB5	Ppp2cb	PPP2CB	Cks2	CKS2
Adamtsl5	ADAMTSL5	Zgpat	ZGPAT	Ccdc149	CCDC149
Rtel1	RTEL1	Mios	MIOS	BC025920	ZNF77
Lypla1	LYPLA1	Dazap1	DAZAP1	Pde1c	PDE1C
Parvg	PARVG	Serpinb8	SERPINB8	Fan1	FAN1
Aptx	APTX	Tmem68	TMEM68	Ogfr	OGFR
Pum3	PUM3	B2m	B2M	Psat1	PSAT1
Ankrd33b	ANKRD33B	Ecm2	ECM2	Hnrnpa2b1	HNRNPA2B1
Madcam1	MADCAM1	Stoml2	STOML2	Zfp395	ZNF395
Mturn	MTURN	Plxdc2	PLXDC2	Uchl1	UCHL1
Chd7	CHD7	Snx13	SNX13	Rp9	RP9
Usp50	USP50	9930012K11Rik	C8orf58	Jade3	JADE3
Gng2	GNG2	Mapk6	MAPK6	Arx	ARX
Slc12a5	SLC12A5	Meis2	MEIS2	Fam189a1	FAM189A1
Erlin2	ERLIN2	Eif1ax	EIF1AX	Tjp3	TJP3
Tmx3	TMX3	Il15ra	IL15RA	Gnas	GNAS
Eif3b	EIF3B	Nelfcd	NELFCD	Tsc2	TSC2
Mtg2	MTG2	Pdgfrl	PDGFRL	Dok7	DOK7
Fzr1	FZR1	Cd226	CD226	Elovl2	ELOVL2
Wnk2	WNK2	Rnf31	RNF31	Tmem38b	TMEM38B
Ktn1	KTN1	Lrpap1	LRPAP1	Pcyt1b	PCYT1B
Ccdc107	CCDC107	Glis3	GLIS3	Fam160b2	FAM160B2
Trpm3	TRPM3	Pigb	PIGB	Trabd	TRABD
Igf2bp3	IGF2BP3	Mlst8	MLST8	Aasdh	AASDH
Yme1l1	YME1L1	Commd8	COMMD8	Trim26	TRIM26
Atp5c1	ATP5F1C	Rbx1	RBX1	Mcm10	MCM10
Pck2	PCK2	Arl5b	ARL5B	Smc5	SMC5
Mchr1	MCHR1	Gmeb2	GMEB2	Rell1	RELL1
Cdc34	CDC34	Capn3	CAPN3	Mtap	MTAP
Ccl21a	CCL21	Atxn1	ATXN1	Kdm5a	KDM5A
Cactin	CACTIN	Porcn	PORCN	Stx18	STX18
Atl1	ATL1	Nans	NANS	Fryl	FRYL
Atp10a	ATP10A	Cbx3	CBX3	Ftsj1	FTSJ1
Klhdc2	KLHDC2	Stmn3	STMN3	Mfsd14b	MFSD14B
Dll4	DLL4	Msantd3	MSANTD3	Tnfrsf11a	TNFRSF11A
Nmt2	NMT2	Nsun7	NSUN7	Kif27	KIF27
Cdh24	CDH24	Brinp1	BRINP1	Acot9	ACOT9
Slain2	SLAIN2	Cideb	CIDEB	Stxbp6	STXBP6
Psma3	PSMA3	Fam171a1	FAM171A1	Sorbs3	SORBS3
Ube2c	UBE2C	Capn15	CAPN15	Tbc1d22a	TBC1D22A
Mybl2	MYBL2	Ptger2	PTGER2	Prag1	PRAG1
Lancl3	LANCL3	Ppp2r5e	PPP2R5E	Zfp213	ZNF213
S1pr4	S1PR4	Slc7a2	SLC7A2	Slc38a6	SLC38A6
Lpar1	LPAR1	Acot13	ACOT13	Fstl3	FSTL3
Slc44a1	SLC44A1	Rtn1	RTN1	Oaz1	OAZ1
Chtf18	CHTF18	Pigg	PIGG	Net1	NET1
Zfp182	ZNF182	Hccs	HCCS	Pdss1	PDSS1
Vps41	VPS41	Dpysl2	DPYSL2	Pip4k2a	PIP4K2A
Fgf7	FGF7	Tpgs1	TPGS1	Plpp6	PLPP6
Bmp7	BMP7	Rhoj	RHOJ	Vapb	VAPB
Gcnt1	GCNT1	N4bp2	N4BP2	Tmem87a	TMEM87A
Prkd1	PRKD1	Spata2	SPATA2	Gata4	GATA4
Tox4	TOX4	Snx8	SNX8	Dcaf10	DCAF10
Gpld1	GPLD1	Jkamp	JKAMP	Bzw2	BZW2
Rhobtb2	RHOBTB2	Ppp1r3e	PPP1R3E	Crmp1	CRMP1
Homez	HOMEZ	Wfs1	WFS1	Ice1	ICE1
Nprl3	NPRL3	Prpf18	PRPF18	Msr1	MSR1
2310011J03Rik	C19orf25	Unc13b	UNC13B	Ace2	ACE2
Nhs	NHS	Abca1	ABCA1	Thap1	THAP1
3110082I17Rik	C7orf50	Ripor3	RIPOR3	Crlf2	CRLF2
Snapc3	SNAPC3	Ivd	IVD	Nedd8	NEDD8
Tmem259	TMEM259	Mettl17	METTL17	Thtpa	THTPA
Cfl2	CFL2	Zfp12	ZNF12	Prr3	PRR3
Metrn	METRN	Psmg3	PSMG3	Sall2	SALL2
Egr3	EGR3	Kcnd1	KCND1	Itpka	ITPKA
Xpnpep3	XPNPEP3	Brf2	BRF2	Kbtbd2	KBTBD2
Ociad1	OCIAD1	Apoo	APOO	Mllt3	MLLT3
Pdk3	PDK3	Nfe2l3	NFE2L3	Pdgfra	PDGFRA
L3mbtl2	L3MBTL2	Ptprd	PTPRD	Fitm1	FITM1
Kdelr2	KDELR2	Gna12	GNA12	Tceanc	TCEANC
C1ql3	C1QL3	Nme4	NME4	Cldn34c1	CLDN34
Foxc1	FOXC1	Otulin	OTULIN	Mboat1	MBOAT1
Nyx	NYX	Plcxd1	PLCXD1	Kctd5	KCTD5
Taf3	TAF3	Pcdh7	PCDH7	Ccdc77	CCDC77
Reep6	REEP6	Ric1	RIC1	Ccdc120	CCDC120
Skap2	SKAP2	Rhno1	RHNO1	Tm2d2	TM2D2
Rnf122	RNF122	Spon2	SPON2	Rae1	RAE1
Cap2	CAP2	Rb1cc1	RB1CC1	Prr15	PRR15
Cstf1	CSTF1	Pds5a	PDS5A	Abhd17a	ABHD17A
Wnt7b	WNT7B	Bmp6	BMP6	Clcn7	CLCN7
Cage1	CAGE1	Maea	MAEA	Wdr31	WDR31
Cdyl	CDYL	Parg	PARG	Ank	ANKH
Helz2	HELZ2	Pcm1	PCM1	Olfr1369-ps1	OR2W1
Etl4	KIAA1217	Bahd1	BAHD1	Rab40c	RAB40C
Tcim	TCIM	Tbc1d19	TBC1D19	Dmrta1	DMRTA1
Loxl2	LOXL2	Rnase4	RNASE4	Fbn1	FBN1
Ccdc171	CCDC171	Bclaf3	BCLAF3	Rpusd1	RPUSD1
Gm20878	LOC730098	Aldob	ALDOB	Dlgap5	DLGAP5
Fzd3	FZD3	Kit	KIT	Nipal1	NIPAL1
Micall2	MICALL2	Ikbkb	IKBKB	Zfp462	ZNF462
Plcb2	PLCB2	Ppp1r3b	PPP1R3B	Shb	SHB
Arfgap3	ARFGAP3	Npas3	NPAS3	Rgs3	RGS3
Ythdf1	YTHDF1	Msrb1	MSRB1	Was	WAS
Bag1	BAG1	Trim35	TRIM35	Plpp2	PLPP2
Atp6v1h	ATP6V1H	Zfp597	ZNF597	Sh3kbp1	SH3KBP1
Gm36028	BTN3A1	Vcp	VCP	Ranbp9	RANBP9
Mknk2	MKNK2	Akr1e1	AKR1E2	Fam214a	FAM214A
Tnnc2	TNNC2	Celsr1	CELSR1	Tusc1	TUSC1
Slc9a3	SLC9A3	Gna14	GNA14	Fmn1	FMN1
Zdhhc21	ZDHHC21	Gsr	GSR	Sh3bp2	SH3BP2
Idua	IDUA	Ttll1	TTLL1	Hist1h2br	H2BC13
Gpr137c	GPR137C	Sgsm3	SGSM3	Ndufaf1	NDUFAF1
Prmt5	PRMT5	Tmem215	TMEM215	Fbxl14	FBXL14
Fam166b	FAM166B	Zfp831	ZNF831	Srp14	SRP14
Palm	PALM	Lpl	LPL	Nup153	NUP153
Dut	DUT	Mis18bp1	MIS18BP1	Atg14	ATG14
Cdk13	CDK13	Rai2	RAI2	Cybb	CYBB
B4galt5	B4GALT5	Erp44	ERP44	Ubap1	UBAP1
Rab11fip3	RAB11FIP3	Sorcs2	SORCS2	Carmil3	CARMIL3
Dclre1c	DCLRE1C	Tmem260	TMEM260	Zfp239	ZNF239
Atp5k	ATP5ME	Gfer	GFER	Ccdc32	CCDC32
Gm42517	TMEM271	Med10	MED10	Cdan1	CDAN1
Camk1d	CAMK1D	Klhl7	KLHL7	Psip1	PSIP1
Mfsd12	MFSD12	Nefl	NEFL	Amdhd2	AMDHD2
Creb3	CREB3	Fitm2	FITM2	Tmem175	TMEM175
Sgcb	SGCB	Rnf170	RNF170	Hdac6	HDAC6
Gpr141	GPR141	Gnptg	GNPTG	Ncoa3	NCOA3
Prelid3b	PRELID3B	Pola1	POLA1	Scg5	SCG5
Trmu	TRMU	Trim32	TRIM32	Pcmtd2	PCMTD2
Gng13	GNG13	Il1rapl1	IL1RAPL1	Slc12a6	SLC12A6
Macc1	MACC1	Usp27x	USP27X	Tmprss9	TMPRSS9
Tlr7	TLR7	Meig1	MEIG1	Msantd1	MSANTD1
Lyn	LYN	Fbxo33	FBXO33	Armc3	ARMC3
Crem	CREM	Dmtn	DMTN	Chst14	CHST14
Arhgap5	ARHGAP5	Dph6	DPH6	Acin1	ACIN1
Sh3gl2	SH3GL2	Med28	MED28	Rab9	RAB9A
Hmg20b	HMG20B	Gramd4	GRAMD4	Acbd7	ACBD7
Plgrkt	PLGRKT	Pappa	PAPPA	Enkur	ENKUR
Zfp106	ZNF106	Nupl2	NUP42	Khnyn	KHNYN
Fahd1	FAHD1	Rnf114	RNF114	Mrps34	MRPS34
Elfn1	ELFN1	Dot1l	DOT1L	Fbxl7	FBXL7
Mrc1	MRC1	Dock8	DOCK8	Bms1	BMS1
Mbp	MBP	Chkb	CHKB	Rtl6	RTL6
Mfsd10	MFSD10	Ndufb10	NDUFB10	Emc7	EMC7
Xkr6	XKR6	Gna15	GNA15	Efcab1	EFCAB1
Snx21	SNX21	Syp	SYP	Csdc2	CSDC2
Syk	SYK	Gemin2	GEMIN2	Apbb1ip	APBB1IP
Naa60	NAA60	Ythdf3	YTHDF3	Prex1	PREX1
Atp9a	ATP9A	Cavin4	CAVIN4	Prdx4	PRDX4
Grk4	GRK4	Cdh4	CDH4	Stim2	STIM2
Fam217b	FAM217B	Ints9	INTS9	Col28a1	COL28A1
1810030O07Rik	CXorf38	Mrps18b	MRPS18B	Ostf1	OSTF1
Gdf10	GDF10	Fam83d	FAM83D	Kif13b	KIF13B
Gli3	GLI3	Acox3	ACOX3	Itga8	ITGA8
Isca1	ISCA1	Aco2	ACO2	Hdac10	HDAC10
Chrna4	CHRNA4	Elob	ELOB	Pabpc1l	PABPC1L
Gnpnat1	GNPNAT1	Traf7	TRAF7	Pebp4	PEBP4
Trim9	TRIM9	Pdgfa	PDGFA	Piwil2	PIWIL2
Washc1	WASHC1	Bsg	BSG	Txk	TXK
Tomm34	TOMM34	Ptar1	PTAR1	Cd40	CD40
Srpx	SRPX	Mtpap	MTPAP	Wfdc13	WFDC13
Tmem8b	TMEM8B	Alg12	ALG12	Araf	ARAF
Sec61a2	SEC61A2	Wrnip1	WRNIP1	5031439G07Rik	KIAA0930
Sdcbp	SDCBP	Zfp13	ZNF205	Dcp1b	DCP1B
Snx10	SNX10	Ap5m1	AP5M1	Rfx7	RFX7
Dctn3	DCTN3	Ccdc126	CCDC126	Crebbp	CREBBP
Mamdc2	MAMDC2	Rpap1	RPAP1	Rims4	RIMS4
Gpr135	GPR135	Ep300	EP300	Cluap1	CLUAP1
Mtmr7	MTMR7	Paqr4	PAQR4	Csgalnact1	CSGALNACT1
Mrs2	MRS2	S100g	S100G	Aqr	AQR
Csgalnact2	CSGALNACT2	Anapc4	ANAPC4	Stam	STAM
Apba3	APBA3	AW209491	C7orf25	Gch1	GCH1
C1galt1	C1GALT1	Lcmt2	LCMT2	Clta	CLTA
Snx6	SNX6	Lfng	LFNG	Adamdec1	ADAMDEC1
Top1	TOP1	Tmem8	PGAP6	Chp1	CHP1
Reck	RECK	Trpm6	TRPM6	Pxdc1	PXDC1
Tmem268	TMEM268	Egfl6	EGFL6	Wdr19	WDR19
Pcgf3	PCGF3	Baiap3	BAIAP3	Plcg1	PLCG1
Haus6	HAUS6	Esco2	ESCO2	Car5b	CA5B
Eef1e1	EEF1E1	Bnip3l	BNIP3L	Hivep1	HIVEP1
Leo1	LEO1	Lzts1	LZTS1	Plekha8	PLEKHA8
Usp46	USP46	Polrmt	POLRMT	Aspn	ASPN
Casc4	GOLM2	Hif1a	HIF1A	Cdc26	CDC26
Zar1	ZAR1	Rad51	RAD51	Rbm47	RBM47
Tmem106b	TMEM106B	Nup50	NUP50	Kin	KIN
Mrpl28	MRPL28	Car8	CA8	Cdk16	CDK16
Tex15	TEX15	Sco2	SCO2	Pgbd1	PGBD1
Chd8	CHD8	Tsr3	TSR3	Herc2	HERC2
Mrpl54	MRPL54	Adrb3	ADRB3	Atxn10	ATXN10
Fam107b	FAM107B	Sox4	SOX4	Cd83	CD83
Ube2ql1	UBE2QL1	Zfp512b	ZNF512B	Stc1	STC1
Gas1	GAS1	Cebpd	CEBPD	Cnot7	CNOT7
Tlr1	TLR1	Echdc3	ECHDC3	Hdac9	HDAC9
Cacnb2	CACNB2	Trim39	TRIM39	Fancc	FANCC
Bcor	BCOR	Lsm7	LSM7	1700037C18Rik	C16orf90
Tead4	TEAD4	Cenpm	CENPM	Jpt2	JPT2
Adam32	ADAM32	Txlng	TXLNG	Xrcc6	XRCC6
Pard3	PARD3	Flywch1	FLYWCH1	Kctd9	KCTD9
Ywhab	YWHAB	Sntg1	SNTG1	Phf5a	PHF5A
Ccndbp1	CCNDBP1	Egln3	EGLN3	Cpz	CPZ
Mak	MAK	Snai1	SNAI1	Lrrc57	LRRC57
Lgi2	LGI2	Sf3a2	SF3A2	Limch1	LIMCH1
Akna	AKNA	Sdk1	SDK1	Anxa1	ANXA1
Edn3	EDN3	Nsd2	NSD2	Tspan7	TSPAN7
Lsm5	LSM5	Ncaph2	NCAPH2	Kiss1r	KISS1R
Zmat4	ZMAT4	Adcy9	ADCY9	Ttll8	TTLL8
Ubr1	UBR1	Kdm4c	KDM4C	Pfkfb3	PFKFB3
Znfx1	ZNFX1	Stk11	STK11	Fbxl18	FBXL18
Rsu1	RSU1	Thop1	THOP1	Yipf7	YIPF7
Pqbp1	PQBP1	Pdpk1	PDPK1	Tpmt	TPMT
Inafm2	INAFM2	Cep72	CEP72	Meox2	MEOX2
Gabpb1	GABPB1	Dpy19l1	DPY19L1	Asb11	ASB11
Wnt5b	WNT5B	Rnf20	RNF20	Fam219a	FAM219A
Mrgbp	MRGBP	Ahr	AHR	Smim14	SMIM14
Rnase1	RNASE1	Ttc38	TTC38	D130043K22Rik	KIAA0319
Sult4a1	SULT4A1	Rbpms	RBPMS	Ptk6	PTK6
Fktn	FKTN	Lrr1	LRR1	Rgp1	RGP1
Nudt18	NUDT18	Mrpl15	MRPL15	Myh6	MYH6
Cdca7l	CDCA7L	Clcn5	CLCN5	Ugcg	UGCG
Defb42	DEFB136	Grpel1	GRPEL1	Tert	TERT
Rab22a	RAB22A	Eif2ak4	EIF2AK4	Slc27a2	SLC27A2
Abhd4	ABHD4	Crhr2	CRHR2	Zfp64	ZFP64
Itgb8	ITGB8	Hdc	HDC	Suv39h2	SUV39H2
Hoxa2	HOXA2	Zfp770	ZNF770	Plpbp	PLPBP
Ehd4	EHD4	Phf21b	PHF21B	Mpdz	MPDZ
Hus1b	HUS1B	Myo5a	MYO5A	Dnajc1	DNAJC1
Idi1	IDI1	Aqp3	AQP3	Pak1ip1	PAK1IP1
Ercc6	ERCC6	Sh2d4a	SH2D4A	Shc4	SHC4
Rnf212b	RNF212B	Dgkq	DGKQ	Hoxa9	HOXA9
Tcf3	TCF3	Ptk2b	PTK2B	E130308A19Rik	KIAA1958
Fancb	FANCB	Ndufb6	NDUFB6	Car9	CA9
Wdr24	WDR24	Ap3m2	AP3M2	Ncln	NCLN
Cc2d2a	CC2D2A	Heatr5a	HEATR5A	Tubgcp4	TUBGCP4
Tpm2	TPM2	Parvb	PARVB	Gmnn	GMNN
Rnf183	RNF183	Mex3d	MEX3D	Trp53bp1	TP53BP1
Sbf1	SBF1	Shroom2	SHROOM2	Tmem189	PEDS1
Lpin3	LPIN3	Grin3a	GRIN3A	Prrg1	PRRG1
Rgn	RGN	Rhoh	RHOH	Prkcq	PRKCQ
Mapk8	MAPK8	Cplx1	CPLX1	Ndufa6	NDUFA6
Dnaic1	DNAI1	Ss18l1	SS18L1	Ociad2	OCIAD2
Socs4	SOCS4	Tnfrsf13c	TNFRSF13C	Aurka	AURKA
Nol6	NOL6	Nfxl1	NFXL1	Acot8	ACOT8
Gpr146	GPR146	Pdha1	PDHA1	Ppara	PPARA
Kcnb1	KCNB1	Leprotl1	LEPROTL1	Dok5	DOK5
Trpm7	TRPM7	Dido1	DIDO1	Arhgap11a	ARHGAP11A
Hcn2	HCN2	Zfp37	ZFP37	Plin2	PLIN2
Zfp57	ZFP57	Spred1	SPRED1	Cramp1l	CRAMP1
Mob3a	MOB3A	Txnl4a	TXNL4A	Phka2	PHKA2
Adamtsl1	ADAMTSL1	Slc22a17	SLC22A17	Inip	INIP
Tacc1	TACC1	Zfp518b	ZNF518B	Rab2b	RAB2B
Ccar2	CCAR2	Eya2	EYA2	B4galt1	B4GALT1
Slit2	SLIT2	Rbm3	RBM3	Timm13	TIMM13
4930404N11Rik	C19orf71	Gng7	GNG7	Rnf144b	RNF144B
Ggct	GGCT	Atp6v1b2	ATP6V1B2	Cops2	COPS2
Mpg	MPG	Mettl3	METTL3	Tmem184a	TMEM184A
Malsu1	MALSU1	Pigo	PIGO	Rbm38	RBM38
Tgm5	TGM5	Pms2	PMS2	Mrm2	MRM2
Kdsr	KDSR	Map1a	MAP1A	Tubgcp6	TUBGCP6
Ttc39b	TTC39B	Pdcd6	PDCD6	Frem1	FREM1
D630039A03Rik	C9orf152	Emc9	EMC9	Fscn1	FSCN1
Mid1	MID1	Rfk	RFK	Btbd2	BTBD2
Foxm1	FOXM1	Ninj1	NINJ1	Snx30	SNX30
Fam120a	FAM120A	Fam189a2	FAM189A2	Nkapl	NKAPL
Spint1	SPINT1	Yae1d1	YAE1	Zfp516	ZNF516
Tyro3	TYRO3	Fgl1	FGL1	St13	ST13
Gtpbp6	GTPBP6	Gars	GARS1	Nin	NIN
Tcea1	TCEA1	Fam167a	FAM167A	Pcsk4	PCSK4
Rab18	RAB18	Syce3	SYCE3	Ppp1r16b	PPP1R16B
Wdfy4	WDFY4	Svil	SVIL	Snai2	SNAI2
Fbxo34	FBXO34	Dhrs1	DHRS1	Ppargc1a	PPARGC1A
Sord	SORD	Trmt5	TRMT5	Dcaf11	DCAF11
Fkbp14	FKBP14	Fam20c	FAM20C	Saraf	SARAF
Gmpr	GMPR	Zfp367	ZNF367	Polr1e	POLR1E
Arhgap45	ARHGAP45	Kat6a	KAT6A	Lrrc14b	LRRC14B
Pygo1	PYGO1	Eapp	EAPP	Fam210b	FAM210B
Psma2	PSMA2	Fancm	FANCM	Mcur1	MCUR1
Tmem170b	TMEM170B	Phlpp1	PHLPP1	Herpud2	HERPUD2
Adm2	ADM2	Pgm5	PGM5	Tlr8	TLR8
Flywch2	FLYWCH2	Mtus1	MTUS1	Slc46a2	SLC46A2
Gkap1	GKAP1	Cdkl1	CDKL1	Gmds	GMDS
Rasgef1a	RASGEF1A	Txndc16	TXNDC16	Tbl3	TBL3
Pnoc	PNOC	Mylk4	MYLK4	Sox17	SOX17
Hnrnpf	HNRNPF	Rhov	RHOV	Apbb2	APBB2
Ndufb11	NDUFB11	Ttpa	TTPA	4933430I17Rik	C9orf43
Klf9	KLF9	E2f3	E2F3	Ccnb1ip1	CCNB1IP1
Parp2	PARP2	Fxyd4	FXYD4	Klf4	KLF4
Ccl27a	CCL27	Neto1	NETO1	Pard6g	PARD6G
Purg	PURG	Hoxa5	HOXA5	Aco1	ACO1
Nxnl2	NXNL2	Eif2ak1	EIF2AK1	Habp4	HABP4
Pfdn4	PFDN4	Bin3	BIN3	Frrs1l	FRRS1L
Bphl	BPHL	Tbc1d1	TBC1D1	Slc1a1	SLC1A1
Snrpn	SNRPN	Scube1	SCUBE1	Rmi1	RMI1
Rnps1	RNPS1	Gchfr	GCHFR	Srsf6	SRSF6
Bik	BIK	Tmsb4x	TMSB4X	Prss16	PRSS16
Gfod1	GFOD1	Bambi	BAMBI	Srl	SRL
Fbln1	FBLN1	Mmd2	MMD2	Col15a1	COL15A1
Ero1l	ERO1A	Gmfb	GMFB	Peli2	PELI2
Adamts16	ADAMTS16	Ift140	IFT140	Rabggta	RABGGTA
Zdhhc4	ZDHHC4	Zfp263	ZNF263	Dhrs7	DHRS7
Klhl33	KLHL33	Zscan12	ZSCAN12	Rtf1	RTF1
Shroom4	SHROOM4	Mtrr	MTRR	Elmo2	ELMO2
Htra4	HTRA4	Gpr82	GPR82	Cirbp	CIRBP
Pter	PTER	Kcnip4	KCNIP4	Tmem129	TMEM129
Lrp10	LRP10	Bbs9	BBS9	Kif13a	KIF13A
Larp4b	LARP4B	Cacna1f	CACNA1F	Prkdc	PRKDC
Tle6	TLE6	Mbip	MBIP	Polb	POLB
2700049A03Rik	KIAA0586	Nt5c3	NT5C3A	Zfp438	ZNF438
Hs3st1	HS3ST1	Zbtb49	ZBTB49	Piga	PIGA
Mageb3	MAGEB6	Tmem72	TMEM72	Syap1	SYAP1
Zfhx2	ZFHX2	Mpp7	MPP7	Apc2	APC2
Nfatc2	NFATC2	Penk	PENK	Vps18	VPS18
Plaa	PLAA	Zscan29	ZSCAN29	Bicd2	BICD2
Srms	SRMS	Mak16	MAK16	Pdcd1lg2	PDCD1LG2
Iars	IARS1	Adam28	ADAM28	Epc1	EPC1
Scg3	SCG3	Cdk5rap2	CDK5RAP2	Tmem165	TMEM165
Slc30a9	SLC30A9	Daam1	DAAM1	Haus2	HAUS2
Cacna1c	CACNA1C	Clnk	CLNK	Lpcat1	LPCAT1
Golm1	GOLM1	Tmod1	TMOD1	Ptbp3	PTBP3
Bmp4	BMP4	Scara5	SCARA5	Pcif1	PCIF1
Gadd45b	GADD45B	Qdpr	QDPR	Poldip3	POLDIP3
Vldlr	VLDLR	Wdr18	WDR18	5430427O19Rik	CXorf21
Stx16	STX16	Sftpc	SFTPC	Sqor	SQOR
Bcl2l2	BCL2L2	Whrn	WHRN	Mmp14	MMP14
Nol8	NOL8	Gipc3	GIPC3	Ndrg2	NDRG2
Nubpl	NUBPL	Rusc2	RUSC2	Sox8	SOX8
Thnsl1	THNSL1	Ctdspl2	CTDSPL2	Sms	SMS
Gpat4	GPAT4	Cul2	CUL2	Rbfa	RBFA
Rsl24d1	RSL24D1	Gna11	GNA11	Pinx1	PINX1
Rab26	RAB26	Zmynd8	ZMYND8	Ephx2	EPHX2
Susd3	SUSD3	Arhgef39	ARHGEF39	R3hcc1	R3HCC1
Otud1	OTUD1	Phyh	PHYH	Adgra2	ADGRA2
Lsm1	LSM1	Chst12	CHST12	Lonrf1	LONRF1
Ret	RET	Sox7	SOX7	Pole3	POLE3
Fkbp9	FKBP9	Ogn	OGN	Olah	OLAH
Tjp1	TJP1	Odf3b	ODF3B	Cdkl5	CDKL5
Suv39h1	SUV39H1	Nfx1	NFX1	Mocs3	MOCS3
Maged1	MAGED1	Sfrp4	SFRP4	Usp11	USP11
Msln	MSLN	Caap1	CAAP1	Psmg4	PSMG4
Gabbr1	GABBR1	Tspo	TSPO	Mafb	MAFB
E4f1	E4F1	Slc6a13	SLC6A13	Phyhip	PHYHIP
Tfe3	TFE3	Vcpkmt	VCPKMT	Tfap4	TFAP4
Uhrf2	UHRF2	Trim14	TRIM14	Ripk1	RIPK1
Fam53a	FAM53A	Tox	TOX	Ifnb1	IFNB1
Lama5	LAMA5	Zfp422	ZNF22	Arhgap12	ARHGAP12
Ralgapa1	RALGAPA1	Naa30	NAA30	Mipol1	MIPOL1
Rem2	REM2	Ankmy2	ANKMY2	Acbd5	ACBD5
Rab28	RAB28	Hectd1	HECTD1	Pkd1	PKD1
Sytl5	SYTL5	Dcun1d4	DCUN1D4	Nedd9	NEDD9
Otc	OTC	Rbpj	RBPJ	Decr2	DECR2
Ppp6r2	PPP6R2	Elp3	ELP3	Adgra3	ADGRA3
Rexo1	REXO1	Nqo2	NQO2	R3hdm4	R3HDM4
Tti2	TTI2	Thbs1	THBS1	Matk	MATK
Pip5k1b	PIP5K1B	Frmd6	FRMD6	Selenoo	SELENOO
Mnat1	MNAT1	Carmil1	CARMIL1	Haghl	HAGHL
Prss57	PRSS57	Rttn	RTTN	Idnk	IDNK
Nedd4	NEDD4	Rmdn3	RMDN3	Nipa2	NIPA2
Ctnnd2	CTNND2	Togaram1	TOGARAM1	Slc39a14	SLC39A14
Sdc4	SDC4	Rp2	RP2	Polr3d	POLR3D
Cenpp	CENPP	Zmynd11	ZMYND11	Sirt5	SIRT5
Gins4	GINS4	Tep1	TEP1	Arfrp1	ARFRP1
Mob3b	MOB3B	2210016F16Rik	C9orf64	Mpp6	MPP6
Mmp9	MMP9	Polr2e	POLR2E	Luc7l	LUC7L
Tinf2	TINF2	Myo5c	MYO5C	Desi1	DESI1
BC052040	CDIN1	Scrn1	SCRN1	Cdk20	CDK20
Zswim3	ZSWIM3	Dhx35	DHX35	Fgfr3	FGFR3
Mmp25	MMP25	Tspan13	TSPAN13	Dlc1	DLC1
Fam220a	FAM220A	Prickle3	PRICKLE3	D030056L22Rik	C9orf40
Lgi3	LGI3	Fam110b	FAM110B	Lrfn5	LRFN5
Bmp1	BMP1	Klhdc1	KLHDC1	Wipi2	WIPI2
Rbak	RBAK	Tlr6	TLR6	Klhl5	KLHL5
Naa35	NAA35	Abhd17b	ABHD17B	Osgep	OSGEP
Ncapg	NCAPG	Map3k8	MAP3K8	Zbed5	ZBED9
Rasgrp1	RASGRP1	Gabrb3	GABRB3	Vstm4	VSTM4
Ttyh3	TTYH3	Itgb1	ITGB1	Rraga	RRAGA
Slc2a10	SLC2A10	Gemin8	GEMIN8	Commd3	COMMD3
Slc39a2	SLC39A2	Slc22a23	SLC22A23	Astn2	ASTN2
Rapgef5	RAPGEF5	Ccdc25	CCDC25	Fbxo10	FBXO10
Letm2	LETM2	Rad52	RAD52	L2hgdh	L2HGDH
Tmod2	TMOD2	Ttll12	TTLL12	Apba1	APBA1
Usp6nl	USP6NL	Ubxn2b	UBXN2B	Hcfc1r1	HCFC1R1
Mrpl32	MRPL32	Fam126a	FAM126A	Trip13	TRIP13
Pkmyt1	PKMYT1	Fut10	FUT10	Zfp407	ZNF407
Ggh	GGH	Rbm17	RBM17	Tmem14c	TMEM14C
1700001L19Rik	C5orf49	Smu1	SMU1	Carnmt1	CARNMT1
Tbc1d2	TBC1D2	Ang	ANG	Six1	SIX1
Prkch	PRKCH	Rpa3	RPA3	Myh7	MYH7
Spin1	SPIN1	Slc9a7	SLC9A7	Adam2	ADAM2
Bend4	BEND4	Tshz2	TSHZ2	Tomm20l	TOMM20L
Gdi2	GDI2	Frmd3	FRMD3	Zfp217	ZNF217
Tacc3	TACC3	Asph	ASPH	Tmem245	TMEM245
Psmc6	PSMC6	Pax5	PAX5	Cacna1h	CACNA1H
Zfp169	ZNF169	Hdhd3	HDHD3	Inhba	INHBA
Samm50	SAMM50	Ccpg1os	C15orf65	Praf2	PRAF2
Npm2	NPM2	Mad1l1	MAD1L1	Ptgr1	PTGR1
Alad	ALAD	Pou6f2	POU6F2	Rpgr	RPGR
Tmem252	TMEM252	Trdmt1	TRDMT1	Dnaaf5	DNAAF5
Unc13c	UNC13C	Trim27	TRIM27	Ccny	CCNY
Sppl2a	SPPL2A	Gripap1	GRIPAP1	Ptch1	PTCH1
Ctbp1	CTBP1	Amh	AMH	Tril	TRIL
Atp8a1	ATP8A1	Rhot2	RHOT2	Foxq1	FOXQ1
Bmf	BMF	Plekha2	PLEKHA2	Ndufa4	NDUFA4
Zfp189	ZNF189	Secisbp2	SECISBP2	Cask	CASK
Tpd52l2	TPD52L2	Map7d2	MAP7D2	Polr3h	POLR3H
Ttpal	TTPAL	Cmtm5	CMTM5	Armc4	ARMC4
Cerk	CERK	Uqcr11	UQCR11	Vps13a	VPS13A
Tgfbr1	TGFBR1	Jakmip1	JAKMIP1	Rnase6	RNASE6
Bloc1s6	BLOC1S6	Stub1	STUB1	Hacd1	HACD1
Tnc	TNC	Ocstamp	OCSTAMP	Arhgap21	ARHGAP21
Scara3	SCARA3	Umad1	UMAD1	Pfkp	PFKP
Ebp	EBP	Rnf126	RNF126	Stx17	STX17
Fars2	FARS2	Itfg2	ITFG2	Pacsin2	PACSIN2
Neurl2	NEURL2	Rps21	RPS21	Bcas1	BCAS1
Agmo	AGMO	Hacd4	HACD4	Klhl33	KLHL33
Prune2	PRUNE2	Ahrr	AHRR	Zdhhc4	ZDHHC4
Tax1bp1	TAX1BP1	Dok6	DOK6	Adamts16	ADAMTS16
Mrpl52	MRPL52	Fnta	FNTA	Larp4b	LARP4B
Srd5a3	SRD5A3	Nmrk1	NMRK1	Tle6	TLE6
Sel1l3	SEL1L3	Trappc2	TRAPPC2	Lrp10	LRP10
Gper1	GPER1	Tmem128	TMEM128	Pter	PTER
Ube3a	UBE3A	Vim	VIM	Htra4	HTRA4
Fbxo16	FBXO16	Timm17b	TIMM17B	Shroom4	SHROOM4
Arsa	ARSA	Zcchc7	ZCCHC7	2700049A03Rik	KIAA0586
Ube2i	UBE2I	Abi1	ABI1	Bmp15	BMP15
Sstr1	SSTR1	Rnf182	RNF182	Hs3st1	HS3ST1
Mapkbp1	MAPKBP1	Trmo	TRMO	Zfhx2	ZFHX2
Tgm1	TGM1	Ino80	INO80	Iars	IARS1
Fam8a1	FAM8A1	Slbp	SLBP	Plaa	PLAA
Med16	MED16	Rps6ka3	RPS6KA3	Srms	SRMS
Gpnmb	GPNMB	Pigt	PIGT	Nfatc2	NFATC2
Mefv	MEFV	Zc3h7b	ZC3H7B	Slc30a9	SLC30A9
Rpgrip1	RPGRIP1	Dtnbp1	DTNBP1	Bmp4	BMP4
1700028P14Rik	C9orf135	Ppip5k1	PPIP5K1	Golm1	GOLM1
Tox2	TOX2	Zfp703	ZNF703	Cacna1c	CACNA1C
Hist1h4n	H4C9	Aoah	AOAH	Stx16	STX16
Adcyap1r1	ADCYAP1R1	Dusp26	DUSP26	Bcl2l2	BCL2L2
Zdhhc2	ZDHHC2	Id4	ID4	Vldlr	VLDLR
Glod5	GLOD5	Atp6v0c	ATP6V0C	Gadd45b	GADD45B
Tnfsf15	TNFSF15	Zfand5	ZFAND5	Thnsl1	THNSL1
Prkg1	PRKG1	Tlr4	TLR4	Gpat4	GPAT4
Cebpe	CEBPE	Zfyve19	ZFYVE19	Nubpl	NUBPL
Mapk11	MAPK11	Phex	PHEX	Nol8	NOL8
Card19	CARD19	Tdrd7	TDRD7	Rab26	RAB26
Poln	POLN	Dcaf12	DCAF12	Rsl24d1	RSL24D1
Klf16	KLF16	Nfib	NFIB	Susd3	SUSD3
Wdr37	WDR37	Erc1	ERC1	Fkbp9	FKBP9
Letm1	LETM1	Tmem246	PGAP4	Tjp1	TJP1
Scfd2	SCFD2	Prtg	PRTG	Ret	RET
Fdft1	FDFT1	Nop10	NOP10	Otud1	OTUD1
Brat1	BRAT1	Mid1ip1	MID1IP1	Lsm1	LSM1
Rps15	RPS15	Gtf2e2	GTF2E2	Suv39h1	SUV39H1
Dmac1	DMAC1	Snu13	SNU13	Maged1	MAGED1
Trio	TRIO	Rec8	REC8	Gtpbp6	GTPBP6
Gnl1	GNL1	Fam221b	FAM221B	Rab18	RAB18
4930447C04Rik	C14orf39	Sav1	SAV1	Tcea1	TCEA1
Arap2	ARAP2	Tesk1	TESK1	Fbxo34	FBXO34
Maob	MAOB	Kank1	KANK1	Wdfy4	WDFY4
Ncbp1	NCBP1	Npy	NPY	Tmem253	TMEM253
Mylip	MYLIP	Nme3	NME3	Fkbp14	FKBP14
Baz1a	BAZ1A	Slc17a9	SLC17A9	Sord	SORD
Rangap1	RANGAP1	Telo2	TELO2	Pygo1	PYGO1
Ube2r2	UBE2R2	Rbbp7	RBBP7	Arhgap45	ARHGAP45
Ndufs7	NDUFS7	Ccpg1	CCPG1	Gmpr	GMPR
Gfra2	GFRA2	Timp1	TIMP1	Tmem170b	TMEM170B
Pard6b	PARD6B	Sod3	SOD3	Psma2	PSMA2
Arl4a	ARL4A	Pcsk1n	PCSK1N	Gkap1	GKAP1
Clock	CLOCK	Klhl28	KLHL28	Flywch2	FLYWCH2
Slc25a17	SLC25A17	Actb	ACTB	Pnoc	PNOC
Ncln	NCLN	Pi4k2b	PI4K2B	Rasgef1a	RASGEF1A
Car9	CA9	Chrna7	CHRNA7	Parp2	PARP2
Gmnn	GMNN	Cass4	CASS4	Hnrnpf	HNRNPF
Tubgcp4	TUBGCP4	Aven	AVEN	Ndufb11	NDUFB11
Prkcq	PRKCQ	Gabrb1	GABRB1	Klf9	KLF9
Prrg1	PRRG1	Shc3	SHC3	Pfdn4	PFDN4
Ndufa6	NDUFA6	Guf1	GUF1	Nxnl2	NXNL2
Tmem189	PEDS1	Hgfac	HGFAC	Purg	PURG
Trp53bp1	TP53BP1	Mkx	MKX	Snrpn	SNRPN
Aurka	AURKA	Fam118a	FAM118A	Bphl	BPHL
Ociad2	OCIAD2	Brd9	BRD9	Bik	BIK
Acot8	ACOT8	Sox18	SOX18	Rnps1	RNPS1
Ppara	PPARA	Cep152	CEP152	Fbln1	FBLN1
Dok5	DOK5	Dusp4	DUSP4	Ero1l	ERO1A
Cramp1l	CRAMP1	Fam220a	FAM220A	Gfod1	GFOD1
Plin2	PLIN2	Ropn1l	ROPN1L	Rgn	RGN
Arhgap11a	ARHGAP11A	Dnajc25	DNAJC25	Lpin3	LPIN3
Phka2	PHKA2	Gldc	GLDC	Mapk8	MAPK8
Inip	INIP	Txn1	TXN	Gpr146	GPR146
Rab2b	RAB2B	Clptm1l	CLPTM1L	Socs4	SOCS4
Timm13	TIMM13	Eepd1	EEPD1	Nol6	NOL6
B4galt1	B4GALT1	Hbq1a	HBQ1	Hcn2	HCN2
Cops2	COPS2	Tubb2b	TUBB2B	Zfp57	ZFP57
Rnf144b	RNF144B	Tapt1	TAPT1	Trpm7	TRPM7
Frem1	FREM1	Atp8b4	ATP8B4	Kcnb1	KCNB1
Fscn1	FSCN1	Atat1	ATAT1	Adamtsl1	ADAMTSL1
Tubgcp6	TUBGCP6	Slx4	SLX4	Mob3a	MOB3A
Tmem184a	TMEM184A	Jph2	JPH2	Tacc1	TACC1
Mrm2	MRM2	Bloc1s5	BLOC1S5	4930404N11Rik	C19orf71
Rbm38	RBM38	Dusp22	DUSP22	Slit2	SLIT2
Btbd2	BTBD2	Mcat	MCAT	Ccar2	CCAR2
Zfp516	ZNF516	Gata3	GATA3	Mpg	MPG
Snx30	SNX30	Slco4a1	SLCO4A1	Ggct	GGCT
Nkapl	NKAPL	Fancg	FANCG	Tgm5	TGM5
Lrrc57	LRRC57	Mrpl36	MRPL36	Malsu1	MALSU1
Limch1	LIMCH1	Ddx3x	DDX3X	Ttc39b	TTC39B
Anxa1	ANXA1	Bod1l	BOD1L1	Kdsr	KDSR
Tspan7	TSPAN7	Add1	ADD1	Foxm1	FOXM1
Kiss1r	KISS1R	Dtwd1	DTWD1	Mid1	MID1
Ttll8	TTLL8	Slc7a7	SLC7A7	D630039A03Rik	C9orf152
Fbxl18	FBXL18	Nipa1	NIPA1	Spint1	SPINT1
Pfkfb3	PFKFB3	Cgrrf1	CGRRF1	Fam120a	FAM120A
Asb11	ASB11	Nod1	NOD1	Tyro3	TYRO3
Meox2	MEOX2	Akap6	AKAP6	Rsu1	RSU1
Tpmt	TPMT	Abt1	ABT1	Inafm2	INAFM2
Rgp1	RGP1	Mbtps2	MBTPS2	Pqbp1	PQBP1
Ptk6	PTK6	Xkr4	XKR4	Gabpb1	GABPB1
Smim14	SMIM14	Ccl21a	CCL21	Mrgbp	MRGBP
Fam219a	FAM219A	Ube2k	UBE2K	Wnt5b	WNT5B
D130043K22Rik	KIAA0319	Tubb2a	TUBB2A	Fktn	FKTN
Myh6	MYH6	Prss27	PRSS27	Sult4a1	SULT4A1
Tert	TERT	Star	STAR	Rnase1	RNASE1
Slc27a2	SLC27A2	Vps37a	VPS37A	Nudt18	NUDT18
Ugcg	UGCG	Sepsecs	SEPSECS	Cdca7l	CDCA7L
Suv39h2	SUV39H2	Hypk	HYPK	Defb42	DEFB136
Zfp64	ZFP64	Auh	AUH	Hoxa2	HOXA2
Plpbp	PLPBP	4430402I18Rik	SPATA6L	Itgb8	ITGB8
Slc12a1	SLC12A1	Enho	ENHO	Abhd4	ABHD4
Mpdz	MPDZ	Rgs19	RGS19	Rab22a	RAB22A
Dnajc1	DNAJC1	Npepl1	NPEPL1	Ehd4	EHD4
E130308A19Rik	KIAA1958	Dbndd2	DBNDD2	Ercc6	ERCC6
Hoxa9	HOXA9	Dip2c	DIP2C	Idi1	IDI1
Shc4	SHC4	Zscan26	ZSCAN26	Tcf3	TCF3
Pak1ip1	PAK1IP1	Ndp	NDP	Fancb	FANCB
Clta	CLTA	Knl1	KNL1	Hsd17b3	HSD17B3
Gch1	GCH1	Matn4	MATN4	Wdr24	WDR24
Pxdc1	PXDC1	Trmt10b	TRMT10B	Tpm2	TPM2
Adamdec1	ADAMDEC1	Cdnf	CDNF	Sbf1	SBF1
Chp1	CHP1	Psd3	PSD3	Cc2d2a	CC2D2A
Plcg1	PLCG1	Ap4s1	AP4S1	Glod5	GLOD5
Car5b	CA5B	Mapk12	MAPK12	Zdhhc2	ZDHHC2
Wdr19	WDR19	9530077C05Rik	KIAA0895	Cebpe	CEBPE
Hivep1	HIVEP1	Daglb	DAGLB	Prkg1	PRKG1
Plekha8	PLEKHA8	Cd38	CD38	Tnfsf15	TNFSF15
Aspn	ASPN	Exd1	EXD1	Mapk11	MAPK11
Rbm47	RBM47	Fam234a	FAM234A	Gm6525	RPL36AL
Cdc26	CDC26	Izumo4	IZUMO4	Poln	POLN
Kin	KIN	4931414P19Rik	C14orf93	Card19	CARD19
Herc2	HERC2	Psma6	PSMA6	Letm1	LETM1
Pgbd1	PGBD1	Usp42	USP42	Klf16	KLF16
Cdk16	CDK16	Dthd1	DTHD1	Wdr37	WDR37
Atxn10	ATXN10	Slc25a37	SLC25A37	Fdft1	FDFT1
Hdac9	HDAC9	Oca2	OCA2	Scfd2	SCFD2
Cnot7	CNOT7	Arfgap1	ARFGAP1	Trio	TRIO
Stc1	STC1	Sulf2	SULF2	Brat1	BRAT1
Cd83	CD83	Gpr176	GPR176	Rps15	RPS15
Fancc	FANCC	Gabbr2	GABBR2	Dmac1	DMAC1
Xrcc6	XRCC6	Mfhas1	MFHAS1	Gnl1	GNL1
1700037C18Rik	C16orf90	Sgms1	SGMS1	Arap2	ARAP2
Jpt2	JPT2	Dcdc2a	DCDC2	Maob	MAOB
Kctd9	KCTD9	Basp1	BASP1	4930447C04Rik	C14orf39
Cpz	CPZ	Nubp2	NUBP2	Ncbp1	NCBP1
Phf5a	PHF5A	Wfikkn1	WFIKKN1	Baz1a	BAZ1A
Rtl6	RTL6	Sdr39u1	SDR39U1	Olfr111	OR5V1
Bms1	BMS1	Cndp2	CNDP2	Mylip	MYLIP
Fbxl7	FBXL7	Osbpl3	OSBPL3	Rangap1	RANGAP1
Mrps34	MRPS34	Usp9x	USP9X	Tcfl5	TCFL5
Khnyn	KHNYN	Sgta	SGTA	Gfra2	GFRA2
Efcab1	EFCAB1	Impad1	BPNT2	Pard6b	PARD6B
Emc7	EMC7	Atp9b	ATP9B	Ndufs7	NDUFS7
Csdc2	CSDC2	Csf2ra	CSF2RA	Ube2r2	UBE2R2
Prex1	PREX1	Klf3	KLF3	Clock	CLOCK
Prdx4	PRDX4	Spsb3	SPSB3	Arl4a	ARL4A
Apbb1ip	APBB1IP	Irf4	IRF4	Slc25a17	SLC25A17
Gcm2	GCM2	Klf6	KLF6	Samm50	SAMM50
Itga8	ITGA8	9930021J03Rik	KIAA2026	Npm2	NPM2
Kif13b	KIF13B	Spg11	SPG11	Alad	ALAD
Ostf1	OSTF1	Insl6	INSL6	Sppl2a	SPPL2A
Col28a1	COL28A1	Slpi	SLPI	Unc13c	UNC13C
Stim2	STIM2	Plag1	PLAG1	Tmem252	TMEM252
Pabpc1l	PABPC1L	Glis2	GLIS2	Zfp189	ZNF189
Hdac10	HDAC10	Lsm14b	LSM14B	Bmf	BMF
Piwil2	PIWIL2	Ctsa	CTSA	Atp8a1	ATP8A1
Pebp4	PEBP4	Rbm10	RBM10	Ctbp1	CTBP1
Txk	TXK	Fsip1	FSIP1	Cerk	CERK
Cd40	CD40	Nid2	NID2	Ttpal	TTPAL
5031439G07Rik	KIAA0930	Srrm2	SRRM2	Tpd52l2	TPD52L2
Araf	ARAF	Get4	GET4	Neurl2	NEURL2
Dcp1b	DCP1B	Eri1	ERI1	Fars2	FARS2
Rims4	RIMS4	Apex1	APEX1	Tnc	TNC
Crebbp	CREBBP	Chic2	CHIC2	Bloc1s6	BLOC1S6
Rfx7	RFX7	Atp6ap2	ATP6AP2	Ebp	EBP
Csgalnact1	CSGALNACT1	Serinc3	SERINC3	Scara3	SCARA3
Cluap1	CLUAP1	Ccnf	CCNF	Tgfbr1	TGFBR1
Aqr	AQR	Htra3	HTRA3	Mrpl52	MRPL52
Stam	STAM	Corin	CORIN	Tax1bp1	TAX1BP1
L2hgdh	L2HGDH	Hoxa1	HOXA1	Agmo	AGMO
Fbxo10	FBXO10	Frmd4a	FRMD4A	Prune2	PRUNE2
Hcfc1r1	HCFC1R1	Sema4d	SEMA4D	Ube3a	UBE3A
Apba1	APBA1	Cpvl	CPVL	Arsa	ARSA
Trip13	TRIP13	Npw	NPW	Fbxo16	FBXO16
Zfp407	ZNF407	Scfd1	SCFD1	Sel1l3	SEL1L3
Carnmt1	CARNMT1	Pomk	POMK	Srd5a3	SRD5A3
Tmem14c	TMEM14C	Hook3	HOOK3	Ube2i	UBE2I
Six1	SIX1	Gsdme	GSDME	Mapkbp1	MAPKBP1
Adam2	ADAM2	Bmx	BMX	Sstr1	SSTR1
Myh7	MYH7	Mindy3	MINDY3	Cndp1	CNDP1
Cacna1h	CACNA1H	Wdr76	WDR76	Tgm1	TGM1
Tmem245	TMEM245	Hoxa7	HOXA7	Med16	MED16
Zfp217	ZNF217	Epdr1	EPDR1	Fam8a1	FAM8A1
Ptgr1	PTGR1	Ebf2	EBF2	Gpnmb	GPNMB
Praf2	PRAF2	Slc12a7	SLC12A7	Mefv	MEFV
Rpgr	RPGR	Pakap	PALM2AKAP2	Rpgrip1	RPGRIP1
Inhba	INHBA	Oip5	OIP5	Tox2	TOX2
Tril	TRIL	Tbc1d25	TBC1D25	1700028P14Rik	C9orf135
Ptch1	PTCH1	Cfp	CFP	Adcyap1r1	ADCYAP1R1
Ccny	CCNY	Extl3	EXTL3	Rasgrp1	RASGRP1
Dnaaf5	DNAAF5	Tex10	TEX10	Ttyh3	TTYH3
Cask	CASK	Ablim2	ABLIM2	Slc2a10	SLC2A10
Polr3h	POLR3H	Zfp322a	ZNF322	Rapgef5	RAPGEF5
Foxq1	FOXQ1	AI429214	C8orf48	Zfp819	ZNF510
Ndufa4	NDUFA4	Gcnt2	GCNT2	Letm2	LETM2
Vps13a	VPS13A	Mkrn3	MKRN3	Tmod2	TMOD2
Armc4	ARMC4	Sigmar1	SIGMAR1	Mrpl32	MRPL32
Hacd1	HACD1	Cep135	CEP135	Usp6nl	USP6NL
Rnase6	RNASE6	Cdkal1	CDKAL1	Pkmyt1	PKMYT1
Arhgap21	ARHGAP21	Chchd7	CHCHD7	Ggh	GGH
Stx17	STX17	Smim20	SMIM20	Tbc1d2	TBC1D2
Bcas1	BCAS1	Creld2	CRELD2	1700001L19Rik	C5orf49
Pfkp	PFKP	Gpm6b	GPM6B	Bend4	BEND4
Pacsin2	PACSIN2	Sun1	SUN1	Spin1	SPIN1
Psmg4	PSMG4	Dtd2	DTD2	Prkch	PRKCH
Usp11	USP11	Nsun2	NSUN2	Gdi2	GDI2
Ripk1	RIPK1	Dohh	DOHH	Tacc3	TACC3
Tfap4	TFAP4	Dennd4c	DENND4C	Zfp169	ZNF169
Phyhip	PHYHIP	Mbd3	MBD3	Psmc6	PSMC6
Mafb	MAFB	Apba2	APBA2	Msln	MSLN
Ifnb1	IFNB1	Cldn23	CLDN23	Gabbr1	GABBR1
Arhgap12	ARHGAP12	Fundc1	FUNDC1	Tfe3	TFE3
Acbd5	ACBD5	Wnk1	WNK1	E4f1	E4F1
Mipol1	MIPOL1	Dapk1	DAPK1	Uhrf2	UHRF2
Decr2	DECR2	Fam193a	FAM193A	Pdia2	PDIA2
Adgra3	ADGRA3	Nynrin	NYNRIN	Lama5	LAMA5
Nedd9	NEDD9	Phactr1	PHACTR1	Fam53a	FAM53A
Pkd1	PKD1	AA467197	C15orf48	Ralgapa1	RALGAPA1
Selenoo	SELENOO	Znrd1	POLR1H	Ppp6r2	PPP6R2
Matk	MATK	Rorb	RORB	Sytl5	SYTL5
R3hdm4	R3HDM4	Nudt5	NUDT5	Rem2	REM2
Haghl	HAGHL	Cdkn3	CDKN3	Rab28	RAB28
Slc39a14	SLC39A14	Galt	GALT	Rexo1	REXO1
Nipa2	NIPA2	Rac1	RAC1	Tti2	TTI2
Idnk	IDNK	Adra1a	ADRA1A	Pip5k1b	PIP5K1B
Arfrp1	ARFRP1	Hoxa4	HOXA4	Mnat1	MNAT1
Sirt5	SIRT5	Ppp1r3f	PPP1R3F	Cenpp	CENPP
Polr3d	POLR3D	Fbp2	FBP2	Sdc4	SDC4
Mpp6	MPP6	Nr4a3	NR4A3	Ctnnd2	CTNND2
Cdk20	CDK20	Ptpdc1	PTPDC1	Nedd4	NEDD4
Luc7l	LUC7L	Hgsnat	HGSNAT	Gins4	GINS4
Desi1	DESI1	Msx1	MSX1	Tinf2	TINF2
Lrfn5	LRFN5	C2cd4c	C2CD4C	BC052040	CDIN1
Wipi2	WIPI2	L3hypdh	L3HYPDH	Mmp9	MMP9
D030056L22Rik	C9orf40	Ogdhl	OGDHL	Mob3b	MOB3B
Dlc1	DLC1	Mtmr10	MTMR10	Fam220a	FAM220A
Fgfr3	FGFR3	Tubgcp5	TUBGCP5	Bmp1	BMP1
Zbed5	ZBED9	Card11	CARD11	Mmp25	MMP25
Osgep	OSGEP	Cyfip1	CYFIP1	Lgi3	LGI3
Klhl5	KLHL5	Brd1	BRD1	Zswim3	ZSWIM3
Rraga	RRAGA	Kdm1b	KDM1B	Naa35	NAA35
Vstm4	VSTM4	Ripor2	RIPOR2	Rbak	RBAK
Astn2	ASTN2	Gatm	GATM	Ncapg	NCAPG
Commd3	COMMD3	Sema6d	SEMA6D	Adgrg2	ADGRG2
Dhrs7	DHRS7	Cnih1	CNIH1	Rnf216	RNF216
Rtf1	RTF1	Chrna2	CHRNA2	Dnajb5	DNAJB5
Rabggta	RABGGTA	Mns1	MNS1	Lypla1	LYPLA1
Peli2	PELI2	Ctsz	CTSZ	Rtel1	RTEL1
Tmem129	TMEM129	Gng10	GNG10	Adamtsl5	ADAMTSL5
Cirbp	CIRBP	Gba2	GBA2	Aptx	APTX
Elmo2	ELMO2	Hrct1	HRCT1	Parvg	PARVG
Prkdc	PRKDC	Zfp618	ZNF618	Ankrd33b	ANKRD33B
Kif13a	KIF13A	Otud5	OTUD5	Pum3	PUM3
Polb	POLB	Cse1l	CSE1L	Gng2	GNG2
Zfp438	ZNF438	Ddhd1	DDHD1	Usp50	USP50
Lrtm2	LRTM2	Sema5a	SEMA5A	Fam184b	FAM184B
Syap1	SYAP1	BC003965	C16orf91	Chd7	CHD7
Piga	PIGA	Ccdc134	CCDC134	Mturn	MTURN
Apc2	APC2	Vegfd	VEGFD	Tmx3	TMX3
Haus2	HAUS2	Pcnx4	PCNX4	Slc12a5	SLC12A5
Tmem165	TMEM165	Arhgap22	ARHGAP22	Erlin2	ERLIN2
Epc1	EPC1	Psma7	PSMA7	Eif3b	EIF3B
Vps18	VPS18	Abcf1	ABCF1	Mtg2	MTG2
Bicd2	BICD2	Tgs1	TGS1	Fzr1	FZR1
Pdcd1lg2	PDCD1LG2	Ap1s2	AP1S2	Ktn1	KTN1
Ptbp3	PTBP3	Lpcat4	LPCAT4	Ccdc107	CCDC107
Lpcat1	LPCAT1	BC005537	C6orf62	Wnk2	WNK2
Sqor	SQOR	Fam114a1	FAM114A1	Yme1l1	YME1L1
Mmp14	MMP14	Fam214b	FAM214B	Trpm3	TRPM3
5430427O19Rik	CXorf21	Lmf1	LMF1	Igf2bp3	IGF2BP3
Pcif1	PCIF1	Atp5e	ATP5F1E	Pck2	PCK2
Poldip3	POLDIP3	Ap3d1	AP3D1	Atp5c1	ATP5F1C
Sms	SMS	Tshz1	TSHZ1	Cdc34	CDC34
Rbfa	RBFA	Eme2	EME2	Mchr1	MCHR1
Sox8	SOX8	Zfp598	ZNF598	Cactin	CACTIN
Ndrg2	NDRG2	Jazf1	JAZF1	Ccl21a	CCL21
Pinx1	PINX1	Cbarp	CBARP	Klhdc2	KLHDC2
Lonrf1	LONRF1	Gabra4	GABRA4	Fbxo15	FBXO15
R3hcc1	R3HCC1	Glipr2	GLIPR2	Atp10a	ATP10A
Adgra2	ADGRA2	Sycp2l	SYCP2L	Atl1	ATL1
Ephx2	EPHX2	Ift52	IFT52	Dll4	DLL4
Olah	OLAH	Hfe	HFE	Hoxa3	HOXA3
Pole3	POLE3	Rgs12	RGS12	Tnfsf8	TNFSF8
Mocs3	MOCS3	Prpf39	PRPF39	Slc30a4	SLC30A4
Cdkl5	CDKL5	Smdt1	SMDT1	Ctdp1	CTDP1
St13	ST13	Cmbl	CMBL	Mfsd7a	SLC49A3
Pcsk4	PCSK4	Smim24	SMIM24	Cyp19a1	CYP19A1
Nin	NIN	Ranbp6	RANBP6	Hsdl2	HSDL2
Ppargc1a	PPARGC1A	Mgat2	MGAT2	Musk	MUSK
Snai2	SNAI2	Upf2	UPF2	Psmb5	PSMB5
Ppp1r16b	PPP1R16B	Ctsb	CTSB	Jak2	JAK2
Saraf	SARAF	Tmem47	TMEM47	Col27a1	COL27A1
Dcaf11	DCAF11	Sbno2	SBNO2	Rab11fip1	RAB11FIP1
Fam210b	FAM210B	Adnp	ADNP	C530008M17Rik	CRACD
Polr1e	POLR1E	Arid3a	ARID3A	Lurap1l	LURAP1L
Mcur1	MCUR1	Tex9	TEX9	Srebf2	SREBF2
Herpud2	HERPUD2	Zbtb46	ZBTB46	Cnksr2	CNKSR2
Tlr8	TLR8	Ash2l	ASH2L	Spink4	SPINK4
Sox17	SOX17	Tssk4	TSSK4	Nr0b1	NR0B1
Apbb2	APBB2	Plekhj1	PLEKHJ1	Adap1	ADAP1
Gmds	GMDS	Gne	GNE	Tec	TEC
Tbl3	TBL3	Cntfr	CNTFR	Ndufs6	NDUFS6
Ccnb1ip1	CCNB1IP1	Rala	RALA	Wipf3	WIPF3
4933430I17Rik	C9orf43	Pip5k1c	PIP5K1C	Uba1	UBA1
Aco1	ACO1	Slc35d2	SLC35D2	Exoc5	EXOC5
Pard6g	PARD6G	Zfand4	ZFAND4	Alox5	ALOX5
Klf4	KLF4	Polr3k	POLR3K	Gtpbp4	GTPBP4
Habp4	HABP4	Strn3	STRN3	Oser1	OSER1
Srsf6	SRSF6	Caskin1	CASKIN1	Haus3	HAUS3
Slc1a1	SLC1A1	Pim3	PIM3	Lias	LIAS
Rmi1	RMI1	Sat1	SAT1	Cd274	CD274
Frrs1l	FRRS1L	Agtpbp1	AGTPBP1	Nipsnap3b	NIPSNAP3A
Srl	SRL	Prpf4	PRPF4	Smc2	SMC2
Col15a1	COL15A1	Snrnp48	SNRNP48	Gda	GDA
Samd4	SAMD4A	Map4k5	MAP4K5	Mcm4	MCM4
Asah2	ASAH2	Ift74	IFT74	Gtse1	GTSE1
Hr	HR	Cdca2	CDCA2	Ganc	GANC
Tusc3	TUSC3	Nfkbia	NFKBIA	Plat	PLAT
Sfrp1	SFRP1	Secisbp2l	SECISBP2L	Gm1673	C4orf48
Rab27a	RAB27A	Clec14a	CLEC14A	Ngdn	NGDN
Zswim1	ZSWIM1	Nkain4	NKAIN4	Anks6	ANKS6
Bag4	BAG4	Aqp1	AQP1	Samd10	SAMD10
Myo10	MYO10	Grhpr	GRHPR	Spata18	SPATA18
Ada	ADA	Msrb2	MSRB2	Tln1	TLN1
Noxo1	NOXO1	Cnga1	CNGA1	Rnf4	RNF4
Nrg1	NRG1	Pltp	PLTP	Snrnp25	SNRNP25
Cks2	CKS2	Timm21	TIMM21	Shf	SHF
Ajuba	AJUBA	Zrsr1	ZRSR2	Dad1	DAD1
Nsg1	NSG1	Klhl15	KLHL15	5730480H06Rik	PACRGL
BC025920	ZNF77	Bcl2	BCL2	Nfam1	NFAM1
Ccdc149	CCDC149	Ptgis	PTGIS	Focad	FOCAD
Ogfr	OGFR	Adipor2	ADIPOR2	Trap1	TRAP1
Pde1c	PDE1C	Elk1	ELK1	Wac	WAC
Fan1	FAN1	Reep4	REEP4	Radil	RADIL
Psat1	PSAT1	Cyth3	CYTH3	Tmem204	TMEM204
Uchl1	UCHL1	Hspa14	HSPA14	Rgs11	RGS11
Hnrnpa2b1	HNRNPA2B1	Jarid2	JARID2	Hsbp1l1	HSBP1L1
Zfp395	ZNF395	Pir	PIR	Glcci1	GLCCI1
Rp9	RP9	Mindy4	MINDY4	Tle1	TLE1
Nkd2	NKD2	Pigq	PIGQ	Dnajc17	DNAJC17
Fgd3	FGD3	Thsd7a	THSD7A	Pitrm1	PITRM1
Ppp3cc	PPP3CC	Mrpl50	MRPL50	Miox	MIOX
Ankrd61	ANKRD61	Rnf38	RNF38	Taf4	TAF4
Olfr267	OR2K2	Prr5	PRR5	Ints1	INTS1
Zfp219	ZNF219	Dock5	DOCK5	Galnt12	GALNT12
Slc29a4	SLC29A4	Catsper2	CATSPER2	Tmx1	TMX1
Clu	CLU	Rad23b	RAD23B	Spaar	SPAAR
Snapc1	SNAPC1	Celf2	CELF2	Prpf4b	PRPF4B
Ank1	ANK1	Wfdc10	WFDC10A	Tedc2	TEDC2
Il33	IL33	Wdr45	WDR45	Kif5b	KIF5B
Uckl1	UCKL1	Mastl	MASTL	Xpa	XPA
Trappc6b	TRAPPC6B	Dgkk	DGKK	Pnn	PNN
Abca3	ABCA3	Irf9	IRF9	Hs3st6	HS3ST6
Efna2	EFNA2	Mcrip2	MCRIP2	Gm49322	ADAT3
Zcchc4	ZCCHC4	Rassf4	RASSF4	Ippk	IPPK
Exoc1	EXOC1	Ubap2	UBAP2	Ddx58	DDX58
Fam217a	FAM217A	Wdr90	WDR90	Zfp853	ZNF853
Lnx1	LNX1	Arpp19	ARPP19	Fastkd3	FASTKD3
Evc	EVC	Elmo1	ELMO1	Dhtkd1	DHTKD1
Lmf2	LMF2	Rfc1	RFC1	Nemf	NEMF
Cnn2	CNN2	0610040J01Rik	C4orf19	Zfp334	ZNF334
Aimp2	AIMP2	Cebpb	CEBPB	Mospd2	MOSPD2
F13a1	F13A1	Osbpl2	OSBPL2	Lysmd2	LYSMD2
Magix	MAGIX	Txndc5	TXNDC5	Arfgef2	ARFGEF2
Ror2	ROR2	Shisa8	SHISA8	Reps2	REPS2
Alg2	ALG2	Zkscan8	ZKSCAN8	Neil2	NEIL2
Pmm1	PMM1	Fermt2	FERMT2	Tmeff1	TMEFF1
Ica1	ICA1	Dennd6b	DENND6B	Fam98b	FAM98B
Plpp5	PLPP5	Abca7	ABCA7	Adcy4	ADCY4
Dynlt3	DYNLT3	Nop14	NOP14	Trmt44	TRMT44
Hibadh	HIBADH	Nfatc1	NFATC1	Axin1	AXIN1
Adtrp	ADTRP	Susd1	SUSD1	Mapk8ip3	MAPK8IP3
Cpeb2	CPEB2	Pkdrej	PKDREJ	Sptlc1	SPTLC1
Dhx15	DHX15	Maoa	MAOA	Serf2	SERF2
Adam9	ADAM9	Sppl2b	SPPL2B	Rtraf	RTRAF
Hnrnpk	HNRNPK	Sos2	SOS2	Gnb5	GNB5
Adal	ADAL	Dmxl2	DMXL2	Zfp280d	ZNF280D
Cd72	CD72	Topors	TOPORS	Wfdc9	WFDC9
Efs	EFS	Tbxa2r	TBXA2R	Cxcl12	CXCL12
Ube2v2	UBE2V2	Jmjd8	JMJD8	Actr10	ACTR10
Cstf2t	CSTF2T	Tef	TEF	Rab2a	RAB2A
Chd6	CHD6	Proser2	PROSER2	Ubxn8	UBXN8
Ppp1r3d	PPP1R3D	Sptssa	SPTSSA	Ap5z1	AP5Z1
Slc2a9	SLC2A9	Fkbp15	FKBP15	Exoc2	EXOC2
Psme1	PSME1	Brms1l	BRMS1L	Gm5294	FOXL3
Foxk1	FOXK1	Zbp1	ZBP1	Serpinb2	SERPINB2
Slc39a3	SLC39A3	Katnbl1	KATNBL1	Ncoa5	NCOA5
Rps6	RPS6	Npr2	NPR2	Nova1	NOVA1
E130309D02Rik	C7orf26	Kif24	KIF24	Smarca2	SMARCA2
Sdha	SDHA	Cdkn2b	CDKN2B	Sugct	SUGCT
Fkbp3	FKBP3	Rhbdf1	RHBDF1	Mafk	MAFK
Pole2	POLE2	Uxt	UXT	Znrf2	ZNRF2
Cdc37l1	CDC37L1	Frmd5	FRMD5	Adcy2	ADCY2
3425401B19Rik	C10orf71	Fgfr1	FGFR1	Tulp3	TULP3
Zfp248	ZNF248	Fbxl5	FBXL5	Rpp40	RPP40
Tnrc18	TNRC18	Ptpn3	PTPN3	Ndn	NDN
Bspry	BSPRY	Pkig	PKIG	Sec23a	SEC23A
Cdc123	CDC123	Slc24a5	SLC24A5	Pcgf3	PCGF3
Zbtb5	ZBTB5	Socs6	SOCS6	Tmem268	TMEM268
Fxn	FXN	Rcl1	RCL1	Haus6	HAUS6
Wdr13	WDR13	Pgp	PGP	Eef1e1	EEF1E1
Asb13	ASB13	Fam173a	ANTKMT	Usp46	USP46
Gnpda2	GNPDA2	Supt16	SUPT16H	Leo1	LEO1
Rasl11b	RASL11B	Xk	XK	Tmem106b	TMEM106B
Spidr	SPIDR	Slc28a2	SLC28A2	Zar1	ZAR1
Man2b2	MAN2B2	Tnip2	TNIP2	Casc4	GOLM2
Ldb2	LDB2	Rpp38	RPP38	Fam107b	FAM107B
Bub1b	BUB1B	Mier2	MIER2	Mrpl54	MRPL54
Prtn3	PRTN3	Slc35a2	SLC35A2	Chd8	CHD8
Ifnk	IFNK	Tle2	TLE2	Tex15	TEX15
Rreb1	RREB1	Chmp5	CHMP5	Mrpl28	MRPL28
D5Ertd579e	KIAA0232	Tppp	TPPP	Tlr1	TLR1
A4galt	A4GALT	Riok1	RIOK1	Gas1	GAS1
Serhl	SERHL2	Slc31a2	SLC31A2	Ube2ql1	UBE2QL1
Coro2a	CORO2A	Med14	MED14	Cacnb2	CACNB2
Aldh1b1	ALDH1B1	Nfil3	NFIL3	Bcor	BCOR
Cables2	CABLES2	Wdr1	WDR1	Tead4	TEAD4
Csnk1g2	CSNK1G2	Emc4	EMC4	Adam32	ADAM32
Vps39	VPS39	Eif4ebp1	EIF4EBP1	Ccndbp1	CCNDBP1
Bricd5	BRICD5	Tada2b	TADA2B	Ywhab	YWHAB
Dnttip1	DNTTIP1	Rrp7a	RRP7A	Pard3	PARD3
Chac1	CHAC1	Jcad	JCAD	Lgi2	LGI2
Nmu	NMU	Amz1	AMZ1	Mak	MAK
Nat8l	NAT8L	Dgkb	DGKB	Akna	AKNA
Ssr1	SSR1	Tob2	TOB2	Edn3	EDN3
Sp4	SP4	Pim2	PIM2	Zmat4	ZMAT4
Dok2	DOK2	Diras2	DIRAS2	Lsm5	LSM5
Zfp9	ZNF25	Nlrc3	NLRC3	Ubr1	UBR1
1700123O20Rik	C14orf119	Dctn6	DCTN6	Znfx1	ZNFX1
Smim19	SMIM19	Gk	GK	Xkr6	XKR6
Inmt	INMT	Slc20a2	SLC20A2	Mbp	MBP
Jph4	JPH4	Anp32b	ANP32B	Mfsd10	MFSD10
Nusap1	NUSAP1	Fgfrl1	FGFRL1	Mrc1	MRC1
Ppm1a	PPM1A	Golga7	GOLGA7	Snx21	SNX21
Midn	MIDN	Xpo7	XPO7	Syk	SYK
Klhl9	KLHL9	Gamt	GAMT	Naa60	NAA60
Nhlrc1	NHLRC1	Wfdc2	WFDC2	Grk4	GRK4
Fzd8	FZD8	Tmem156	TMEM156	Atp9a	ATP9A
Lyar	LYAR	Lap3	LAP3	Fam217b	FAM217B
Gata1	GATA1	Htt	HTT	1810030O07Rik	CXorf38
Zfp622	ZNF622	Cox19	COX19	Chrna4	CHRNA4
Kcng2	KCNG2	Phf14	PHF14	Gnpnat1	GNPNAT1
Zfp236	ZNF236	Wrn	WRN	Gli3	GLI3
Slc31a1	SLC31A1	Ptchd1	PTCHD1	Gdf10	GDF10
Twistnb	POLR1F	Slc7a8	SLC7A8	Washc1	WASHC1
Oxa1l	OXA1L	Scml2	SCML2	Trim9	TRIM9
Usp8	USP8	Mettl26	METTL26	Sec61a2	SEC61A2
Gpr34	GPR34	Ppp1r10	PPP1R10	Srpx	SRPX
Cyb5r3	CYB5R3	Nfatc4	NFATC4	Tmem8b	TMEM8B
Thoc6	THOC6	Chmp7	CHMP7	Tomm34	TOMM34
Dmd	DMD	Stmn4	STMN4	Snx10	SNX10
Zfp174	ZNF174	Tra2a	TRA2A	Sdcbp	SDCBP
Tm9sf1	TM9SF1	Actr5	ACTR5	Dctn3	DCTN3
Unkl	UNKL	Pygl	PYGL	Csgalnact2	CSGALNACT2
Chst7	CHST7	Ncoa4	NCOA4	Apba3	APBA3
Stk4	STK4	Tstd2	TSTD2	Mrs2	MRS2
Gak	GAK	Vps4b	VPS4B	Gpr135	GPR135
Tusc1	TUSC1	Ints10	INTS10	Mamdc2	MAMDC2
Fmn1	FMN1	Tbc1d14	TBC1D14	Mtmr7	MTMR7
Fam214a	FAM214A	Pcsk5	PCSK5	Top1	TOP1
Ndufaf1	NDUFAF1	Gmpr2	GMPR2	Snx6	SNX6
Hist1h2br	H2BC13	Ccdc127	CCDC127	C1galt1	C1GALT1
Sh3bp2	SH3BP2	Six4	SIX4	Reck	RECK
Fbxl14	FBXL14	Micu3	MICU3	Gm20878	LOC730098
Nup153	NUP153	Ly86	LY86	Micall2	MICALL2
Srp14	SRP14	Stard3nl	STARD3NL	Fzd3	FZD3
Ubap1	UBAP1	Fsd1l	FSD1L	Bag1	BAG1
Cybb	CYBB	Plppr3	PLPPR3	Ythdf1	YTHDF1
Zkscan16	ZNF483	Shank3	SHANK3	Plcb2	PLCB2
Atg14	ATG14	Cct5	CCT5	Arfgap3	ARFGAP3
Carmil3	CARMIL3	Cep78	CEP78	Tnnc2	TNNC2
Cdan1	CDAN1	Dnajc5	DNAJC5	Mknk2	MKNK2
Ccdc32	CCDC32	Lgals3	LGALS3	Gm36028	BTN3A1
Zfp239	ZNF239	Gm527	C14orf28	Atp6v1h	ATP6V1H
Psip1	PSIP1	Rpp21	RPP21	Prmt5	PRMT5
Tmem175	TMEM175	Svep1	SVEP1	Gpr137c	GPR137C
Amdhd2	AMDHD2	Col20a1	COL20A1	Idua	IDUA
Hdac6	HDAC6	Ak3	AK3	Zdhhc21	ZDHHC21
Pcmtd2	PCMTD2	Vdac3	VDAC3	Dut	DUT
Scg5	SCG5	Avl9	AVL9	Palm	PALM
Ncoa3	NCOA3	Fam177a	FAM177A1	Dclre1c	DCLRE1C
Slc12a6	SLC12A6	Mxd4	MXD4	Cdk13	CDK13
Msantd1	MSANTD1	Exosc3	EXOSC3	Rab11fip3	RAB11FIP3
Armc3	ARMC3	Adnp2	ADNP2	B4galt5	B4GALT5
Tmprss9	TMPRSS9	Cyb5a	CYB5A	Atp5k	ATP5ME
Chst14	CHST14	Timm9	TIMM9	Gm42517	TMEM271
Acbd7	ACBD7	Slc32a1	SLC32A1	Creb3	CREB3
Enkur	ENKUR	Gldn	GLDN	Camk1d	CAMK1D
Rab9	RAB9A	Kcnv2	KCNV2	Mfsd12	MFSD12
Acin1	ACIN1	Tomm7	TOMM7	Ankrd60	ANKRD60
Itpka	ITPKA	Tnks	TNKS	Gpr141	GPR141
Pdgfra	PDGFRA	Sh3tc1	SH3TC1	Sgcb	SGCB
Kbtbd2	KBTBD2	Arid4a	ARID4A	Prelid3b	PRELID3B
Mllt3	MLLT3	Pdlim2	PDLIM2	Gng13	GNG13
Tceanc	TCEANC	Stau1	STAU1	Trmu	TRMU
Cldn34c1	CLDN34	Slc35c2	SLC35C2	Arhgap5	ARHGAP5
Fitm1	FITM1	Scin	SCIN	Crem	CREM
Mboat1	MBOAT1	Afap1	AFAP1	Lyn	LYN
Kctd5	KCTD5	Ppp2r3c	PPP2R3C	Macc1	MACC1
Ccdc77	CCDC77	Sfmbt2	SFMBT2	Tlr7	TLR7
Tm2d2	TM2D2	Ofd1	OFD1	Sh3gl2	SH3GL2
Ccdc120	CCDC120	Gpkow	GPKOW	Elfn1	ELFN1
Rae1	RAE1	Invs	INVS	Fahd1	FAHD1
Wdr31	WDR31	Bst1	BST1	Zfp106	ZNF106
Clcn7	CLCN7	Uvssa	UVSSA	Plgrkt	PLGRKT
Pakap	PALM2AKAP2	Ptbp1	PTBP1	Hmg20b	HMG20B
Abhd17a	ABHD17A	Gspt2	GSPT2	Psma3	PSMA3
Prr15	PRR15	Tjp2	TJP2	Slain2	SLAIN2
Rab40c	RAB40C	Ppp1r11	PPP1R11	Cdh24	CDH24
Olfr1369-ps1	OR2W1	Atp5d	ATP5F1D	Nmt2	NMT2
Baat	BAAT	Eci1	ECI1	Lancl3	LANCL3
Ank	ANKH	Zeb1	ZEB1	Mybl2	MYBL2
Dmrta1	DMRTA1	1110059E24Rik	C9orf85	S1pr4	S1PR4
Fbn1	FBN1	Rpusd2	RPUSD2	Lpar1	LPAR1
Rpusd1	RPUSD1	Aldh5a1	ALDH5A1	Ube2c	UBE2C
Nipal1	NIPAL1	Nsmaf	NSMAF	Slc44a1	SLC44A1
Dlgap5	DLGAP5	Retreg1	RETREG1	Bmp7	BMP7
Shb	SHB	Phf2	PHF2	Fgf7	FGF7
Zfp462	ZNF462	Srd5a1	SRD5A1	Vps41	VPS41
Rgs3	RGS3	Smim13	SMIM13	Zfp182	ZNF182
Plpp2	PLPP2	Trim69	TRIM69	Chtf18	CHTF18
Was	WAS	Ap4e1	AP4E1	Gcnt1	GCNT1
Ranbp9	RANBP9	Gm45902	LOC100421372	Tox4	TOX4
[truncated: 11,220 more rows]

## Sheet: Rat to Human Genename
Rat to Human Genename (one sample)
Rat	Human
ST7	ST7
RGD1563888	C21orf91
Stard13	STARD13
Cenpj	CENPJ
Cecr2	CECR2
B3glct	B3GLCT
Gjb2	GJB2
N4bp2l2	N4BP2L2
Ncam2	NCAM2
Slc7a1	SLC7A1
Hspa13	HSPA13
Mphosph8	MPHOSPH8
Zdhhc20	ZDHHC20
Nup58	NUP58
Rnf6	RNF6
Slc25a18	SLC25A18
Gja3	GJA3
Mrpl39	MRPL39
Pan3	PAN3
Atp6v1e1	ATP6V1E1
Brca2	BRCA2
Psmf1	PSMF1
Scrt2	SCRT2
Atp12a	ATP12A
Cdx2	CDX2
Snph	SNPH
Slc46a3	SLC46A3
Nrip1	NRIP1
Slc52a3	SLC52A3
Zcchc3	ZCCHC3
Usp12	USP12
Cryl1	CRYL1
Trib3	TRIB3
Sox12	SOX12
Micu2	MICU2
Fry	FRY
Sgcg	SGCG
Ddx3	DDX3Y
Rbck1	RBCK1
Rxfp2	RXFP2
Tuba3b	TUBA3C
Mipep	MIPEP
Mtmr6	MTMR6
Gpr12	GPR12
Tex26	TEX26
Gtf3a	GTF3A
Amer2	AMER2
Fgf9	FGF9
Mical3	MICAL3
Rbm11	RBM11
Lnx2	LNX2
Mir99a	MIR99A
Sdcbp2	SDCBP2
Ubl3	UBL3
App	APP
Tmem74b	TMEM74B
Mtif3	MTIF3
Eef1akmt1	EEF1AKMT1
Bid	BID
Cct8	CCT8
Map3k7cl	MAP3K7CL
LOC498122	C22orf39
Shisa2	SHISA2
Medag	MEDAG
Lipi	LIPI
Zmym5	ZMYM5
Adamts5	ADAMTS5
Tbc1d20	TBC1D20
Tcf15	TCF15
Sacs	SACS
Flt3	FLT3
Zmym2	ZMYM2
Adamts1	ADAMTS1
Gabpa	GABPA
Rasl11a	RASL11A
Dgcr8	DGCR8
Ift88	IFT88
Pds5b	PDS5B
Il17d	IL17D
Xpo4	XPO4
Cyyr1	CYYR1
Rnf17	RNF17
Tuba8	TUBA8
Lats2	LATS2
Rspo4	RSPO4
LOC502684	C20orf96
Hsph1	HSPH1
Grik1	GRIK1
Rad21l1	RAD21L1
Btg3	BTG3
Ska3	SKA3
Slc25a1	SLC25A1
Spata13	SPATA13
Bcl2l13	BCL2L13
Mtus2	MTUS2
Pspc1	PSPC1
N6amt1	N6AMT1
Usp16	USP16
Nrsn2	NRSN2
Chodl	CHODL
Uspl1	USPL1
LOC100910196	KATNAL1
Flt1	FLT1
Rwdd2b	RWDD2B
N4bp2l1	N4BP2L1
Cct8l1	CCT8L2
Atp8a2	ATP8A2
Alox5ap	ALOX5AP
Fam110a	FAM110A
Pex26	PEX26
Jam2	JAM2
Tnfrsf19	TNFRSF19
Angpt4	ANGPT4
Wasf3	WASF3
Il17ra	IL17RA
Kl	KL
Ltn1	LTN1
Gzmm	GZMM
Elfn1	ELFN1
Hras	HRAS
Ebf4	EBF4
Fbxl3	FBXL3
Rnf182	RNF182
Mylk4	MYLK4
Sh3kbp1	SH3KBP1
Rab9a	RAB9A
Sim2	SIM2
Esd	ESD
Ascc2	ASCC2
Pcna	PCNA
Scp2d1	SCP2D1
Ints6	INTS6
Kpna3	KPNA3
Cog6	COG6
Dtd1	DTD1
Tpx2	TPX2
Ermp1	ERMP1
Chgb	CHGB
Il5ra	IL5RA
Acbd7	ACBD7
Crlf2	CRLF2
Pdcd1lg2	PDCD1LG2
Zmynd11	ZMYND11
Xkr5	XKR5
Ttyh3	TTYH3
Sigirr	SIGIRR
Xbp1	XBP1
Amz1	AMZ1
Eva1c	EVA1C
Rassf7	RASSF7
Pygb	PYGB
Rin2	RIN2
Snx5	SNX5
Nop56	NOP56
Cap2	CAP2
Shroom2	SHROOM2
Ttc39b	TTC39B
Lzts3	LZTS3
Psmg4	PSMG4
Klhl9	KLHL9
Larp4b	LARP4B
Tmem170b	TMEM170B
Glra2	GLRA2
Adarb2	ADARB2
Trappc2b	TRAPPC2
Tmem230	TMEM230
Cirbp	CIRBP
Lztr1	LZTR1
Upb1	UPB1
Supt20h	SUPT20H
Rfc3	RFC3
Cdc25b	CDC25B
Krtap11-1	KRTAP11-1
Rnaseh2b	RNASEH2B
Bcr	BCR
Mbtps2	MBTPS2
Polr3k	POLR3K
Vwa8	VWA8
LOC103690165	HUS1B
Ubox5	UBOX5
Kin	KIN
Ripply3	RIPPLY3
Nkx2-4	NKX2-4
Wdr18	WDR18
Syap1	SYAP1
Ppm1f	PPM1F
Cacna1h	CACNA1H
Chek2	CHEK2
Gart	GART
Rps6	RPS6
Cnksr2	CNKSR2
Echdc3	ECHDC3
Tmem47	TMEM47
Ets2	ETS2
Hspa14	HSPA14
Snapc3	SNAPC3
Cdyl	CDYL
Fbxo25	FBXO25
Gna12	GNA12
Lurap1l	LURAP1L
Mab21l1	MAB21L1
Cog3	COG3
Klf5	KLF5
Mid1	MID1
Ovol2	OVOL2
Pfkfb3	PFKFB3
Olfm4	OLFM4
Pxdc1	PXDC1
Lmntd2	LMNTD2
Uchl3	UCHL3
Trmt2a	TRMT2A
Prnp	PRNP
Csf2ra	CSF2RA
Eif3b	EIF3B
Jmjd8	JMJD8
Mcm10	MCM10
Prkcq	PRKCQ
Itm2b	ITM2B
Hivep1	HIVEP1
Lrrc75b	LRRC75B
Specc1l	SPECC1L
Banf2	BANF2
Sec61a2	SEC61A2
Rnh1	RNH1
Siglec1	SIGLEC1
Mavs	MAVS
Sh3gl2	SH3GL2
Uqcr10	UQCR10
Kdm4c	KDM4C
Siah3	SIAH3
Lmf1	LMF1
Rps6ka3	RPS6KA3
Tab3	TAB3
Ndfip2	NDFIP2
Gper1	GPER1
Kctd4	KCTD4
Ripk1	RIPK1
Gata3	GATA3
Mylk2	MYLK2
Grk3	GRK3
Dsp	DSP
Tceanc	TCEANC
Ufm1	UFM1
Rrbp1	RRBP1
Tlr7	TLR7
Tiam1	TIAM1
Itsn1	ITSN1
Mpdz	MPDZ
Pigq	PIGQ
Tmem8a	PGAP6
Mageb18	MAGEB18
Cdkl5	CDKL5
Rhbdd3	RHBDD3
Cox4i2	COX4I2
Cbr3	CBR3
Ppef1	PPEF1
Ap5s1	AP5S1
Gtf2f2	GTF2F2
Urb1	URB1
Nipsnap1	NIPSNAP1
Reps2	REPS2
Pak1ip1	PAK1IP1
Prdm15	PRDM15
Sucla2	SUCLA2
Serpinb1a	SERPINB1
Rfx3	RFX3
Thap7	THAP7
Ddrgk1	DDRGK1
Psip1	PSIP1
Rem1	REM1
Pgghg	PGGHG
Map7d2	MAP7D2
Hspa12b	HSPA12B
Wrnip1	WRNIP1
Il33	IL33
Rpp38	RPP38
Hscb	HSCB
Ric8a	RIC8A
Kdm5d	KDM5D
Rbm17	RBM17
Lrrc74b	LRRC74B
Mif	MIF
Dennd4c	DENND4C
Kiz	KIZ
Pcdh20	PCDH20
Rnf126	RNF126
Lrch1	LRCH1
Snx8	SNX8
Mafk	MAFK
Bsg	BSG
Btbd3	BTBD3
Lca5l	LCA5L
Cryba4	CRYBA4
Pdk3	PDK3
RGD1306556	KIAA1671
Nxt1	NXT1
Aifm3	AIFM3
C2cd2	C2CD2
Pdha1	PDHA1
Sertm1	SERTM1
Tmem50b	TMEM50B
Ccm2l	CCM2L
Slc24a3	SLC24A3
Ptdss2	PTDSS2
Nr0b1	NR0B1
Rab40c	RAB40C
Slc35b3	SLC35B3
Tmprss3	TMPRSS3
Hm13	HM13
Cage1	CAGE1
Nsfl1c	NSFL1C
Lrrc63	LRRC63
Micall2	MICALL2
Mn1	MN1
Rhot2	RHOT2
Bloc1s5	BLOC1S5
Il3ra	IL3RA
Gldc	GLDC
Acss1	ACSS1
LOC102554838	STMND1
Bace2	BACE2
Tek	TEK
Midn	MIDN
Sptlc3	SPTLC3
Prps2	PRPS2
Rbm26	RBM26
Tm9sf4	TM9SF4
Hacd4	HACD4
Trim13	TRIM13
Morc3	MORC3
Trnt1	TRNT1
Synj1	SYNJ1
Foxo1	FOXO1
Cst8	CST8
Lrrn1	LRRN1
Brat1	BRAT1
Ap1b1	AP1B1
Scaf4	SCAF4
Tpst2	TPST2
Olig1	OLIG1
Gmds	GMDS
LOC102547897	LOC100421372
Gpr146	GPR146
Kcnj6	KCNJ6
Psmd13	PSMD13
Mkks	MKKS
Klhl1	KLHL1
Rtn4r	RTN4R
Dmd	DMD
Alg11	ALG11
Snrnp25	SNRNP25
Ednrb	EDNRB
Bnc2	BNC2
Dmrt1	DMRT1
Naa16	NAA16
Bmx	BMX
Fam217a	FAM217A
Piga	PIGA
Smpx	SMPX
Naa20	NAA20
Ripk4	RIPK4
Kremen1	KREMEN1
Pced1a	PCED1A
Kif3b	KIF3B
Fam171a1	FAM171A1
Dscam	DSCAM
Tfip11	TFIP11
Plagl2	PLAGL2
Slx4ip	SLX4IP
Lmo7	LMO7
Sephs1	SEPHS1
Pcyt1b	PCYT1B
Ly86	LY86
Metrn	METRN
Pitrm1	PITRM1
Mlana	MLANA
Ano9	ANO9
Cfd	CFD
Chaf1b	CHAF1B
Rcan1	RCAN1
Ofd1	OFD1
Brwd1	BRWD1
Myom2	MYOM2
Sel1l2	SEL1L2
Cpxm1	CPXM1
Tdrd3	TDRD3
Thbd	THBD
Asxl1	ASXL1
Tmc2	TMC2
Defb36	DEFB123
Crnkl1	CRNKL1
Oxt	OXT
Gmpr	GMPR
Ctps2	CTPS2
Tsc22d1	TSC22D1
Eif1a	EIF1AY
Adgrg2	ADGRG2
Cenpb	CENPB
RGD1564347	IDI2
Nfib	NFIB
Slc22a23	SLC22A23
Lrrc56	LRRC56
Ttll9	TTLL9
Vldlr	VLDLR
Psmg1	PSMG1
Zc3h13	ZC3H13
Top3b	TOP3B
Pcdh9	PCDH9
Dach1	DACH1
Dlgap2	DLGAP2
Optn	OPTN
Ralgapa2	RALGAPA2
Pter	PTER
Vsx1	VSX1
Tmx4	TMX4
Cdc34	CDC34
Hic2	HIC2
Fars2	FARS2
Phrf1	PHRF1
Lacc1	LACC1
Id1	ID1
Mllt3	MLLT3
Mrps6	MRPS6
Vpreb2	VPREB1
Nf2	NF2
Stoml3	STOML3
Bmp6	BMP6
Enox1	ENOX1
Luc7l	LUC7L
Acot9	ACOT9
Polr3f	POLR3F
Fstl3	FSTL3
Rb1	RB1
Serpine3	SERPINE3
Tubal3	TUBAL3
Insl6	INSL6
Syndig1	SYNDIG1
Prkar1b	PRKAR1B
LOC498154	C7orf50
Dtnbp1	DTNBP1
Rhbdl1	RHBDL1
Nqo2	NQO2
Cryzl1	CRYZL1
Plcb1	PLCB1
Asphd2	ASPHD2
Pdrg1	PDRG1
Ccna1	CCNA1
Ccdc122	CCDC122
S100g	S100G
Gpm6b	GPM6B
Vps36	VPS36
Pak7	PAK5
Atxn1	ATXN1
Gas2l1	GAS2L1
Donson	DONSON
Grpr	GRPR
Glis3	GLIS3
Vps16	VPS16
Klhl34	KLHL34
Kank1	KANK1
Tpt1	TPT1
Dis3	DIS3
Nanp	NANP
Itga8	ITGA8
Ranbp9	RANBP9
Wdfy2	WDFY2
St8sia6	ST8SIA6
Spef1	SPEF1
Zrsr1	ZRSR2
Ccdc169	CCDC169
Ydjc	YDJC
Nhlrc3	NHLRC3
Snrpb2	SNRPB2
Adtrp	ADTRP
Rcbtb1	RCBTB1
Gpr143	GPR143
Ccdc3	CCDC3
Pfkp	PFKP
Ddx58	DDX58
Edn1	EDN1
Clic6	CLIC6
Tubb2b	TUBB2B
Gk	GK
Pdyn	PDYN
Nek5	NEK5
Dhtkd1	DHTKD1
Rsph1	RSPH1
Serpinb9	SERPINB9
Bora	BORA
Sms	SMS
Serpind1	SERPIND1
Ifitm5	IFITM5
Gng13	GNG13
B3galt5	B3GALT5
Gins1	GINS1
Crls1	CRLS1
Arid3a	ARID3A
Ccdc116	CCDC116
C2cd4c	C2CD4C
Lamp5	LAMP5
Gnaz	GNAZ
Ptprd	PTPRD
Cdadc1	CDADC1
Ak3	AK3
Suv39h2	SUV39H2
LOC103694874	MMP11
Dclre1c	DCLRE1C
Nmt2	NMT2
Wfikkn1	WFIKKN1
Ifne	IFNE
Stub1	STUB1
Med16	MED16
Mier2	MIER2
Fam20c	FAM20C
Proser1	PROSER1
Pir	PIR
Fermt1	FERMT1
Scarf2	SCARF2
Susd2	SUSD2
Misp	MISP
Tpgs1	TPGS1
Epsti1	EPSTI1
Tmem14c	TMEM14C
Kat14	KAT14
Jag1	JAG1
Psmg3	PSMG3
Gemin8	GEMIN8
Dgkh	DGKH
Polr2e	POLR2E
Pofut1	POFUT1
Defb25	DEFB124
Fam3b	FAM3B
Ppp1r3g	PPP1R3G
Agpat5	AGPAT5
Klf12	KLF12
Rasl10a	RASL10A
Tpsg1	TPSG1
Fgf22	FGF22
Elavl2	ELAVL2
Nol7	NOL7
Tgm6	TGM6
Adam33	ADAM33
Celf2	CELF2
Arx	ARX
Prr35	PRR35
Tbc1d4	TBC1D4
Usp6nl	USP6NL
Mylip	MYLIP
Wdr37	WDR37
Grin3b	GRIN3B
Arhgap6	ARHGAP6
Lfng	LFNG
Get4	GET4
Slc4a11	SLC4A11
Nek3	NEK3
Sfmbt2	SFMBT2
Fam8a1	FAM8A1
Prpf18	PRPF18
Tango2	TANGO2
Itpa	ITPA
Itih2	ITIH2
Rreb1	RREB1
Olah	OLAH
Plpp6	PLPP6
Pcsk2	PCSK2
Plaa	PLAA
Chl1	CHL1
Rpusd1	RPUSD1
Wwc3	WWC3
Ranbp1	RANBP1
Cd99	CD99
Hbq1b	HBQ1
Mtap	MTAP
Idi1	IDI1
Smox	SMOX
Meig1	MEIG1
Mrpl28	MRPL28
Hao1	HAO1
Comt	COMT
Frem1	FREM1
Cst3	CST3
Rassf2	RASSF2
Sun1	SUN1
Zfx	ZFX
Zmat5	ZMAT5
Rab11fip3	RAB11FIP3
Bcl2l1	BCL2L1
Slc25a15	SLC25A15
Topors	TOPORS
Cabp7	CABP7
Dusp15	DUSP15
Tasp1	TASP1
Polrmt	POLRMT
Pank2	PANK2
Med4	MED4
Ift74	IFT74
Akap11	AKAP11
Rraga	RRAGA
P2rx6	P2RX6
Cds2	CDS2
Plin2	PLIN2
Slc24a2	SLC24A2
Itpr1	ITPR1
Cpb2	CPB2
Hccs	HCCS
Prnd	PRND
Abcg1	ABCG1
Kif13a	KIF13A
Rfxapl1	RFXAP
Mob3b	MOB3B
Pi4ka	PI4KA
Mospd2	MOSPD2
Pcp4	PCP4
Eef1e1	EEF1E1
Son	SON
Slc7a4	SLC7A4
Msl3	MSL3
Proser2	PROSER2
Rhbdf1	RHBDF1
Gucd1	GUCD1
Eci3	ECI2
Frmpd4	FRMPD4
Fbxl16	FBXL16
Aptx	APTX
Net1	NET1
Cab39l	CAB39L
Elovl2	ELOVL2
Tmprss2	TMPRSS2
Ric1	RIC1
Mad1l1	MAD1L1
Frem2	FREM2
Ifnar1	IFNAR1
Paxbp1	PAXBP1
Grifin	GRIFIN
Flrt3	FLRT3
Nudt1	NUDT1
Arhgef10	ARHGEF10
Rbm24	RBM24
Otor	OTOR
Fam124a	FAM124A
LOC103689974	TNFSF11
Mrm2	MRM2
RGD1562726	C21orf62
Snap29	SNAP29
Msln	MSLN
Sts	STS
Gfra4	GFRA4
Calml3	CALML3
Plgrkt	PLGRKT
Rs1	RS1
Kiss1r	KISS1R
Tlr8	TLR8
Ifnk	IFNK
Ndufb6	NDUFB6
Eif1ax	EIF1AX
Myo18b	MYO18B
Uhrf2	UHRF2
Slc1a1	SLC1A1
Slc23a2	SLC23A2
Slc37a1	SLC37A1
Smim13	SMIM13
Nudt5	NUDT5
Arvcf	ARVCF
Ssr1	SSR1
Iqce	IQCE
Asmt	ASMT
Kcnj15	KCNJ15
RGD1565785	TASL
Abca7	ABCA7
Ttc28	TTC28
Scml2	SCML2
Sugt1	SUGT1
Prdx4	PRDX4
Plpp2	PLPP2
Serpinb6b	SERPINB6
B4galnt4	B4GALNT4
Tff1	TFF1
Mis18a	MIS18A
Pcdh8	PCDH8
Arhgap45	ARHGAP45
Stk11	STK11
Diaph3	DIAPH3
Lpar6	LPAR6
Cox19	COX19
Cer1	CER1
Trpc4	TRPC4
Mcur1	MCUR1
Xrn2	XRN2
Mcrip2	MCRIP2
Smarca2	SMARCA2
Cubn	CUBN
Pou4f1	POU4F1
Wbp4	WBP4
Adap1	ADAP1
Bmp2	BMP2
Rcl1	RCL1
Nudt15	NUDT15
Ndufaf5	NDUFAF5
Nedd9	NEDD9
Defb28	DEFB115
Gstt4	GSTT4
Capn15	CAPN15
Apmap	APMAP
Chst12	CHST12
Crybb1	CRYBB1
Erich1	ERICH1
RGD1311739	C20orf27
Nprl3	NPRL3
Alg5	ALG5
Ttc3	TTC3
Gcm2	GCM2
Tmem259	TMEM259
Jarid2	JARID2
Tgm3	TGM3
Adora2a	ADORA2A
Kif16b	KIF16B
Atrn	ATRN
Cln8	CLN8
Asb13	ASB13
Mcph1	MCPH1
Ankrd16	ANKRD16
Klhl22	KLHL22
Sod1	SOD1
Gtpbp4	GTPBP4
Emid1	EMID1
Pkp3	PKP3
Sgsm1	SGSM1
Baiap3	BAIAP3
Ppil2	PPIL2
Rgcc	RGCC
Cdkn2b	CDKN2B
Rbbp9	RBBP9
Atp7b	ATP7B
Mtmr3	MTMR3
Sec23b	SEC23B
Mrps26	MRPS26
Il15ra	IL15RA
Focad	FOCAD
Tubb2a	TUBB2A
LOC689081	CST9L
Dock8	DOCK8
Bphl	BPHL
Rbbp7	RBBP7
Phyh	PHYH
Scel	SCEL
Wdr24	WDR24
Radil	RADIL
Saxo1	SAXO1
LOC100911248	CRKL
Pibf1	PIBF1
Il2ra	IL2RA
Cd83	CD83
Lrrc19	LRRC19
Dnaja1	DNAJA1
Cdc37l1	CDC37L1
Defb21	DEFB118
Vim	VIM
Ccdc117	CCDC117
Plcb4	PLCB4
Ankef1	ANKEF1
Xkr7	XKR7
RGD1565616	C20orf194
Avp	AVP
Dmrta1	DMRTA1
Haghl	HAGHL
Wdr90	WDR90
Amelx	AMELX
Commd6	COMMD6
Defb29	DEFB116
Mapk1	MAPK1
Mycbp2	MYCBP2
Smu1	SMU1
Caap1	CAAP1
Napb	NAPB
Erg	ERG
LOC103689975	INTS1
Mtrf1	MTRF1
Spata6l	SPATA6L
Exosc8	EXOSC8
Tbx1	TBX1
Gzf1	GZF1
Prokr2	PROKR2
Nufip1	NUFIP1
Crybb2	CRYBB2
Cabin1	CABIN1
Hps4	HPS4
Ptpra	PTPRA
Nup153	NUP153
Foxs1	FOXS1
Mcm8	MCM8
Asb9	ASB9
Dclk1	DCLK1
Foxk1	FOXK1
Lcp1	LCP1
Snrpb	SNRPB
LOC680273	FOXL3
Dyrk1a	DYRK1A
Phex	PHEX
RGD1311595	KIAA2026
Bfsp1	BFSP1
Cntln	CNTLN
Dusp22	DUSP22
Ucma	UCMA
Fndc3a	FNDC3A
Pdgfa	PDGFA
Prpf4b	PRPF4B
F13a1	F13A1
Adra1d	ADRA1D
Bet1l	BET1L
Serp2	SERP2
Pitpnb	PITPNB
Lrrn4	LRRN4
Hcn2	HCN2
C1ql3	C1QL3
Mgme1	MGME1
Angpt2	ANGPT2
Fam107b	FAM107B
Upf2	UPF2
Pde9a	PDE9A
RGD1359108	C9orf72
Arse	ARSL
Chtf18	CHTF18
Palm	PALM
Clcn4	CLCN4
Crybb3	CRYBB3
Foxc1	FOXC1
Mrpl40	MRPL40
Dnajc28	DNAJC28
Mageb16	MAGEB16
Abhd12	ABHD12
Crbn	CRBN
Med15	MED15
Txlng	TXLNG
Ypel1	YPEL1
Dnaaf5	DNAAF5
Entpd6	ENTPD6
Hlcs	HLCS
Cldn5	CLDN5
Eqtn	EQTN
Plppr3	PLPPR3
Snrpd3	SNRPD3
Sstr4	SSTR4
Zdhhc21	ZDHHC21
Dnajc15	DNAJC15
Nrn1	NRN1
Odf3	ODF3
Dstn	DSTN
Klhl15	KLHL15
Kbtbd11	KBTBD11
Snrnp48	SNRNP48
Tfap2a	TFAP2A
Jak2	JAK2
Egfl6	EGFL6
Rai2	RAI2
R3hdm4	R3HDM4
Ca5b	CA5B
Ap1s2	AP1S2
Sat1	SAT1
Dip2c	DIP2C
Kcnrg	KCNRG
Mrap	MRAP
Gdi2	GDI2
Kcnv2	KCNV2
Stk35	STK35
Tmem184a	TMEM184A
Zdhhc8	ZDHHC8
Htr2a	HTR2A
Cdc123	CDC123
Kcne2	KCNE2
Dzank1	DZANK1
Elf1	ELF1
Esf1	ESF1
Rpp40	RPP40
Akr1e2	AKR1E2
Srrd	SRRD
Gpx4	GPX4
Sox8	SOX8
Prkx	PRKX
Postn	POSTN
Cdnf	CDNF
Il10rb	IL10RB
Zfp133	ZNF133
Il1rapl1	IL1RAPL1
Gfod1	GFOD1
Pola1	POLA1
Sirt3	SIRT3
Cst7	CST7
Cntn6	CNTN6
Rsu1	RSU1
Gnb1l	GNB1L
Mpg	MPG
Ace2	ACE2
Ubash3a	UBASH3A
Ptchd1	PTCHD1
Sbno2	SBNO2
Zfand2a	ZFAND2A
Trmt6	TRMT6
Gcnt2	GCNT2
Fam50b	FAM50B
Hck	HCK
Idh3b	IDH3B
Camk1d	CAMK1D
Cd274	CD274
Spryd7	SPRYD7
Csmd1	CSMD1
Mettl26	METTL26
Txndc5	TXNDC5
Thoc5	THOC5
Txnrd2	TXNRD2
Snap25	SNAP25
Slc25a30	SLC25A30
Rab36	RAB36
Thsd1	THSD1
Umodl1	UMODL1
Slain1	SLAIN1
Fancb	FANCB
Ebpl	EBPL
Irf4	IRF4
Mrps31	MRPS31
Cdc45	CDC45
Mzt1	MZT1
Acer2	ACER2
Pigp	PIGP
Theg	THEG
Smptb	PTBP1
Ninl	NINL
Apoo	APOO
Sez6l	SEZ6L
Ranbp6	RANBP6
Ckap2	CKAP2
Ifngr2	IFNGR2
Tcp10b	TCP10L
Pcdh17	PCDH17
Hunk	HUNK
Nhs	NHS
Sirt5	SIRT5
Klf6	KLF6
Bend7	BEND7
Ccdc78	CCDC78
Mak	MAK
Sdf2l1	SDF2L1
Cntn4	CNTN4
Elane	ELANE
Arl11	ARL11
Rcbtb2	RCBTB2
Aco1	ACO1
Trdmt1	TRDMT1
Setd4	SETD4
Gpcpd1	GPCPD1
Ifnar2	IFNAR2
Riok1	RIOK1
Tdrp	TDRP
Rnmt	RNMT
Dpy19l1	DPY19L1
Daglb	DAGLB
Mrps25	MRPS25
Idnk	IDNK
Spag8	SPAG8
Ccnf	CCNF
Lrrc30	LRRC30
Rbms3	RBMS3
Zfand5	ZFAND5
Bicdl2	BICDL2
Clybl	CLYBL
Ppfibp2	PPFIBP2
Abi1	ABI1
Ralgapb	RALGAPB
Mknk2	MKNK2
Kctd17	KCTD17
Hs3st6	HS3ST6
Doc2b	DOC2B
Grhl1	GRHL1
Ubap1	UBAP1
Bzw2	BZW2
Tnfrsf13c	TNFRSF13C
Zeb1	ZEB1
Cbfa2t2	CBFA2T2
Elp2	ELP2
Mllt1	MLLT1
Ddx17	DDX17
Neu1	NEU1
Isg15	ISG15
Ipo4	IPO4
Fastkd3	FASTKD3
Ropn1l	ROPN1L
Ywhab	YWHAB
Syk	SYK
Rab11b	RAB11B
Ccdc127	CCDC127
Dmc1	DMC1
Tbl3	TBL3
Acot13	ACOT13
Nup98	NUP98
Gpr141	GPR141
Tpm2	TPM2
Ada	ADA
Ahcy	AHCY
Josd1	JOSD1
Dnttip1	DNTTIP1
Hormad2	HORMAD2
Kcnab2	KCNAB2
Gpkow	GPKOW
Kctd5	KCTD5
Shc3	SHC3
Zfp395	ZNF395
Mrc1	MRC1
Carnmt1	CARNMT1
Lgi3	LGI3
Igbp1	IGBP1
Top1	TOP1
Fam214b	FAM214B
Spns3	SPNS3
Atp2b2	ATP2B2
Tax1bp3	TAX1BP3
Wfdc12	WFDC12
Kcnh8	KCNH8
E2f6	E2F6
Col28a1	COL28A1
Sec13	SEC13
Rbfox2	RBFOX2
Chst7	CHST7
Trim27	TRIM27
Rras2	RRAS2
Pdlim2	PDLIM2
Zzef1	ZZEF1
Camk1	CAMK1
Eaf1	EAF1
Ttc34	TTC34
Cdkn1c	CDKN1C
Trib2	TRIB2
Rnase10	RNASE10
Champ1	CHAMP1
Map2k7	MAP2K7
Hrh4	HRH4
Mtmr9	MTMR9
Rdh14	RDH14
Ywhae	YWHAE
Abr	ABR
Rrp1b	RRP1B
L3mbtl1	L3MBTL1
Ints10	INTS10
Zhx3	ZHX3
Triobp	TRIOBP
Ptchd3	PTCHD3
Cks2	CKS2
Ajap1	AJAP1
Slc29a4	SLC29A4
Cep72	CEP72
Ptk2b	PTK2B
Dennd1c	DENND1C
Frmd3	FRMD3
Vstm4	VSTM4
Arfgap3	ARFGAP3
Lyar	LYAR
Mcf2l	MCF2L
Syngr1	SYNGR1
Bpifb3	BPIFB3
Trim10	TRIM10
Pam16	PAM16
Bin3	BIN3
Cdkal1	CDKAL1
Fam193a	FAM193A
Clpp	CLPP
Slc7a3	SLC7A3
Sult4a1	SULT4A1
Matk	MATK
Pip5k1c	PIP5K1C
Adgra2	ADGRA2
Lsm2	LSM2
Carmil3	CARMIL3
Hnrnpm	HNRNPM
Id4	ID4
Commd7	COMMD7
Sepsecs	SEPSECS
Bnip3l	BNIP3L
Msx1	MSX1
Ror2	ROR2
Mk1	PFN1
Nmral1	NMRAL1
Srpx	SRPX
Irs2	IRS2
Rexo1	REXO1
Rad18	RAD18
Hsf2bp	HSF2BP
Colec11	COLEC11
Tsen2	TSEN2
Nlrp10	NLRP10
RGD1311345	C9orf64
Timm22	TIMM22
Slc19a1	SLC19A1
Haus3	HAUS3
Sgk2	SGK2
Clul1	CLUL1
Nlgn3	NLGN3
Srgap3	SRGAP3
Olr1641	OR10G2
Fam189a1	FAM189A1
Ucn	UCN
Clic1	CLIC1
Camkk1	CAMKK1
Acot8	ACOT8
Clec4g	CLEC4G
Tusc3	TUSC3
Desi1	DESI1
Slc9a7	SLC9A7
Itgb1bp1	ITGB1BP1
Gdf5	GDF5
Tyms	TYMS
Mastl	MASTL
Klf9	KLF9
Cldn9	CLDN9
Mrpl33	MRPL33
Tnrc6b	TNRC6B
Mfng	MFNG
Dnajc27	DNAJC27
Trap1	TRAP1
Dnajc1	DNAJC1
Tgfbr3l	TGFBR3L
Slpi	SLPI
Eno3	ENO3
Tspear	TSPEAR
Mir22	MIR22
Akip1	AKIP1
Znrf2	ZNRF2
Gspt2	GSPT2
Dcaf11	DCAF11
Fsd1	FSD1
Gamt	GAMT
Slc15a1	SLC15A1
Grap2	GRAP2
Slc35a2	SLC35A2
LOC290876	C13orf46
Pfkl	PFKL
Rassf10	RASSF10
Ppp1r17	PPP1R17
Lgals1	LGALS1
Gga1	GGA1
Nefm	NEFM
Ppara	PPARA
Rab12	RAB12
Tnfsf14	TNFSF14
Lap3	LAP3
Lama1	LAMA1
Ppp1r11	PPP1R11
Nxnl2	NXNL2
Dgkq	DGKQ
Ankh	ANKH
Slc9a3	SLC9A3
Inmt	INMT
Rnf38	RNF38
Trim6	TRIM6
Prss27	PRSS27
Rbl1	RBL1
Mak16	MAK16
Aire	AIRE
Myom1	MYOM1
Insr	INSR
LOC100360821	C9orf131
Trim3	TRIM3
Col6a2	COL6A2
Pax5	PAX5
Prrg1	PRRG1
Tubb4a	TUBB4A
Cep76	CEP76
Otulin	OTULIN
Olr1750	OR2H2
Smim24	SMIM24
Rpl36	RPL36
Macc1	MACC1
Cacna1c	CACNA1C
Eomes	EOMES
Actb	ACTB
Mocos	MOCOS
Chd6	CHD6
Olr63	OR51E1
Raf1	RAF1
Perm1	PERM1
Tsc2	TSC2
Mefv	MEFV
Zwint	ZWINT
Zbtb12	ZBTB12
Tep1	TEP1
Hsd17b10	HSD17B10
Tef	TEF
Patz1	PATZ1
Pgm5	PGM5
Ccdc25	CCDC25
Dlg3	DLG3
Stc1	STC1
Rtkn2	RTKN2
Cmbl	CMBL
Slc7a2	SLC7A2
Hrh1	HRH1
Zfyve28	ZFYVE28
Kcnj4	KCNJ4
Stap2	STAP2
Amph	AMPH
Gp1ba	GP1BA
Arfip2	ARFIP2
Vasn	VASN
Stk31	STK31
Chrna2	CHRNA2
Gemin4	GEMIN4
Tnfaip8l1	TNFAIP8L1
Sf3a1	SF3A1
Sfrp4	SFRP4
Dph1	DPH1
Mink1	MINK1
Serinc3	SERINC3
Gcat	GCAT
Tldc2	TLDC2
Mog	MOG
Cptp	CPTP
Hr	HR
Cldn6	CLDN6
Cpne9	CPNE9
Dnajc5g	DNAJC5G
Bag1	BAG1
Rem2	REM2
Gnal	GNAL
Nyx	NYX
Stk4	STK4
Sftpc	SFTPC
Sel1l3	SEL1L3
Lig4	LIG4
Muc5b	MUC5B
Arhgap28	ARHGAP28
Wrn	WRN
Ppp2r2a	PPP2R2A
Herc2	HERC2
Tcf19	TCF19
R3hcc1	R3HCC1
Tub	TUB
Ankrd54	ANKRD54
Thsd7a	THSD7A
Slc30a3	SLC30A3
Phf14	PHF14
Loxl2	LOXL2
Pld2	PLD2
Ttr	TTR
Jazf1	JAZF1
Ankrd33b	ANKRD33B
Rai14	RAI14
Agmo	AGMO
Map1lc3a	MAP1LC3A
Ndufs7	NDUFS7
LOC500124	C7orf31
Sgo1	SGO1
Ctns	CTNS
Hpcal1	HPCAL1
Serpinf1	SERPINF1
Gpnmb	GPNMB
Adrb3	ADRB3
A4galt	A4GALT
Nsg1	NSG1
Oaz1	OAZ1
Sstr3	SSTR3
Med11	MED11
Lzts1	LZTS1
Drd4	DRD4
Jph4	JPH4
Scgn	SCGN
Ralbp1	RALBP1
Nfs1	NFS1
Slc35e2b	SLC35E2B
Uqcr11	UQCR11
Egflam	EGFLAM
Zfp521	ZNF521
Atp6v1c2	ATP6V1C2
Kif3c	KIF3C
Acot7	ACOT7
Catsperd	CATSPERD
Ddx39b	DDX39B
Amacr	AMACR
Tmem204	TMEM204
Cpz	CPZ
Med28	MED28
Slc9a3r2	SLC9A3R2
Ephx2	EPHX2
Maoa	MAOA
Ldlrad4	LDLRAD4
Agxt2	AGXT2
Capn7	CAPN7
Upf3a	UPF3A
Nudt18	NUDT18
Clcn7	CLCN7
Trmt44	TRMT44
Rnaseh1	RNASEH1
Awat1	AWAT1
Ostf1	OSTF1
Mc2r	MC2R
Polr1e	POLR1E
Tmtc4	TMTC4
Wnk3	WNK3
Pnp	PNP
Reck	RECK
Jph2	JPH2
Plk5	PLK5
Ptar1	PTAR1
B4galt1	B4GALT1
Was	WAS
Mmp24	MMP24
Mei1	MEI1
Cenpo	CENPO
Smc6	SMC6
Tnnt3	TNNT3
Tgfbr2	TGFBR2
Dusp8	DUSP8
Kcns1	KCNS1
Cacna2d4	CACNA2D4
Plcg1	PLCG1
Dnajc3	DNAJC3
Parg	PARG
Wac	WAC
Osbpl3	OSBPL3
Pigu	PIGU
Msrb2	MSRB2
Fkbp9	FKBP9
Bricd5	BRICD5
Sh3yl1	SH3YL1
Rpn2	RPN2
Arhgef16	ARHGEF16
Csdc2	CSDC2
Mpst	MPST
Hist2h2be	H2BC11
Cxcl16	CXCL16
Armc4	ARMC4
Sox7	SOX7
Zswim1	ZSWIM1
Dhx35	DHX35
Asb12	ASB12
Csgalnact1	CSGALNACT1
Prrc2a	PRRC2A
Bpifb2	BPIFB2
Dnmt1	DNMT1
Zfp358	ZNF358
Hagh	HAGH
Igfals	IGFALS
LOC100911365	GATD1
Impact	IMPACT
Kidins220	KIDINS220
Usp7	USP7
Carhsp1	CARHSP1
Ctr9	CTR9
MGC116121	C18orf21
Hgfac	HGFAC
Tprg1l	TPRG1L
Gtpbp1	GTPBP1
Ndufv3	NDUFV3
RGD1561796	C16orf90
Cdk1	CDK1
Klf11	KLF11
Olr1638	OR5AU1
Brd9	BRD9
Enho	ENHO
Tollip	TOLLIP
Deaf1	DEAF1
Rnase9	RNASE9
Cmtm8	CMTM8
Trmu	TRMU
Rock1	ROCK1
Hacd1	HACD1
Stim2	STIM2
Nup155	NUP155
Snx21	SNX21
Dsc3	DSC3
Rbpms	RBPMS
Drosha	DROSHA
Mydgf	MYDGF
Tgds	TGDS
Aebp1	AEBP1
Tmem80	TMEM80
Grtp1	GRTP1
Sub1	SUB1
Ncoa1	NCOA1
Mafb	MAFB
Dcdc2	DCDC2
Dcaf10	DCAF10
Gda	GDA
Lmnb2	LMNB2
Tmem214	TMEM214
Igf2bp3	IGF2BP3
Pdgfrl	PDGFRL
Gars	GARS1
Dynlrb1	DYNLRB1
C2	C2
LOC683674	C7orf26
Cenpa	CENPA
Nagpa	NAGPA
Rusc2	RUSC2
Olr1615	OR11G2
Mc5r	MC5R
Exosc3	EXOSC3
Arhgef18	ARHGEF18
Ube2e1	UBE2E1
Abcf1	ABCF1
Syp	SYP
Atp11a	ATP11A
Ttpal	TTPAL
RGD1302996	C6orf136
Pdss1	PDSS1
Ninj2	NINJ2
Plekhj1	PLEKHJ1
Mir92a1	MIR92A1
Apex2	APEX2
Tom1	TOM1
Fkbp1b	FKBP1B
Srd5a1	SRD5A1
Dph3	DPH3
Igf2	IGF2
Arhgap21	ARHGAP21
Irx2	IRX2
Usp42	USP42
Homez	HOMEZ
Nrp1	NRP1
Nfkbil1	NFKBIL1
Ier3	IER3
Golm1	GOLM1
Tm9sf1	TM9SF1
Samhd1	SAMHD1
Eif3g	EIF3G
Apba1	APBA1
Mob2	MOB2
Xab2	XAB2
Mdp1	MDP1
Tmem255b	TMEM255B
Txn2	TXN2
Cebpe	CEBPE
Stx18	STX18
Tfam	TFAM
Bhlhe40	BHLHE40
Rap1gap2	RAP1GAP2
Prkaa1	PRKAA1
Phlda2	PHLDA2
Pcid2	PCID2
Mchr1	MCHR1
Usp14	USP14
Ccdc27	CCDC27
Myo1f	MYO1F
Idua	IDUA
Slc12a7	SLC12A7
Btbd10	BTBD10
Pparg	PPARG
Cdh9	CDH9
Eif4enif1	EIF4ENIF1
Grhpr	GRHPR
Ptger4	PTGER4
Rps19bp1	RPS19BP1
Ghrh	GHRH
Scara5	SCARA5
Slc28a3	SLC28A3
Fam207a	FAM207A
Mpp6	MPP6
Dip2a	DIP2A
Gtf3c2	GTF3C2
Rock2	ROCK2
Nme3	NME3
Nradd	TNFRSF10D
Rasgrp1	RASGRP1
Vars2	VARS2
Cul4a	CUL4A
Ncln	NCLN
Trappc12	TRAPPC12
Tmem175	TMEM175
Rab18	RAB18
Syn3	SYN3
Cpeb2	CPEB2
Ttc38	TTC38
Got1l1	GOT1L1
Wdr81	WDR81
Ttc5	TTC5
Pdxp	PDXP
Ap1g2	AP1G2
Oxa1l	OXA1L
Bicc1	BICC1
Scamp4	SCAMP4
Nbas	NBAS
Slc16a8	SLC16A8
P2rx5	P2RX5
Apom	APOM
Smc1b	SMC1B
Spata25	SPATA25
Amh	AMH
Fitm1	FITM1
Pik3ip1	PIK3IP1
B4galt6	B4GALT6
Rab20	RAB20
Smc1a	SMC1A
RGD1563354	KIAA1755
Rpl3l	RPL3L
Crebbp	CREBBP
Preb	PREB
Chmp7	CHMP7
Plekha8	PLEKHA8
Upk3a	UPK3A
RGD1562608	KIAA1328
Lpcat4	LPCAT4
Il2rg	IL2RG
Mrvi1	IRAG1
Itgb1	ITGB1
Mb	MB
Glod5	GLOD5
Tm9sf2	TM9SF2
Gad2	GAD2
Ptpn20	PTPN20
Ankrd61	ANKRD61
Mybl2	MYBL2
Cdk16	CDK16
C7	C7
Npsr1	NPSR1
Aldh1b1	ALDH1B1
Tbc1d19	TBC1D19
Vav1	VAV1
Unc5d	UNC5D
Vwa7	VWA7
Dbndd2	DBNDD2
Lpl	LPL
Fam170b	FAM170B
Jmjd1c	JMJD1C
Oxnad1	OXNAD1
Prss22	PRSS22
Prss16	PRSS16
Phf5a	PHF5A
Noc2l	NOC2L
LOC100911486	MEGF6
Cbx6	CBX6
Colec12	COLEC12
Aco2	ACO2
Elavl1	ELAVL1
Trpm5	TRPM5
Tcf20	TCF20
Slc1a3	SLC1A3
Nrtn	NRTN
Mtmr14	MTMR14
Zfp560	ZNF121
Zfand4	ZFAND4
Smim22	SMIM22
Tdp2	TDP2
Gpr153	GPR153
Mboat4	MBOAT4
Gjb1	GJB1
Myh7b	MYH7B
Cdc42ep1	CDC42EP1
Cyth4	CYTH4
Greb1l	GREB1L
Gtse1	GTSE1
Sf3a2	SF3A2
Hecw1	HECW1
Ttc39c	TTC39C
Ank3	ANK3
RGD1308147	C7orf25
Spred1	SPRED1
Prkcz	PRKCZ
Timm10b	TIMM10B
Trappc8	TRAPPC8
Tspyl2	TSPYL2
Sct	SCT
Rps28	RPS28
Otud1	OTUD1
Atp2a3	ATP2A3
Csnk1g2	CSNK1G2
Dazap1	DAZAP1
LOC100360057	RPL22
Ubqln2	UBQLN2
Zfp420	ZNF721
Morc2	MORC2
Pkdrej	PKDREJ
Timm13	TIMM13
Uqcc1	UQCC1
Kctd1	KCTD1
Hmg20b	HMG20B
Cyp2r1	CYP2R1
Abcb5	ABCB5
Apbb1	APBB1
Dnah11	DNAH11
Anapc4	ANAPC4
Cd70	CD70
Dsc2	DSC2
Tpp2	TPP2
Gng7	GNG7
Mllt10	MLLT10
Agr2	AGR2
Irak2	IRAK2
Cd81	CD81
Txndc2	TXNDC2
Pcnt	PCNT
Wfdc8	WFDC8
Bag4	BAG4
Gadd45g	GADD45G
Myh6	MYH6
Ppm1g	PPM1G
Mrpl20	MRPL20
Art5	ART5
Pdgfb	PDGFB
Muc6	MUC6
Rnf151	RNF151
Lamp1	LAMP1
Csf2rb	CSF2RB
Dennd5a	DENND5A
Prr15	PRR15
Wee1	WEE1
Ddx1	DDX1
Adamts16	ADAMTS16
Ccdc154	CCDC154
Ttll10	TTLL10
Fbxl5	FBXL5
Mettl21c	METTL21C
Ttc33	TTC33
Pnpla3	PNPLA3
Naa60	NAA60
Lgi2	LGI2
Ggact	GGACT
Large1	LARGE1
Ntn3	NTN3
Mbnl2	MBNL2
Mtmr10	MTMR10
Cc2d2a	CC2D2A
Iqsec3	IQSEC3
Edem1	EDEM1
LOC100363372	ZNF81
Gmnn	GMNN
Zcwpw2	ZCWPW2
Ebf2	EBF2
Tppp	TPPP
Ptprs	PTPRS
Nudt16l1	NUDT16L1
Hrct1	HRCT1
Tmem26	TMEM26
Dcdc2c	ALLC
Abhd16a	ABHD16A
Rangap1	RANGAP1
Purg	PURG
Mboat1	MBOAT1
Fam155b	FAM155B
Retn	RETN
Nme8	NME8
Srebf2	SREBF2
Cdh24	CDH24
Tspan7	TSPAN7
Dsg3	DSG3
S1pr4	S1PR4
Tpp1	TPP1
Mcm5	MCM5
LOC100910978	ECM2
Dnmt3l	DNMT3L
Srr	SRR
Cars2	CARS2
Chrna10	CHRNA10
Pkig	PKIG
Ryr3	RYR3
Csnk2b	CSNK2B
Parvg	PARVG
Ppl	PPL
Smdt1	SMDT1
Arhgef7	ARHGEF7
Riok3	RIOK3
Tbx20	TBX20
Aqr	AQR
Eif2b4	EIF2B4
Bmf	BMF
Cxcl12	CXCL12
St13	ST13
Rab5a	RAB5A
Tm4sf5	TM4SF5
Glyr1	GLYR1
Tapt1	TAPT1
Cask	CASK
Mlst8	MLST8
Fzr1	FZR1
Tspo	TSPO
Supt7l	SUPT7L
Sec14l2	SEC14L2
Ap2a2	AP2A2
Stk32b	STK32B
Tle2	TLE2
Sdc1	SDC1
Stk33	STK33
Wfdc11	WFDC11
Tex29	TEX29
Pes1	PES1
Art1	ART1
RGD1561517	C20orf144
Apc2	APC2
Cd320	CD320
Fam122a	FAM122A
Ost4	OST4
Ubl5	UBL5
Igfbpl1	IGFBPL1
P2ry4	P2RY4
Bicd2	BICD2
Hoxa1	HOXA1
Tmem236	TMEM236
Fcer2	FCER2
Atp4b	ATP4B
Lifr	LIFR
Mmel1	MMEL1
Hes2	HES2
Prmt5	PRMT5
Maged2	MAGED2
Zfp9	ZNF25
Msn	MSN
Ttll1	TTLL1
Herc4	HERC4
Znrf4	ZNRF4
Gas1	GAS1
Sec14l4	SEC14L4
Ubxn2a	UBXN2A
Efr3b	EFR3B
Lsm5	LSM5
Zfp637	ZNF32
Abat	ABAT
Ica1	ICA1
Ogdhl	OGDHL
RGD1307443	KIAA0319
Rfx2	RFX2
Fbxo16	FBXO16
Nupl2	NUP42
Rac2	RAC2
Msra	MSRA
Azi2	AZI2
Shroom4	SHROOM4
Dock5	DOCK5
Fan1	FAN1
Htt	HTT
Izumo4	IZUMO4
Trio	TRIO
Dapk1	DAPK1
Nol4	NOL4
LOC103694381	LTB
Chrne	CHRNE
Tnfsf9	TNFSF9
Nim1k	NIM1K
Wrap73	WRAP73
Mir212	MIR212
Nptxr	NPTXR
Creld1	CRELD1
Slc13a3	SLC13A3
Apob	APOB
Bpifb1	BPIFB1
Efna2	EFNA2
Gnptg	GNPTG
Adi1	ADI1
Ndufb10	NDUFB10
Rtn4rl1	RTN4RL1
Lrrc47	LRRC47
Maea	MAEA
Lsm7	LSM7
Src	SRC
Acer1	ACER1
Arhgef39	ARHGEF39
Pacsin2	PACSIN2
Erc1	ERC1
Gpr18	GPR18
Psmb11	PSMB11
Eda2r	EDA2R
Adam17	ADAM17
LOC360479	C16orf71
Olr1644	OR4E1
Fsip1	FSIP1
Ski	SKI
Dusp18	DUSP18
Micu3	MICU3
Itsn2	ITSN2
Slc39a6	SLC39A6
Sod3	SOD3
Myo16	MYO16
Fam189a2	FAM189A2
Ifitm10	IFITM10
Serhl2	SERHL2
Fam220a	FAM220A
Slc35f6	SLC35F6
Ccdc126	CCDC126
Snapc2	SNAPC2
Pnoc	PNOC
Mtpap	MTPAP
Pbk	PBK
Snx10	SNX10
Adprhl1	ADPRHL1
Tdrd15	TDRD15
Fgf17	FGF17
Icmt	ICMT
Dpp9	DPP9
Cep104	CEP104
Kcnd1	KCND1
Pdpk1	PDPK1
Tspan13	TSPAN13
Slc18a1	SLC18A1
Usp51	USP51
Nxph1	NXPH1
Cers4	CERS4
Chmp5	CHMP5
Tle6	TLE6
Cdh18	CDH18
Avl9	AVL9
Gipc3	GIPC3
Drg1	DRG1
Plch2	PLCH2
Med12	MED12
Prtfdc1	PRTFDC1
Rnps1	RNPS1
Napg	NAPG
Ndufa11	NDUFA11
Tex11	TEX11
Il17rc	IL17RC
Id2	ID2
Irx4	IRX4
Afap1	AFAP1
Wdr35	WDR35
Dlc1	DLC1
Adarb1	ADARB1
Adamtsl5	ADAMTSL5
LOC100359574	SNU13
Mroh8	MROH8
Mettl4	METTL4
Med14	MED14
Klf8	KLF8
Olfml1	OLFML1
Etl4	KIAA1217
Tln1	TLN1
Gadd45b	GADD45B
Lrrc18	LRRC18
Thnsl1	THNSL1
Ywhaq	YWHAQ
Slc10a2	SLC10A2
Xk	XK
Trim66	TRIM66
Cfap74	CFAP74
Col4a2	COL4A2
Polr2f	POLR2F
Nol8	NOL8
Ctsd	CTSD
Pfn4	PFN4
Leprotl1	LEPROTL1
RGD1560242	C9orf135
Fbxl2	FBXL2
Hint2	HINT2
Copb1	COPB1
Heph	HEPH
Jakmip1	JAKMIP1
Adam28	ADAM28
Itch	ITCH
Slc6a11	SLC6A11
Gpn1	GPN1
Nadk2	NADK2
Klhl14	KLHL14
Eps8l2	EPS8L2
Baiap2l2	BAIAP2L2
Nkapl	NKAPL
Gba2	GBA2
Aqp3	AQP3
Nkx3-1	NKX3-1
Vps53	VPS53
Gss	GSS
Nrbp1	NRBP1
Pkd1	PKD1
Pick1	PICK1
Ubap2	UBAP2
Nadk	NADK
Rps7	RPS7
Rph3al	RPH3AL
Dnmt3b	DNMT3B
Rogdi	ROGDI
Piwil2	PIWIL2
Thbs1	THBS1
Nkiras1	NKIRAS1
Klf16	KLF16
Fam210a	FAM210A
Cul2	CUL2
Chaf1a	CHAF1A
Eri1	ERI1
Gpr180	GPR180
Aqp4	AQP4
Iqsec2	IQSEC2
Tbc1d14	TBC1D14
Dnajc21	DNAJC21
Auh	AUH
Npr2	NPR2
Sema5a	SEMA5A
Mir19b1	MIR19B1
Trim40	TRIM40
Cabyr	CABYR
Dnajb5	DNAJB5
Rpp25l	RPP25L
Svil	SVIL
Apcdd1	APCDD1
Nt5c3a	NT5C3A
Ogg1	OGG1
Uxt	UXT
Pank4	PANK4
Otud7a	OTUD7A
Tgm2	TGM2
Fbxl18	FBXL18
Otc	OTC
Hpx	HPX
Fam83d	FAM83D
Atg7	ATG7
Epb41l3	EPB41L3
Cstb	CSTB
Reep3	REEP3
Colq	COLQ
LOC100910875	UBALD1
Fbxo10	FBXO10
Agbl5	AGBL5
Rad51ap2	RAD51AP2
Sox11	SOX11
Gpr183	GPR183
Polm	POLM
LOC103690033	IARS1
Zfp422	ZNF22
Nlrp14	NLRP14
Dek	DEK
Celsr1	CELSR1
Il6	IL6
Plb1	PLB1
Otof	OTOF
Osmr	OSMR
Nphp4	NPHP4
Thumpd3	THUMPD3
Usp9x	USP9X
Alox5	ALOX5
Kdelr3	KDELR3
Ttll3	ARPC4-TTLL3
Stard8	STARD8
Rtcb	RTCB
Aldh5a1	ALDH5A1
Ube2e2	UBE2E2
Fut10	FUT10
Acss2	ACSS2
Adcy9	ADCY9
Ccdc174	CCDC174
Gdap1l1	GDAP1L1
Ybey	YBEY
Mmp23	MMP23B
Nrip3	NRIP3
Nubp2	NUBP2
Tcn2	TCN2
Rbfox1	RBFOX1
Prr5	PRR5
Slc17a3	SLC17A3
Zcchc7	ZCCHC7
Unc13b	UNC13B
C1qtnf7	C1QTNF7
Gba3	GBA3
Med10	MED10
Epc1	EPC1
Pgp	PGP
Tp53tg5	TP53TG5
Eras	ERAS
Far1	FAR1
Taf4b	TAF4B
Pnma2	PNMA2
L3mbtl2	L3MBTL2
Tril	TRIL
Cdk20	CDK20
RGD1565685	CXorf38
Ccdc157	CCDC157
Haus4	HAUS4
Ppp3cc	PPP3CC
Akap4	AKAP4
Ppp1r3b	PPP1R3B
Taf10	TAF10
Psma1	PSMA1
Gdnf	GDNF
Adgre1	ADGRE1
Porcn	PORCN
Cdip1	CDIP1
LOC100360841	RPL37
Gcnt1	GCNT1
Pde6b	PDE6B
Slc7a7	SLC7A7
Sema4d	SEMA4D
Elfn2	ELFN2
Thop1	THOP1
Gpd1l	GPD1L
Pofut2	POFUT2
Mmp14	MMP14
Polr3h	POLR3H
Gli3	GLI3
Scg5	SCG5
Tti2	TTI2
Msmb	MSMB
Phf21b	PHF21B
Myo3a	MYO3A
Slc25a23	SLC25A23
Lpcat1	LPCAT1
Thtpa	THTPA
LOC108348172	PCSK1N
Zfp13	ZNF205
Odc1	ODC1
Pusl1	PUSL1
Tomm22	TOMM22
Ing1	ING1
Smchd1	SMCHD1
RGD1561034	C11orf42
Fam83c	FAM83C
Fgd1	FGD1
Dnal4	DNAL4
Mapre1	MAPRE1
[truncated: 12,154 more rows]

## Sheet: Sheep to Human Genename
Sheep to Human Genename (four samples)
Sheep (HLS2)	Human	Sheep (HLS3)	Human	Sheep (LLS1)	Human	Sheep (LLS2)	Human
SAMSN1	SAMSN1	BACH1	BACH1	CSNK2A1	CSNK2A1	BACH1	BACH1
CSNK2A1	CSNK2A1	CSNK2A1	CSNK2A1	BACH1	BACH1	CSNK2A1	CSNK2A1
BACH1	BACH1	SAMSN1	SAMSN1	SAMSN1	SAMSN1	SAMSN1	SAMSN1
RIPK1	RIPK1	RIPK1	RIPK1	RIPK1	RIPK1	RIPK1	RIPK1
ZFX	ZFX	ZFX	ZFX	RUNX1	RUNX1	ZFX	ZFX
EIF2S3	EIF2S3	RUNX1	RUNX1	SUMF1	SUMF1	EIF2S3	EIF2S3
SUMF1	SUMF1	SUMF1	SUMF1	EIF2S3	EIF2S3	SUMF1	SUMF1
RUNX1	RUNX1	EIF2S3	EIF2S3	ZFX	ZFX	RUNX1	RUNX1
PAK6	PAK6	PDXK	PDXK	DAB2	DAB2	PAK6	PAK6
CDC14B	CDC14B	HSPA1A	HSPA1A	CYP2D6	CYP2D6	ICOSLG	ICOSLG
ICOSLG	ICOSLG	SLC25A51	SLC25A51	RPP21	RPP21	CDC14B	CDC14B
RPP21	RPP21	CYP2D6	CYP2D6	PDXK	PDXK	HSPA1A	HSPA1A
CYP2D6	CYP2D6	RPP21	RPP21	HSPA1A	HSPA1A	PDXK	PDXK
SLC25A51	SLC25A51	S1PR3	S1PR3	SLC25A51	SLC25A51	SLC25A51	SLC25A51
PDXK	PDXK	DAB2	DAB2	S1PR3	S1PR3	CYP2D6	CYP2D6
HSPA1A	HSPA1A	PAK6	PAK6	ICOSLG	ICOSLG	RPP21	RPP21
S1PR3	S1PR3	CDC14B	CDC14B	CDC14B	CDC14B	S1PR3	S1PR3
DAB2	DAB2	ICOSLG	ICOSLG	PAK6	PAK6	DAB2	DAB2
RNASE2	RNASE2	WNK3	WNK3	JSRP1	JSRP1	PPP1R18	PPP1R18
WNK3	WNK3	BMI1	BMI1	PPP1R18	PPP1R18	JSRP1	JSRP1
BMI1	BMI1	PPP1R18	PPP1R18	BMI1	BMI1	WNK3	WNK3
JSRP1	JSRP1	JSRP1	JSRP1	WNK3	WNK3	BMI1	BMI1
PPP1R18	PPP1R18	USP4	USP4	DCAF4	DCAF4	ASB3	ASB3
USP4	USP4	MEF2B	MEF2B	GLUD1	GLUD1	SMIM8	SMIM8
MEF2B	MEF2B	STEAP1	STEAP1	NEK9	NEK9	FAM53C	FAM53C
STEAP1	STEAP1	FAM53C	FAM53C	PRRT1	PRRT1	STEAP1	STEAP1
FAM53C	FAM53C	SMIM8	SMIM8	FOXO3	FOXO3	MEF2B	MEF2B
SMIM8	SMIM8	ASB3	ASB3	STEAP1	STEAP1	USP4	USP4
ASB3	ASB3	DCAF4	DCAF4	USP4	USP4	FOXO3	FOXO3
DCAF4	DCAF4	PRRT1	PRRT1	MEF2B	MEF2B	GLUD1	GLUD1
PRRT1	PRRT1	NEK9	NEK9	SMIM8	SMIM8	SFTPA1	SFTPA1
NEK9	NEK9	GLUD1	GLUD1	FAM53C	FAM53C	PRRT1	PRRT1
GLUD1	GLUD1	FOXO3	FOXO3	ASB3	ASB3	NEK9	NEK9
FOXO3	FOXO3	GTPBP10	GTPBP10	NHSL2	NHSL2	DCAF4	DCAF4
SPSB2	SPSB2	SPSB2	SPSB2	KCNJ12	KCNJ12	OMG	OMG
GTPBP10	GTPBP10	TMOD3	TMOD3	WBP1L	WBP1L	DAXX	DAXX
DHFR	DHFR	DHFR	DHFR	ZNF197	ZNF197	EIF5A	EIF5A
TMOD3	TMOD3	DAXX	DAXX	GNMT	GNMT	TMOD3	TMOD3
DAXX	DAXX	EIF5A	EIF5A	UQCRH	UQCRH	DHFR	DHFR
EIF5A	EIF5A	OMG	OMG	CALM2	CALM2	GTPBP10	GTPBP10
OMG	OMG	NHSL2	NHSL2	SPSB2	SPSB2	SPSB2	SPSB2
NHSL2	NHSL2	GNMT	GNMT	GTPBP10	GTPBP10	UQCRH	UQCRH
ZNF197	ZNF197	ZNF197	ZNF197	TMOD3	TMOD3	CALM2	CALM2
GNMT	GNMT	WBP1L	WBP1L	DHFR	DHFR	WBP1L	WBP1L
WBP1L	WBP1L	KCNJ12	KCNJ12	OMG	OMG	KCNJ12	KCNJ12
KCNJ12	KCNJ12	CALM2	CALM2	EIF5A	EIF5A	GNMT	GNMT
CALM2	CALM2	UQCRH	UQCRH	DAXX	DAXX	ZNF197	ZNF197
UQCRH	UQCRH	ZC3H11A	ZC3H11A	FCGR2B	FCGR2B	NHSL2	NHSL2
XCL1	XCL1	PPP1R2	PPP1R2	PDE10A	PDE10A	ROPN1	ROPN1
ARHGEF1	ARHGEF1	MAP1LC3B	MAP1LC3B	CSNK1A1	CSNK1A1	MCL1	MCL1
WNT3	WNT3	ACBD6	ACBD6	ACBD6	ACBD6	BCAR3	BCAR3
FEZ1	FEZ1	CSNK1A1	CSNK1A1	MAP1LC3B	MAP1LC3B	MTPN	MTPN
MZT2B	MZT2B	PDE10A	PDE10A	PPP1R2	PPP1R2	ST7	ST7
FCGR3A	FCGR3A	FCGR2B	FCGR2B	ZC3H11A	ZC3H11A	FAH	FAH
NDUFC2	NDUFC2	SCNM1	SCNM1	RPE	RPE	XCL1	XCL1
CHTF8	CHTF8	GPATCH8	GPATCH8	HIGD2A	HIGD2A	ARHGEF1	ARHGEF1
FAM72A	FAM72A	CEP170	CEP170	CEP170	CEP170	WNT3	WNT3
MCL1	MCL1	HIGD2A	HIGD2A	GPATCH8	GPATCH8	FEZ1	FEZ1
BCAR3	BCAR3	RPE	RPE	SCNM1	SCNM1	MZT2B	MZT2B
MTPN	MTPN	FEZ1	FEZ1	CHTF8	CHTF8	FCGR3A	FCGR3A
ST7	ST7	WNT3	WNT3	NDUFC2	NDUFC2	NDUFC2	NDUFC2
FAH	FAH	FCGR3A	FCGR3A	CRHR1	CRHR1	CHTF8	CHTF8
PPP1R2	PPP1R2	MZT2B	MZT2B	FAM72A	FAM72A	FAM72A	FAM72A
ZC3H11A	ZC3H11A	XCL1	XCL1	ARHGEF1	ARHGEF1	GPATCH8	GPATCH8
CSNK1A1	CSNK1A1	ARHGEF1	ARHGEF1	XCL1	XCL1	SCNM1	SCNM1
ACBD6	ACBD6	FAM72A	FAM72A	MZT2B	MZT2B	HIGD2A	HIGD2A
PDE10A	PDE10A	NDUFC2	NDUFC2	FCGR3A	FCGR3A	RPE	RPE
FCGR2B	FCGR2B	CHTF8	CHTF8	WNT3	WNT3	CEP170	CEP170
MAP1LC3B	MAP1LC3B	MCL1	MCL1	FEZ1	FEZ1	PPP1R2	PPP1R2
GPATCH8	GPATCH8	BCAR3	BCAR3	ST7	ST7	ZC3H11A	ZC3H11A
SCNM1	SCNM1	ROPN1	ROPN1	FAH	FAH	CSNK1A1	CSNK1A1
HIGD2A	HIGD2A	MTPN	MTPN	MTPN	MTPN	ACBD6	ACBD6
RPE	RPE	FAH	FAH	ROPN1	ROPN1	PDE10A	PDE10A
CEP170	CEP170	ST7	ST7	BCAR3	BCAR3	FCGR2B	FCGR2B
EEF1AKMT1	EEF1AKMT1	PAN3	PAN3	MCL1	MCL1	MAP1LC3B	MAP1LC3B
TCF15	TCF15	TMPRSS15	TMPRSS15	ZDHHC20	ZDHHC20	MTIF3	MTIF3
MICU2	MICU2	UFD1	UFD1	SACS	SACS	TNFRSF19	TNFRSF19
IFT88	IFT88	SRXN1	SRXN1	CHODL	CHODL	MTMR6	MTMR6
ZCCHC3	ZCCHC3	FAM110A	FAM110A	HSPH1	HSPH1	PSMF1	PSMF1
RXFP2	RXFP2	TMEM74B	TMEM74B	DGCR8	DGCR8	FRY	FRY
TBC1D20	TBC1D20	AMER2	AMER2	CCT8	CCT8	USP16	USP16
XPO4	XPO4	MEDAG	MEDAG	ESS2	ESS2	MRPL39	MRPL39
STARD13	STARD13	ATP5PF	ATP5PF	CLDN8	CLDN8	FGF9	FGF9
SLC52A3	SLC52A3	LATS2	LATS2	SLC46A3	SLC46A3	ZMYM2	ZMYM2
NSFL1C	NSFL1C	TUBA8	TUBA8	SOX12	SOX12	PSPC1	PSPC1
RFC3	RFC3	MICAL3	MICAL3	JAM2	JAM2	AMER2	AMER2
CRYL1	CRYL1	TRIB3	TRIB3	FLT3	FLT3	MEDAG	MEDAG
DGCR2	DGCR2	ADAMTS1	ADAMTS1	NUP58	NUP58	FAM110A	FAM110A
NRIP1	NRIP1	PSMF1	PSMF1	SLC7A1	SLC7A1	TMEM74B	TMEM74B
SAP18	SAP18	FRY	FRY	ATP12A	ATP12A	UFD1	UFD1
WASF3	WASF3	MTMR6	MTMR6	SDCBP2	SDCBP2	SRXN1	SRXN1
CYYR1	CYYR1	TNFRSF19	TNFRSF19	BTG3	BTG3	TMPRSS15	TMPRSS15
SHISA2	SHISA2	MTIF3	MTIF3	KATNAL1	KATNAL1	PAN3	PAN3
GABPA	GABPA	PSPC1	PSPC1	ZCCHC3	ZCCHC3	MICAL3	MICAL3
HSPA13	HSPA13	ZMYM2	ZMYM2	RXFP2	RXFP2	TRIB3	TRIB3
RNF6	RNF6	FGF9	FGF9	TCF15	TCF15	ADAMTS1	ADAMTS1
ATP6V1E1	ATP6V1E1	USP16	USP16	EEF1AKMT1	EEF1AKMT1	LATS2	LATS2
RASL11A	RASL11A	MRPL39	MRPL39	IFT88	IFT88	TUBA8	TUBA8
RBM11	RBM11	N6AMT1	N6AMT1	MICU2	MICU2	ATP5PF	ATP5PF
SGCG	SGCG	B3GLCT	B3GLCT	CRYL1	CRYL1	N4BP2L1	N4BP2L1
SLC25A1	SLC25A1	RBCK1	RBCK1	RFC3	RFC3	TEX26	TEX26
CHODL	CHODL	POLR1D	POLR1D	SLC52A3	SLC52A3	HDHD5	HDHD5
SACS	SACS	LNX2	LNX2	NSFL1C	NSFL1C	IL17D	IL17D
ZDHHC20	ZDHHC20	KL	KL	TBC1D20	TBC1D20	UBL3	UBL3
CCT8	CCT8	USP12	USP12	XPO4	XPO4	GRIK1	GRIK1
ESS2	ESS2	MPHOSPH8	MPHOSPH8	STARD13	STARD13	RWDD2B	RWDD2B
DGCR8	DGCR8	GSC2	GSC2	SHISA2	SHISA2	NCAM2	NCAM2
HSPH1	HSPH1	HMGB1	HMGB1	GABPA	GABPA	MRPL40	MRPL40
SOX12	SOX12	ANGPT4	ANGPT4	WASF3	WASF3	FLT1	FLT1
SLC46A3	SLC46A3	LTN1	LTN1	CYYR1	CYYR1	PDS5B	PDS5B
SCRT2	SCRT2	IL17D	IL17D	DGCR2	DGCR2	RSPO4	RSPO4
ATP12A	ATP12A	HDHD5	HDHD5	NRIP1	NRIP1	LNX2	LNX2
BTG3	BTG3	N4BP2L1	N4BP2L1	SAP18	SAP18	RBCK1	RBCK1
SDCBP2	SDCBP2	TEX26	TEX26	SLC25A1	SLC25A1	POLR1D	POLR1D
KATNAL1	KATNAL1	FLT1	FLT1	SGCG	SGCG	B3GLCT	B3GLCT
NUP58	NUP58	PDS5B	PDS5B	RASL11A	RASL11A	N6AMT1	N6AMT1
SLC7A1	SLC7A1	MRPL40	MRPL40	RBM11	RBM11	LTN1	LTN1
JAM2	JAM2	NCAM2	NCAM2	HSPA13	HSPA13	ANGPT4	ANGPT4
FLT3	FLT3	RWDD2B	RWDD2B	ATP6V1E1	ATP6V1E1	GSC2	GSC2
GPR12	GPR12	GRIK1	GRIK1	RNF6	RNF6	HMGB1	HMGB1
NCAM2	NCAM2	UBL3	UBL3	ZMYM2	ZMYM2	MPHOSPH8	MPHOSPH8
RWDD2B	RWDD2B	SLC7A1	SLC7A1	PSPC1	PSPC1	USP12	USP12
UBL3	UBL3	NUP58	NUP58	USP16	USP16	KL	KL
FLT1	FLT1	FLT3	FLT3	MRPL39	MRPL39	CCT8	CCT8
PDS5B	PDS5B	JAM2	JAM2	FGF9	FGF9	ESS2	ESS2
MRPL40	MRPL40	BTG3	BTG3	MTMR6	MTMR6	HSPH1	HSPH1
N4BP2L1	N4BP2L1	SDCBP2	SDCBP2	PSMF1	PSMF1	DGCR8	DGCR8
TEX26	TEX26	KATNAL1	KATNAL1	FRY	FRY	SACS	SACS
HDHD5	HDHD5	ATP12A	ATP12A	MTIF3	MTIF3	CHODL	CHODL
IL17D	IL17D	SCRT2	SCRT2	TNFRSF19	TNFRSF19	ZDHHC20	ZDHHC20
LTN1	LTN1	SLC46A3	SLC46A3	LATS2	LATS2	ATP12A	ATP12A
ANGPT4	ANGPT4	SOX12	SOX12	TUBA8	TUBA8	SCRT2	SCRT2
GSC2	GSC2	DGCR8	DGCR8	ATP5PF	ATP5PF	SDCBP2	SDCBP2
HMGB1	HMGB1	HSPH1	HSPH1	ADAMTS1	ADAMTS1	BTG3	BTG3
KL	KL	ESS2	ESS2	MICAL3	MICAL3	KATNAL1	KATNAL1
MPHOSPH8	MPHOSPH8	CCT8	CCT8	TRIB3	TRIB3	FLT3	FLT3
USP12	USP12	ZDHHC20	ZDHHC20	TMEM74B	TMEM74B	JAM2	JAM2
LNX2	LNX2	CHODL	CHODL	FAM110A	FAM110A	GPR12	GPR12
B3GLCT	B3GLCT	SACS	SACS	SRXN1	SRXN1	NUP58	NUP58
N6AMT1	N6AMT1	SGCG	SGCG	UFD1	UFD1	SLC7A1	SLC7A1
POLR1D	POLR1D	SLC25A1	SLC25A1	TMPRSS15	TMPRSS15	SOX12	SOX12
RBCK1	RBCK1	RNF6	RNF6	PAN3	PAN3	CLDN8	CLDN8
USP16	USP16	ATP6V1E1	ATP6V1E1	AMER2	AMER2	SLC46A3	SLC46A3
MRPL39	MRPL39	HSPA13	HSPA13	MEDAG	MEDAG	SLC52A3	SLC52A3
FGF9	FGF9	RBM11	RBM11	MRPL40	MRPL40	NSFL1C	NSFL1C
PSPC1	PSPC1	RASL11A	RASL11A	FLT1	FLT1	TBC1D20	TBC1D20
ZMYM2	ZMYM2	SHISA2	SHISA2	PDS5B	PDS5B	STARD13	STARD13
TNFRSF19	TNFRSF19	GABPA	GABPA	UBL3	UBL3	XPO4	XPO4
MTIF3	MTIF3	SAP18	SAP18	RWDD2B	RWDD2B	CRYL1	CRYL1
MTMR6	MTMR6	DGCR2	DGCR2	NCAM2	NCAM2	RFC3	RFC3
PSMF1	PSMF1	NRIP1	NRIP1	IL17D	IL17D	EEF1AKMT1	EEF1AKMT1
FRY	FRY	WASF3	WASF3	N4BP2L1	N4BP2L1	TCF15	TCF15
MICAL3	MICAL3	CYYR1	CYYR1	TEX26	TEX26	MICU2	MICU2
TRIB3	TRIB3	RFC3	RFC3	HDHD5	HDHD5	IFT88	IFT88
ADAMTS1	ADAMTS1	CRYL1	CRYL1	HMGB1	HMGB1	ZCCHC3	ZCCHC3
LATS2	LATS2	TBC1D20	TBC1D20	GSC2	GSC2	RASL11A	RASL11A
TUBA8	TUBA8	XPO4	XPO4	KL	KL	RBM11	RBM11
ATP5PF	ATP5PF	STARD13	STARD13	MPHOSPH8	MPHOSPH8	HSPA13	HSPA13
AMER2	AMER2	NSFL1C	NSFL1C	USP12	USP12	ATP6V1E1	ATP6V1E1
MEDAG	MEDAG	SLC52A3	SLC52A3	LTN1	LTN1	RNF6	RNF6
TMPRSS15	TMPRSS15	ZCCHC3	ZCCHC3	ANGPT4	ANGPT4	SLC25A1	SLC25A1
PAN3	PAN3	EEF1AKMT1	EEF1AKMT1	RBCK1	RBCK1	SGCG	SGCG
FAM110A	FAM110A	TCF15	TCF15	POLR1D	POLR1D	WASF3	WASF3
TMEM74B	TMEM74B	MICU2	MICU2	B3GLCT	B3GLCT	CYYR1	CYYR1
UFD1	UFD1	IFT88	IFT88	N6AMT1	N6AMT1	DGCR2	DGCR2
SRXN1	SRXN1	PTPRD	PTPRD	LNX2	LNX2	NRIP1	NRIP1
NBEA	NBEA	SLC39A12	SLC39A12	TFF2	TFF2	SAP18	SAP18
C1QL3	C1QL3	PFKFB3	PFKFB3	SDK1	SDK1	SHISA2	SHISA2
TMPRSS2	TMPRSS2	AK3	AK3	CELF2	CELF2	GABPA	GABPA
FBXL3	FBXL3	CTPS2	CTPS2	BEND7	BEND7	ZMYND11	ZMYND11
PAXBP1	PAXBP1	CDC37L1	CDC37L1	CRNKL1	CRNKL1	PUM3	PUM3
CDC45	CDC45	NMT2	NMT2	DIAPH3	DIAPH3	PLAA	PLAA
RPP38	RPP38	PCDH9	PCDH9	FAM171A1	FAM171A1	KCTD12	KCTD12
ZDHHC8	ZDHHC8	B4GALT1	B4GALT1	RNF126	RNF126	PRKCQ	PRKCQ
APTX	APTX	SON	SON	IDI1	IDI1	SLC23A2	SLC23A2
FERMT1	FERMT1	WIPI2	WIPI2	MRPS31	MRPS31	UBASH3A	UBASH3A
CD93	CD93	TRMT6	TRMT6	XBP1	XBP1	TDRD3	TDRD3
TPST2	TPST2	UBOX5	UBOX5	TM9SF4	TM9SF4	PANK2	PANK2
TMEM215	TMEM215	CCNA1	CCNA1	C2CD4C	C2CD4C	C2CD4C	C2CD4C
PCDH8	PCDH8	AP1S2	AP1S2	NAPB	NAPB	INSM1	INSM1
ITM2B	ITM2B	CAMK1D	CAMK1D	RCBTB2	RCBTB2	NAPB	NAPB
TAF3	TAF3	RUBCNL	RUBCNL	GATA3	GATA3	GATA3	GATA3
MRPS6	MRPS6	UPF2	UPF2	NINL	NINL	RCBTB2	RCBTB2
BMX	BMX	GMDS	GMDS	NXT1	NXT1	TM9SF4	TM9SF4
TMEM211	TMEM211	NDUFV3	NDUFV3	POFUT1	POFUT1	BACE2	BACE2
LRRC19	LRRC19	CCDC122	CCDC122	MN1	MN1	FGF22	FGF22
GPM6B	GPM6B	OXT	OXT	LHFPL6	LHFPL6	SEC61A2	SEC61A2
SFMBT2	SFMBT2	ACOD1	ACOD1	FGF22	FGF22	POFUT1	POFUT1
ITIH2	ITIH2	KIZ	KIZ	BACE2	BACE2	NXT1	NXT1
GEMIN8	GEMIN8	DMAC1	DMAC1	SEC61A2	SEC61A2	NINL	NINL
KIN	KIN	PRSS57	PRSS57	SLC23A2	SLC23A2	LHFPL6	LHFPL6
PSMG4	PSMG4	SHC2	SHC2	TDRD3	TDRD3	MN1	MN1
NAA20	NAA20	CNMD	CNMD	PANK2	PANK2	BEND7	BEND7
MLNR	MLNR	VPS16	VPS16	UBASH3A	UBASH3A	CRNKL1	CRNKL1
ENTPD6	ENTPD6	ACSS1	ACSS1	PUM3	PUM3	FAM171A1	FAM171A1
DNAJC28	DNAJC28	SOD1	SOD1	PLAA	PLAA	DIAPH3	DIAPH3
RGCC	RGCC	TTLL9	TTLL9	ZMYND11	ZMYND11	TFF2	TFF2
ZBTB21	ZBTB21	STK35	STK35	PRKCQ	PRKCQ	SDK1	SDK1
IFNAR2	IFNAR2	SLC1A1	SLC1A1	KCTD12	KCTD12	CELF2	CELF2
KLHL9	KLHL9	RB1	RB1	THOC5	THOC5	MRPS31	MRPS31
CRYBB2	CRYBB2	ZC3H13	ZC3H13	KDM4C	KDM4C	XBP1	XBP1
MYCBP2	MYCBP2	PYGB	PYGB	MX1	MX1	RNF126	RNF126
KLF12	KLF12	SLITRK6	SLITRK6	SYAP1	SYAP1	IDI1	IDI1
ITIH5	ITIH5	MED15	MED15	LPAR6	LPAR6	PROSER1	PROSER1
SUGT1	SUGT1	MTRF1	MTRF1	DGKH	DGKH	KREMEN1	KREMEN1
RFX3	RFX3	ZRSR2	ZRSR2	RFX3	RFX3	EMID1	EMID1
DGKH	DGKH	CDS2	CDS2	ALG11	ALG11	WDR4	WDR4
MYLK2	MYLK2	TEK	TEK	ACO1	ACO1	HSCB	HSCB
ALG11	ALG11	CFAP61	CFAP61	MYLK2	MYLK2	OLIG1	OLIG1
ACO1	ACO1	AP1B1	AP1B1	THSD1	THSD1	STAM	STAM
IFNGR2	IFNGR2	CCDC70	CCDC70	NAA16	NAA16	EXOSC8	EXOSC8
NAA16	NAA16	TMEM239	TMEM239	IFNGR2	IFNGR2	LRCH1	LRCH1
CPB2	CPB2	IFNE	IFNE	HSCB	HSCB	HCK	HCK
THSD1	THSD1	REPS2	REPS2	HCK	HCK	DGKH	DGKH
KDM4C	KDM4C	TPGS1	TPGS1	LRCH1	LRCH1	RFX3	RFX3
THOC5	THOC5	PCNA	PCNA	STAM	STAM	NAA16	NAA16
MX1	MX1	CRYBB1	CRYBB1	EXOSC8	EXOSC8	THSD1	THSD1
SYAP1	SYAP1	HM13	HM13	KREMEN1	KREMEN1	IFNGR2	IFNGR2
LPAR6	LPAR6	MED4	MED4	EMID1	EMID1	ALG11	ALG11
EMID1	EMID1	LINGO2	LINGO2	PROSER1	PROSER1	ACO1	ACO1
KREMEN1	KREMEN1	GNB1L	GNB1L	WDR4	WDR4	MYLK2	MYLK2
PROSER1	PROSER1	GRK3	GRK3	B3GALT5	B3GALT5	MX1	MX1
WDR4	WDR4	TRMT2A	TRMT2A	GEMIN8	GEMIN8	THOC5	THOC5
HSCB	HSCB	C2CD2	C2CD2	KIN	KIN	KDM4C	KDM4C
LRCH1	LRCH1	HACD1	HACD1	PSMG4	PSMG4	LPAR6	LPAR6
HCK	HCK	TBC1D4	TBC1D4	MRPS6	MRPS6	SYAP1	SYAP1
EXOSC8	EXOSC8	NEK3	NEK3	BMX	BMX	ENTPD6	ENTPD6
STAM	STAM	PLPP6	PLPP6	LRRC19	LRRC19	DNAJC28	DNAJC28
TM9SF4	TM9SF4	KIAA2026	KIAA2026	TMEM211	TMEM211	NAA20	NAA20
GATA3	GATA3	VIM	VIM	ITIH2	ITIH2	ZBTB21	ZBTB21
RCBTB2	RCBTB2	STOML3	STOML3	SFMBT2	SFMBT2	RGCC	RGCC
NAPB	NAPB	GNA12	GNA12	GPM6B	GPM6B	IFNAR2	IFNAR2
C2CD4C	C2CD4C	TIAM1	TIAM1	KLHL9	KLHL9	KLHL9	KLHL9
LHFPL6	LHFPL6	CUBN	CUBN	IFNAR2	IFNAR2	SUGT1	SUGT1
MN1	MN1	VEGFD	VEGFD	MYCBP2	MYCBP2	KLF12	KLF12
POFUT1	POFUT1	DIS3	DIS3	CRYBB2	CRYBB2	ITIH5	ITIH5
NXT1	NXT1	DCLRE1C	DCLRE1C	SUGT1	SUGT1	MYCBP2	MYCBP2
NINL	NINL	ID1	ID1	ITIH5	ITIH5	CRYBB2	CRYBB2
SEC61A2	SEC61A2	SPART	SPART	KLF12	KLF12	BMX	BMX
BACE2	BACE2	MADCAM1	MADCAM1	MLNR	MLNR	MRPS6	MRPS6
FGF22	FGF22	CDC123	CDC123	NAA20	NAA20	ITIH2	ITIH2
CELF2	CELF2	FBH1	FBH1	DNAJC28	DNAJC28	GPM6B	GPM6B
SDK1	SDK1	RIPK4	RIPK4	ENTPD6	ENTPD6	SFMBT2	SFMBT2
TFF2	TFF2	RAB9A	RAB9A	RGCC	RGCC	TMEM211	TMEM211
FAM171A1	FAM171A1	MOSPD2	MOSPD2	ZBTB21	ZBTB21	LRRC19	LRRC19
DIAPH3	DIAPH3	IFT74	IFT74	CDC45	CDC45	GEMIN8	GEMIN8
BEND7	BEND7	GLDC	GLDC	PAXBP1	PAXBP1	B3GALT5	B3GALT5
CRNKL1	CRNKL1	PHKA2	PHKA2	RPP38	RPP38	PSMG4	PSMG4
RNF126	RNF126	VWA8	VWA8	ZDHHC8	ZDHHC8	KIN	KIN
IDI1	IDI1	CDKL5	CDKL5	APTX	APTX	TPST2	TPST2
XBP1	XBP1	OFD1	OFD1	C1QL3	C1QL3	CD93	CD93
MRPS31	MRPS31	TXNRD2	TXNRD2	NBEA	NBEA	FERMT1	FERMT1
PLAA	PLAA	ATRN	ATRN	FBXL3	FBXL3	ITM2B	ITM2B
PUM3	PUM3	SERTM1	SERTM1	TMPRSS2	TMPRSS2	PCDH8	PCDH8
ZMYND11	ZMYND11	IFNAR1	IFNAR1	PCDH8	PCDH8	TMEM215	TMEM215
PRKCQ	PRKCQ	KIF3B	KIF3B	TMEM215	TMEM215	TAF3	TAF3
KCTD12	KCTD12	CARD11	CARD11	ITM2B	ITM2B	C1QL3	C1QL3
SLC23A2	SLC23A2	SERPINB1	SERPINB1	TAF3	TAF3	NBEA	NBEA
PANK2	PANK2	NUFIP1	NUFIP1	FERMT1	FERMT1	FBXL3	FBXL3
TDRD3	TDRD3	TNFSF11	TNFSF11	TPST2	TPST2	TMPRSS2	TMPRSS2
UBASH3A	UBASH3A	GFRA4	GFRA4	CD93	CD93	RPP38	RPP38
USP6NL	USP6NL	TUSC1	TUSC1	PSMG1	PSMG1	PAXBP1	PAXBP1
RIN2	RIN2	SCAF4	SCAF4	PTER	PTER	CDC45	CDC45
MIER2	MIER2	NIPSNAP1	NIPSNAP1	HTR2A	HTR2A	APTX	APTX
RANBP1	RANBP1	FNDC3A	FNDC3A	WRNIP1	WRNIP1	ZDHHC8	ZDHHC8
NUDT5	NUDT5	XRN2	XRN2	CDC34	CDC34	IDH3B	IDH3B
LMO7	LMO7	SRRD	SRRD	NHS	NHS	SLC25A30	COG3
CCDC188	CCDC188	ADRA1D	ADRA1D	BRWD1	BRWD1	ALG5	ALG5
GPC5	GPC5	CPXM1	CPXM1	CFD	CFD	CKAP2	CKAP2
AP5S1	AP5S1	FRMD4A	FRMD4A	ACBD7	ACBD7	FAM216B	FAM216B
IL2RA	IL2RA	RTN4R	RTN4R	ABHD12	ABHD12	ITSN1	ITSN1
GTPBP4	GTPBP4	ITPR1	ITPR1	PLPPR3	PLPPR3	ABHD12	ABHD12
PLGRKT	PLGRKT	WDFY2	WDFY2	ENOX1	ENOX1	ENOX1	ENOX1
ACE2	ACE2	REM1	REM1	FAM216B	FAM216B	PLPPR3	PLPPR3
SEZ6L	SEZ6L	SLC7A4	SLC7A4	ITSN1	ITSN1	BORA	BORA
RAI2	RAI2	ITPA	ITPA	BORA	BORA	ACBD7	ACBD7
RBBP7	RBBP7	RIC1	RIC1	IDH3B	IDH3B	NHS	NHS
NFX1	NFX1	CRYZL1	CRYZL1	SLC25A30	COG3	CDC34	CDC34
EXOC2	EXOC2	KLF5	KLF5	ALG5	ALG5	BRWD1	BRWD1
RCL1	RCL1	CAB39L	CAB39L	CKAP2	CKAP2	PTER	PTER
CST3	CST3	RNF24	RNF24	PRND	PRND	PSMG1	PSMG1
CHGB	CHGB	PIR	PIR	ATP5F1C	ATP5F1C	HTR2A	HTR2A
INTS6	INTS6	CHEK2	CHEK2	PITPNB	PITPNB	WRNIP1	WRNIP1
RASL10A	RASL10A	RBAK	RBAK	AKAP11	AKAP11	FOXF2	FOXF2
SLITRK1	SLITRK1	RBM17	RBM17	FOXO1	FOXO1	PTPRA	PTPRA
PLPP2	PLPP2	NDUFB6	NDUFB6	DIP2C	DIP2C	PCDH17	PCDH17
PIBF1	PIBF1	GPCPD1	GPCPD1	PHYH	PHYH	GART	GART
KLF6	KLF6	MX2	MX2	ZNRF3	ZNRF3	SLC25A15	SLC25A15
IFNK	IFNK	PDYN	PDYN	CRLS1	CRLS1	GET1	GET1
CSTL1	CSTL1	SLC22A23	SLC22A23	EPSTI1	EPSTI1	WBP4	WBP4
FREM2	FREM2	LZTR1	LZTR1	SERP2	SERP2	TUBB2B	TUBB2B
DHTKD1	DHTKD1	SGSM1	SGSM1	DACH1	DACH1	LRRN4	LRRN4
NOL4L	NOL4L	POSTN	POSTN	PTBP1	PTBP1	FOXA2	FOXA2
CRYBA4	CRYBA4	SUV39H2	SUV39H2	UHRF2	UHRF2	RALGAPA2	RALGAPA2
TANGO2	TANGO2	PAPOLB	PAPOLB	LRRN4	LRRN4	DACH1	DACH1
PITRM1	PITRM1	AKR1E2	AKR1E2	TUBB2B	TUBB2B	CRLS1	CRLS1
DHRS12	DHRS12	BMP2	BMP2	RALGAPA2	RALGAPA2	EPSTI1	EPSTI1
HSPA14	HSPA14	SLITRK5	SLITRK5	FOXA2	FOXA2	ZNRF3	ZNRF3
GLIS3	GLIS3	EBF4	EBF4	PCDH17	PCDH17	SERP2	SERP2
HUNK	HUNK	FAM107B	FAM107B	GART	GART	UHRF2	UHRF2
BAG1	BAG1	SMOX	SMOX	FOXF2	FOXF2	PTBP1	PTBP1
PDE9A	PDE9A	TPX2	TPX2	PTPRA	PTPRA	ATP5F1C	ATP5F1C
TTC28	TTC28	ABCG1	ABCG1	SLC25A15	SLC25A15	PRND	PRND
CCDC3	CCDC3	ASB13	ASB13	WBP4	WBP4	DIP2C	DIP2C
BCL2L1	BCL2L1	ATP5PO	ATP5PO	GET1	GET1	PHYH	PHYH
DUSP22	DUSP22	FASTKD5	FASTKD5	PLPP2	PLPP2	AKAP11	AKAP11
ASPHD2	ASPHD2	DONSON	DONSON	IFNK	IFNK	PITPNB	PITPNB
GDI2	GDI2	RASSF2	RASSF2	KLF6	KLF6	FOXO1	FOXO1
NEK5	NEK5	NET1	NET1	PIBF1	PIBF1	PITRM1	PITRM1
LRRC74B	LRRC74B	THAP7	THAP7	DHTKD1	DHTKD1	TANGO2	TANGO2
GP1BB	GP1BB	GZMM	GZMM	NOL4L	NOL4L	PDE9A	PDE9A
C9orf72	C9orf72	LCA5L	LCA5L	FREM2	FREM2	BAG1	BAG1
SERP2	SERP2	GINS1	GINS1	CRYBA4	CRYBA4	GLIS3	GLIS3
EPSTI1	EPSTI1	RSU1	RSU1	CHGB	CHGB	DHRS12	DHRS12
CRLS1	CRLS1	SLC37A1	SLC37A1	CST3	CST3	HSPA14	HSPA14
ZNRF3	ZNRF3	VPS36	VPS36	INTS6	INTS6	HUNK	HUNK
DACH1	DACH1	ELF1	ELF1	RASL10A	RASL10A	BCL2L1	BCL2L1
PTBP1	PTBP1	ECHDC3	ECHDC3	TTC28	TTC28	CCDC3	CCDC3
UHRF2	UHRF2	TUBAL3	TUBAL3	BCL2L1	BCL2L1	TTC28	TTC28
PRND	PRND	TRDMT1	TRDMT1	CCDC3	CCDC3	C9orf72	C9orf72
ATP5F1C	ATP5F1C	COMT	COMT	NEK5	NEK5	LRRC74B	LRRC74B
FOXO1	FOXO1	KCTD4	KCTD4	GDI2	GDI2	GP1BB	GP1BB
AKAP11	AKAP11	CDADC1	CDADC1	ASPHD2	ASPHD2	GDI2	GDI2
PITPNB	PITPNB	CCM2L	CCM2L	DUSP22	DUSP22	NEK5	NEK5
PHYH	PHYH	HSPA12B	HSPA12B	C9orf72	C9orf72	DUSP22	DUSP22
DIP2C	DIP2C	PLAGL2	PLAGL2	GP1BB	GP1BB	ASPHD2	ASPHD2
GART	GART	NF2	NF2	TANGO2	TANGO2	INTS6	INTS6
PCDH17	PCDH17	OLFM4	OLFM4	PITRM1	PITRM1	CHGB	CHGB
PTPRA	PTPRA	SYNJ1	SYNJ1	BAG1	BAG1	CST3	CST3
FOXF2	FOXF2	MOB3B	MOB3B	HUNK	HUNK	RASL10A	RASL10A
GET1	GET1	SYNDIG1	SYNDIG1	DHRS12	DHRS12	SLITRK1	SLITRK1
WBP4	WBP4	LZTS3	LZTS3	HSPA14	HSPA14	KLF6	KLF6
SLC25A15	SLC25A15	CD274	CD274	GLIS3	GLIS3	IFNK	IFNK
LRRN4	LRRN4	CYSLTR2	CYSLTR2	PDE9A	PDE9A	PIBF1	PIBF1
TUBB2B	TUBB2B	GZF1	GZF1	MIER2	MIER2	PLPP2	PLPP2
RALGAPA2	RALGAPA2	ST8SIA6	ST8SIA6	RIN2	RIN2	CRYBA4	CRYBA4
FOXA2	FOXA2	IL33	IL33	RANBP1	RANBP1	FREM2	FREM2
BRWD1	BRWD1	P2RX6	P2RX6	GPC5	GPC5	NOL4L	NOL4L
NHS	NHS	SIGLEC1	SIGLEC1	LMO7	LMO7	DHTKD1	DHTKD1
CDC34	CDC34	TMEM230	TMEM230	NUDT5	NUDT5	CSTL1	CSTL1
ACBD7	ACBD7	TMEM50B	TMEM50B	USP6NL	USP6NL	AP5S1	AP5S1
CFD	CFD	DDRGK1	DDRGK1	PLGRKT	PLGRKT	IL2RA	IL2RA
PSMG1	PSMG1	RADIL	RADIL	ACE2	ACE2	GTPBP4	GTPBP4
PTER	PTER	RCAN1	RCAN1	RBBP7	RBBP7	ACE2	ACE2
WRNIP1	WRNIP1	MAB21L1	MAB21L1	SEZ6L	SEZ6L	PLGRKT	PLGRKT
HTR2A	HTR2A	ELAVL2	ELAVL2	RAI2	RAI2	EXOC2	EXOC2
SLC25A30	COG3	DCLK1	DCLK1	RCL1	RCL1	RCL1	RCL1
IDH3B	IDH3B	PKNOX1	PKNOX1	EXOC2	EXOC2	NFX1	NFX1
CKAP2	CKAP2	ANKRD16	ANKRD16	NFX1	NFX1	RBBP7	RBBP7
ALG5	ALG5	ERMP1	ERMP1	AP5S1	AP5S1	RAI2	RAI2
ENOX1	ENOX1	AVP	AVP	GTPBP4	GTPBP4	SEZ6L	SEZ6L
PLPPR3	PLPPR3	SCARF2	SCARF2	IL2RA	IL2RA	USP6NL	USP6NL
ABHD12	ABHD12	SEPHS1	SEPHS1	TBC1D4	TBC1D4	RANBP1	RANBP1
FAM216B	FAM216B	ADARB2	ADARB2	NEK3	NEK3	MIER2	MIER2
ITSN1	ITSN1	PIWIL3	PIWIL3	HACD1	HACD1	RIN2	RIN2
BORA	BORA	JAK2	JAK2	MED4	MED4	CCDC188	CCDC188
ACSS1	ACSS1	CRYBB3	CRYBB3	HM13	HM13	GPC5	GPC5
TTLL9	TTLL9	HCN2	HCN2	LINGO2	LINGO2	NUDT5	NUDT5
SOD1	SOD1	TRPC4	TRPC4	GNB1L	GNB1L	LMO7	LMO7
MED15	MED15	ATP7B	ATP7B	GRK3	GRK3	DCLRE1C	DCLRE1C
SLITRK6	SLITRK6	COG6	COG6	TRMT2A	TRMT2A	DIS3	DIS3
MTRF1	MTRF1	MRPS26	MRPS26	C2CD2	C2CD2	ID1	ID1
SLC1A1	SLC1A1	ELANE	ELANE	TPGS1	TPGS1	TIAM1	TIAM1
STK35	STK35	TXLNG	TXLNG	PCNA	PCNA	VEGFD	VEGFD
PYGB	PYGB	RHBDD3	RHBDD3	CRYBB1	CRYBB1	CUBN	CUBN
ZC3H13	ZC3H13	IRF4	IRF4	RIPK4	RIPK4	VIM	VIM
RB1	RB1	TFF1	TFF1	RAB9A	RAB9A	KIAA2026	KIAA2026
TEK	TEK	OPTN	OPTN	MOSPD2	MOSPD2	PLPP6	PLPP6
CCDC70	CCDC70	TFIP11	TFIP11	SPART	SPART	RAB9A	RAB9A
TMEM239	TMEM239	WDR37	WDR37	MADCAM1	MADCAM1	MOSPD2	MOSPD2
AP1B1	AP1B1	RSPH1	RSPH1	CDC123	CDC123	RIPK4	RIPK4
CFAP61	CFAP61	FOXK1	FOXK1	FBH1	FBH1	FBH1	FBH1
ZRSR2	ZRSR2	ASB9	ASB9	TIAM1	TIAM1	CDC123	CDC123
CDS2	CDS2	CCDC117	CCDC117	CUBN	CUBN	MADCAM1	MADCAM1
AZU1	AZU1	CLDN5	CLDN5	VEGFD	VEGFD	SPART	SPART
REPS2	REPS2	LRRC19	LRRC19	DIS3	DIS3	GRK3	GRK3
IFNE	IFNE	TMEM211	TMEM211	DCLRE1C	DCLRE1C	C2CD2	C2CD2
AK3	AK3	ITIH2	ITIH2	ID1	ID1	TRMT2A	TRMT2A
CTPS2	CTPS2	SFMBT2	SFMBT2	PLPP6	PLPP6	LINGO2	LINGO2
PFKFB3	PFKFB3	GPM6B	GPM6B	KIAA2026	KIAA2026	MED4	MED4
SLC39A12	SLC39A12	MRPS6	MRPS6	VIM	VIM	HM13	HM13
PTPRD	PTPRD	BMX	BMX	STOML3	STOML3	GNB1L	GNB1L
B4GALT1	B4GALT1	KIN	KIN	GNA12	GNA12	PCNA	PCNA
PCDH9	PCDH9	PSMG4	PSMG4	TUSC1	TUSC1	CRYBB1	CRYBB1
NMT2	NMT2	GEMIN8	GEMIN8	SCAF4	SCAF4	TPGS1	TPGS1
CDC37L1	CDC37L1	RGCC	RGCC	CARD11	CARD11	NEK3	NEK3
UPF2	UPF2	ZBTB21	ZBTB21	SERPINB1	SERPINB1	TBC1D4	TBC1D4
GMDS	GMDS	MLNR	MLNR	NUFIP1	NUFIP1	HACD1	HACD1
RUBCNL	RUBCNL	NAA20	NAA20	GFRA4	GFRA4	SRRD	SRRD
TRMT6	TRMT6	DNAJC28	DNAJC28	SERTM1	SERTM1	FRMD4A	FRMD4A
UBOX5	UBOX5	ENTPD6	ENTPD6	IFNAR1	IFNAR1	CPXM1	CPXM1
WIPI2	WIPI2	MYCBP2	MYCBP2	KIF3B	KIF3B	ADRA1D	ADRA1D
SON	SON	CRYBB2	CRYBB2	IFT74	IFT74	XRN2	XRN2
CCNA1	CCNA1	SUGT1	SUGT1	GLDC	GLDC	NIPSNAP1	NIPSNAP1
AP1S2	AP1S2	ITIH5	ITIH5	PHKA2	PHKA2	FNDC3A	FNDC3A
CAMK1D	CAMK1D	KLF12	KLF12	VWA8	VWA8	KLF5	KLF5
DMAC1	DMAC1	KLHL9	KLHL9	CDKL5	CDKL5	CRYZL1	CRYZL1
KIZ	KIZ	IFNAR2	IFNAR2	OFD1	OFD1	RIC1	RIC1
ACOD1	ACOD1	FBXL3	FBXL3	ATRN	ATRN	MEIG1	MEIG1
VPS16	VPS16	TMPRSS2	TMPRSS2	TXNRD2	TXNRD2	REM1	REM1
CNMD	CNMD	C1QL3	C1QL3	RIC1	RIC1	WDFY2	WDFY2
SHC2	SHC2	NBEA	NBEA	CRYZL1	CRYZL1	ITPA	ITPA
PRSS57	PRSS57	ZDHHC8	ZDHHC8	KLF5	KLF5	SLC7A4	SLC7A4
NDUFV3	NDUFV3	APTX	APTX	RTN4R	RTN4R	RTN4R	RTN4R
OXT	OXT	CDC45	CDC45	ITPR1	ITPR1	KIF3B	KIF3B
SERTM1	SERTM1	PAXBP1	PAXBP1	WDFY2	WDFY2	IFNAR1	IFNAR1
KIF3B	KIF3B	RPP38	RPP38	REM1	REM1	SERTM1	SERTM1
IFNAR1	IFNAR1	FERMT1	FERMT1	ITPA	ITPA	CDKL5	CDKL5
PHKA2	PHKA2	TPST2	TPST2	XRN2	XRN2	VWA8	VWA8
GLDC	GLDC	CD93	CD93	SRRD	SRRD	ATRN	ATRN
IFT74	IFT74	TAF3	TAF3	CPXM1	CPXM1	TXNRD2	TXNRD2
ATRN	ATRN	PCDH8	PCDH8	FRMD4A	FRMD4A	OFD1	OFD1
TXNRD2	TXNRD2	TMEM215	TMEM215	ADRA1D	ADRA1D	GLDC	GLDC
OFD1	OFD1	ITM2B	ITM2B	NIPSNAP1	NIPSNAP1	IFT74	IFT74
CDKL5	CDKL5	NINL	NINL	FNDC3A	FNDC3A	SCAF4	SCAF4
VWA8	VWA8	POFUT1	POFUT1	PCDH9	PCDH9	TUSC1	TUSC1
VSX1	VSX1	NXT1	NXT1	B4GALT1	B4GALT1	SERPINB1	SERPINB1
TUSC1	TUSC1	LHFPL6	LHFPL6	SHLD1	SHLD1	NUFIP1	NUFIP1
SCAF4	SCAF4	MN1	MN1	CDC37L1	CDC37L1	TNFSF11	TNFSF11
CARD11	CARD11	FGF22	FGF22	NMT2	NMT2	GFRA4	GFRA4
TNFSF11	TNFSF11	BACE2	BACE2	AK3	AK3	UPF2	UPF2
GFRA4	GFRA4	SEC61A2	SEC61A2	CTPS2	CTPS2	GMDS	GMDS
SERPINB1	SERPINB1	TM9SF4	TM9SF4	PTPRD	PTPRD	RUBCNL	RUBCNL
NUFIP1	NUFIP1	NAPB	NAPB	SLC39A12	SLC39A12	DEFB116	DEFB116
XRN2	XRN2	INSM1	INSM1	PFKFB3	PFKFB3	AP1S2	AP1S2
ADRA1D	ADRA1D	GATA3	GATA3	ACOD1	ACOD1	CCNA1	CCNA1
CPXM1	CPXM1	RCBTB2	RCBTB2	KIZ	KIZ	CAMK1D	CAMK1D
FRMD4A	FRMD4A	IDI1	IDI1	DMAC1	DMAC1	WIPI2	WIPI2
SRRD	SRRD	RNF126	RNF126	PRSS57	PRSS57	SON	SON
FNDC3A	FNDC3A	MRPS31	MRPS31	SHC2	SHC2	TRMT6	TRMT6
NIPSNAP1	NIPSNAP1	XBP1	XBP1	CNMD	CNMD	UBOX5	UBOX5
CRYZL1	CRYZL1	TFF2	TFF2	VPS16	VPS16	CNMD	CNMD
RIC1	RIC1	CELF2	CELF2	NDUFV3	NDUFV3	PRSS57	PRSS57
KLF5	KLF5	SDK1	SDK1	CCDC122	CCDC122	SHC2	SHC2
ITPR1	ITPR1	BEND7	BEND7	OXT	OXT	VPS16	VPS16
RTN4R	RTN4R	CRNKL1	CRNKL1	RUBCNL	RUBCNL	DMAC1	DMAC1
ITPA	ITPA	DIAPH3	DIAPH3	GMDS	GMDS	ACOD1	ACOD1
SLC7A4	SLC7A4	FAM171A1	FAM171A1	UPF2	UPF2	KIZ	KIZ
WDFY2	WDFY2	PRKCQ	PRKCQ	SON	SON	OXT	OXT
REM1	REM1	KCTD12	KCTD12	WIPI2	WIPI2	NDUFV3	NDUFV3
GNB1L	GNB1L	PUM3	PUM3	UBOX5	UBOX5	CTPS2	CTPS2
MED4	MED4	PLAA	PLAA	TRMT6	TRMT6	AK3	AK3
HM13	HM13	ZMYND11	ZMYND11	AP1S2	AP1S2	PTPRD	PTPRD
C2CD2	C2CD2	TDRD3	TDRD3	CCNA1	CCNA1	PFKFB3	PFKFB3
TRMT2A	TRMT2A	PANK2	PANK2	CAMK1D	CAMK1D	SLC39A12	SLC39A12
GRK3	GRK3	UBASH3A	UBASH3A	SLITRK6	SLITRK6	B4GALT1	B4GALT1
TPGS1	TPGS1	SLC23A2	SLC23A2	MED15	MED15	PCDH9	PCDH9
CRYBB1	CRYBB1	ALG11	ALG11	MTRF1	MTRF1	NMT2	NMT2
PCNA	PCNA	ACO1	ACO1	STK35	STK35	CDC37L1	CDC37L1
TBC1D4	TBC1D4	MYLK2	MYLK2	SLC1A1	SLC1A1	CFAP61	CFAP61
NEK3	NEK3	THSD1	THSD1	RB1	RB1	TMEM239	TMEM239
HACD1	HACD1	NAA16	NAA16	ZC3H13	ZC3H13	CCDC70	CCDC70
VEGFD	VEGFD	IFNGR2	IFNGR2	PYGB	PYGB	AP1B1	AP1B1
CUBN	CUBN	DGKH	DGKH	ACSS1	ACSS1	TEK	TEK
TIAM1	TIAM1	RFX3	RFX3	SOD1	SOD1	CDS2	CDS2
ID1	ID1	SYAP1	SYAP1	TTLL9	TTLL9	ZRSR2	ZRSR2
DCLRE1C	DCLRE1C	LPAR6	LPAR6	AZU1	AZU1	REPS2	REPS2
DIS3	DIS3	THOC5	THOC5	REPS2	REPS2	AZU1	AZU1
KIAA2026	KIAA2026	KDM4C	KDM4C	IFNE	IFNE	IFNE	IFNE
PLPP6	PLPP6	MX1	MX1	TEK	TEK	SOD1	SOD1
GNA12	GNA12	WDR4	WDR4	CFAP61	CFAP61	TTLL9	TTLL9
VIM	VIM	KREMEN1	KREMEN1	AP1B1	AP1B1	ACSS1	ACSS1
RIPK4	RIPK4	EMID1	EMID1	CCDC70	CCDC70	MTRF1	MTRF1
RAB9A	RAB9A	PROSER1	PROSER1	TMEM239	TMEM239	SLITRK6	SLITRK6
MOSPD2	MOSPD2	HCK	HCK	ZRSR2	ZRSR2	MED15	MED15
MADCAM1	MADCAM1	LRCH1	LRCH1	CDS2	CDS2	ZC3H13	ZC3H13
CDC123	CDC123	STAM	STAM	ST8SIA6	ST8SIA6	RB1	RB1
SPART	SPART	EXOSC8	EXOSC8	IL33	IL33	PYGB	PYGB
FBH1	FBH1	HSCB	HSCB	SIGLEC1	SIGLEC1	STK35	STK35
ATP5PO	ATP5PO	SLITRK1	SLITRK1	CYSLTR2	CYSLTR2	SLC1A1	SLC1A1
FASTKD5	FASTKD5	RASL10A	RASL10A	GZF1	GZF1	DCLK1	DCLK1
ASB13	ASB13	CHGB	CHGB	LZTS3	LZTS3	MAB21L1	MAB21L1
RASSF2	RASSF2	CST3	CST3	CD274	CD274	ELAVL2	ELAVL2
DONSON	DONSON	INTS6	INTS6	PCP4	PCP4	RADIL	RADIL
SMOX	SMOX	DHTKD1	DHTKD1	MOB3B	MOB3B	RCAN1	RCAN1
FAM107B	FAM107B	NOL4L	NOL4L	SYNDIG1	SYNDIG1	TMEM230	TMEM230
ABCG1	ABCG1	FREM2	FREM2	SCARF2	SCARF2	TMEM50B	TMEM50B
TPX2	TPX2	CSTL1	CSTL1	SEPHS1	SEPHS1	DDRGK1	DDRGK1
VPS36	VPS36	CRYBA4	CRYBA4	ANKRD16	ANKRD16	SEPHS1	SEPHS1
RSU1	RSU1	PLPP2	PLPP2	PKNOX1	PKNOX1	SCARF2	SCARF2
SLC37A1	SLC37A1	IFNK	IFNK	ERMP1	ERMP1	AVP	AVP
LCA5L	LCA5L	KLF6	KLF6	AVP	AVP	PKNOX1	PKNOX1
GZMM	GZMM	PIBF1	PIBF1	ELAVL2	ELAVL2	ANKRD16	ANKRD16
NET1	NET1	BAG1	BAG1	MAB21L1	MAB21L1	ERMP1	ERMP1
THAP7	THAP7	HUNK	HUNK	DCLK1	DCLK1	CD274	CD274
GINS1	GINS1	HSPA14	HSPA14	TMEM230	TMEM230	LZTS3	LZTS3
CDADC1	CDADC1	GLIS3	GLIS3	TMEM50B	TMEM50B	PCP4	PCP4
HSPA12B	HSPA12B	DHRS12	DHRS12	DDRGK1	DDRGK1	SYNDIG1	SYNDIG1
CCM2L	CCM2L	PDE9A	PDE9A	RADIL	RADIL	MOB3B	MOB3B
TUBAL3	TUBAL3	TANGO2	TANGO2	RCAN1	RCAN1	P2RX6	P2RX6
TRDMT1	TRDMT1	PITRM1	PITRM1	IRF4	IRF4	SIGLEC1	SIGLEC1
ECHDC3	ECHDC3	NEK5	NEK5	TFF1	TFF1	ST8SIA6	ST8SIA6
ELF1	ELF1	GDI2	GDI2	OPTN	OPTN	IL33	IL33
KCTD4	KCTD4	ASPHD2	ASPHD2	COG6	COG6	GZF1	GZF1
COMT	COMT	DUSP22	DUSP22	MRPS26	MRPS26	CYSLTR2	CYSLTR2
NF2	NF2	C9orf72	C9orf72	ELANE	ELANE	WDR37	WDR37
SYNJ1	SYNJ1	GP1BB	GP1BB	TXLNG	TXLNG	TFIP11	TFIP11
PLAGL2	PLAGL2	LRRC74B	LRRC74B	RHBDD3	RHBDD3	CCDC117	CCDC117
CHEK2	CHEK2	TTC28	TTC28	CRYBB3	CRYBB3	CLDN5	CLDN5
PIR	PIR	BCL2L1	BCL2L1	HCN2	HCN2	ASB9	ASB9
RNF24	RNF24	CCDC3	CCDC3	TRPC4	TRPC4	FOXK1	FOXK1
CAB39L	CAB39L	USP6NL	USP6NL	ATP7B	ATP7B	RSPH1	RSPH1
GPCPD1	GPCPD1	CCDC188	CCDC188	ADARB2	ADARB2	TRPC4	TRPC4
RBAK	RBAK	GPC5	GPC5	PIWIL3	PIWIL3	HCN2	HCN2
RBM17	RBM17	LMO7	LMO7	JAK2	JAK2	CRYBB3	CRYBB3
NDUFB6	NDUFB6	NUDT5	NUDT5	CCDC117	CCDC117	ATP7B	ATP7B
POSTN	POSTN	MIER2	MIER2	CLDN5	CLDN5	PIWIL3	PIWIL3
LZTR1	LZTR1	RIN2	RIN2	RSPH1	RSPH1	ADARB2	ADARB2
SGSM1	SGSM1	RANBP1	RANBP1	FOXK1	FOXK1	JAK2	JAK2
PAPOLB	PAPOLB	GTPBP4	GTPBP4	ASB9	ASB9	OPTN	OPTN
SUV39H2	SUV39H2	IL2RA	IL2RA	TFIP11	TFIP11	TFF1	TFF1
MX2	MX2	AP5S1	AP5S1	DMRTA1	DMRTA1	IRF4	IRF4
SLC22A23	SLC22A23	RBBP7	RBBP7	WDR37	WDR37	MRPS26	MRPS26
PDYN	PDYN	RAI2	RAI2	GPCPD1	GPCPD1	RHBDD3	RHBDD3
MED16	MED16	SEZ6L	SEZ6L	RBAK	RBAK	TXLNG	TXLNG
SLITRK5	SLITRK5	RCL1	RCL1	RBM17	RBM17	COG6	COG6
EBF4	EBF4	EXOC2	EXOC2	NDUFB6	NDUFB6	SUV39H2	SUV39H2
AKR1E2	AKR1E2	NFX1	NFX1	CHEK2	CHEK2	PAPOLB	PAPOLB
BMP2	BMP2	PLGRKT	PLGRKT	CAB39L	CAB39L	POSTN	POSTN
ATP7B	ATP7B	ACE2	ACE2	RNF24	RNF24	SGSM1	SGSM1
HCN2	HCN2	CDC34	CDC34	PIR	PIR	LZTR1	LZTR1
TRPC4	TRPC4	NHS	NHS	SLITRK5	SLITRK5	SLC22A23	SLC22A23
CRYBB3	CRYBB3	BRWD1	BRWD1	EBF4	EBF4	PDYN	PDYN
JAK2	JAK2	CFD	CFD	AKR1E2	AKR1E2	MX2	MX2
PIWIL3	PIWIL3	ACBD7	ACBD7	BMP2	BMP2	EBF4	EBF4
ADARB2	ADARB2	HTR2A	HTR2A	SGSM1	SGSM1	SLITRK5	SLITRK5
TFF1	TFF1	WRNIP1	WRNIP1	LZTR1	LZTR1	BMP2	BMP2
IRF4	IRF4	PSMG1	PSMG1	POSTN	POSTN	AKR1E2	AKR1E2
OPTN	OPTN	PTER	PTER	SUV39H2	SUV39H2	CHEK2	CHEK2
COG6	COG6	ALG5	ALG5	PAPOLB	PAPOLB	RNF24	RNF24
RHBDD3	RHBDD3	CKAP2	CKAP2	MX2	MX2	CAB39L	CAB39L
TXLNG	TXLNG	IDH3B	IDH3B	PDYN	PDYN	PIR	PIR
ELANE	ELANE	SLC25A30	COG3	MED16	MED16	GPCPD1	GPCPD1
MRPS26	MRPS26	BORA	BORA	SLC22A23	SLC22A23	NDUFB6	NDUFB6
TFIP11	TFIP11	ABHD12	ABHD12	RSU1	RSU1	RBM17	RBM17
WDR37	WDR37	PLPPR3	PLPPR3	SLC37A1	SLC37A1	RBAK	RBAK
CLDN5	CLDN5	ENOX1	ENOX1	VPS36	VPS36	CCM2L	CCM2L
CCDC117	CCDC117	ITSN1	ITSN1	NET1	NET1	HSPA12B	HSPA12B
RSPH1	RSPH1	PTBP1	PTBP1	THAP7	THAP7	CDADC1	CDADC1
ASB9	ASB9	UHRF2	UHRF2	GZMM	GZMM	KCTD4	KCTD4
FOXK1	FOXK1	ZNRF3	ZNRF3	LCA5L	LCA5L	COMT	COMT
LZTS3	LZTS3	CRLS1	CRLS1	GINS1	GINS1	ELF1	ELF1
CD274	CD274	EPSTI1	EPSTI1	ASB13	ASB13	TRDMT1	TRDMT1
SYNDIG1	SYNDIG1	SERP2	SERP2	ATP5PO	ATP5PO	TUBAL3	TUBAL3
MOB3B	MOB3B	DACH1	DACH1	FASTKD5	FASTKD5	ECHDC3	ECHDC3
ST8SIA6	ST8SIA6	PITPNB	PITPNB	DONSON	DONSON	SYNJ1	SYNJ1
IL33	IL33	AKAP11	AKAP11	RASSF2	RASSF2	OLFM4	OLFM4
SIGLEC1	SIGLEC1	FOXO1	FOXO1	FAM107B	FAM107B	NF2	NF2
GZF1	GZF1	DIP2C	DIP2C	SMOX	SMOX	PROKR2	PROKR2
CYSLTR2	CYSLTR2	PHYH	PHYH	TPX2	TPX2	PLAGL2	PLAGL2
ELAVL2	ELAVL2	PRND	PRND	ABCG1	ABCG1	DONSON	DONSON
MAB21L1	MAB21L1	ATP5F1C	ATP5F1C	NF2	NF2	RASSF2	RASSF2
DCLK1	DCLK1	SLC25A15	SLC25A15	PROKR2	PROKR2	ATP5PO	ATP5PO
DDRGK1	DDRGK1	WBP4	WBP4	SYNJ1	SYNJ1	FASTKD5	FASTKD5
TMEM50B	TMEM50B	GET1	GET1	PLAGL2	PLAGL2	ASB13	ASB13
TMEM230	TMEM230	PCDH17	PCDH17	CDADC1	CDADC1	ABCG1	ABCG1
RCAN1	RCAN1	GART	GART	CCM2L	CCM2L	TPX2	TPX2
RADIL	RADIL	FOXF2	FOXF2	HSPA12B	HSPA12B	FAM107B	FAM107B
SCARF2	SCARF2	PTPRA	PTPRA	ELF1	ELF1	SMOX	SMOX
SEPHS1	SEPHS1	RALGAPA2	RALGAPA2	ECHDC3	ECHDC3	RSU1	RSU1
ERMP1	ERMP1	FOXA2	FOXA2	TUBAL3	TUBAL3	SLC37A1	SLC37A1
ANKRD16	ANKRD16	LRRN4	LRRN4	TRDMT1	TRDMT1	VPS36	VPS36
PKNOX1	PKNOX1	TUBB2B	TUBB2B	KCTD4	KCTD4	GINS1	GINS1
AVP	AVP	RIOK1	RIOK1	COMT	COMT	NET1	NET1
CD83	CD83	ACER2	ACER2	GNG13	GNG13	THAP7	THAP7
IQCE	IQCE	CCDC171	CCDC171	APOO	APOO	GZMM	GZMM
SH3KBP1	SH3KBP1	SLC24A3	SLC24A3	BFSP1	BFSP1	LCA5L	LCA5L
KLHL34	KLHL34	RNF182	RNF182	STS	STS	CD83	CD83
RRAGA	RRAGA	SHLD1	SHLD1	JARID2	JARID2	KLHL34	KLHL34
SOX8	SOX8	ARHGAP6	ARHGAP6	PNPLA4	PNPLA4	SH3KBP1	SH3KBP1
PAK1IP1	PAK1IP1	DLGAP2	DLGAP2	NUP153	NUP153	RRAGA	RRAGA
RPP40	RPP40	CNTLN	CNTLN	POLA1	POLA1	SOX8	SOX8
SNRPB2	SNRPB2	AKAP17A	AKAP17A	FAM20C	FAM20C	IQCE	IQCE
TRIM13	TRIM13	HRAS	HRAS	ARSH	ARSH	RPP40	RPP40
ANOS1	ANOS1	TMEM170B	TMEM170B	LY86	LY86	PAK1IP1	PAK1IP1
FBXO25	FBXO25	SEL1L2	SEL1L2	SMARCB1	SMARCB1	SNRPB2	SNRPB2
LURAP1L	LURAP1L	SMARCA2	SMARCA2	CABP7	CABP7	ANOS1	ANOS1
ADAMTSL1	ADAMTSL1	GPER1	GPER1	R3HDM4	R3HDM4	TRIM13	TRIM13
SLC24A2	SLC24A2	PTDSS2	PTDSS2	MTMR3	MTMR3	FBXO25	FBXO25
EDN1	EDN1	ATXN1	ATXN1	TMEM14C	TMEM14C	LURAP1L	LURAP1L
EDNRB	EDNRB	SYCP2L	SYCP2L	TYRP1	TYRP1	ADAMTSL1	ADAMTSL1
LRRN1	LRRN1	LMF1	LMF1	CDYL	CDYL	EDN1	EDN1
POLR2E	POLR2E	SPTLC3	SPTLC3	INTS1	INTS1	SLC24A2	SLC24A2
ATP5F1D	ATP5F1D	FAM234A	FAM234A	MINDY3	MINDY3	EDNRB	EDNRB
CER1	CER1	NR0B1	NR0B1	STUB1	STUB1	LRRN1	LRRN1
ASCC2	ASCC2	TMX4	TMX4	TOP3B	TOP3B	POLR2E	POLR2E
KCNRG	KCNRG	IFITM5	IFITM5	ARL11	ARL11	CER1	CER1
SCP2D1	SCP2D1	BTBD3	BTBD3	WFIKKN1	WFIKKN1	ATP5F1D	ATP5F1D
DZANK1	DZANK1	DENND4C	DENND4C	F13A1	F13A1	ASCC2	ASCC2
RHOT2	RHOT2	NDFIP2	NDFIP2	SLAIN1	SLAIN1	SCP2D1	SCP2D1
TMEM184A	TMEM184A	PSIP1	PSIP1	TMEM259	TMEM259	KCNRG	KCNRG
PCYT1B	PCYT1B	YDJC	YDJC	WDR24	WDR24	DZANK1	DZANK1
RBM26	RBM26	HAGHL	HAGHL	GGT5	GGT5	RHOT2	RHOT2
NLRP6	NLRP6	MAP7D2	MAP7D2	MLLT3	MLLT3	ELANE	ELANE
CRKL	CRKL	KCNJ6	KCNJ6	PRPS2	PRPS2	TMEM184A	TMEM184A
ANGPT2	ANGPT2	NME4	NME4	CYBB	CYBB	PCYT1B	PCYT1B
SIGIRR	SIGIRR	POLR3K	POLR3K	CNTN4	CNTN4	RBM26	RBM26
PPP1R3G	PPP1R3G	MORC3	MORC3	ADORA2A	ADORA2A	NLRP6	NLRP6
GET4	GET4	OBI1	OBI1	SEC23B	SEC23B	PPP1R3G	PPP1R3G
SLC35B3	SLC35B3	LMNTD2	LMNTD2	TFAP2A	TFAP2A	ANGPT2	ANGPT2
DMRT1	DMRT1	ARHGAP45	ARHGAP45	JMJD8	JMJD8	CRKL	CRKL
POLR3F	POLR3F	CIAO3	CIAO3	KCNJ15	KCNJ15	SIGIRR	SIGIRR
TAB3	TAB3	PLIN2	PLIN2	DOP1B	DOP1B	SLC35B3	SLC35B3
SERPINE3	SERPINE3	KIF13A	KIF13A	PPIL2	PPIL2	GET4	GET4
ADGRG2	ADGRG2	DMRT2	DMRT2	SNRNP48	SNRNP48	POLR3F	POLR3F
CABIN1	CABIN1	PDHA1	PDHA1	SNAPC3	SNAPC3	TAB3	TAB3
RANBP9	RANBP9	BAIAP3	BAIAP3	CRLF2	CRLF2	SERPINE3	SERPINE3
MAK	MAK	ESF1	ESF1	ELOVL2	ELOVL2	ADGRG2	ADGRG2
MFHAS1	MFHAS1	SH3GL2	SH3GL2	MBTPS2	MBTPS2	CABIN1	CABIN1
RPS6	RPS6	PGGHG	PGGHG	MAP3K15	MAP3K15	RANBP9	RANBP9
TLR8	TLR8	FLRT3	FLRT3	PDK3	PDK3	RPS6	RPS6
RCBTB1	RCBTB1	SAT1	SAT1	GUCD1	GUCD1	MFHAS1	MFHAS1
UPB1	UPB1	PRDX4	PRDX4	TRNT1	TRNT1	MAK	MAK
NUDT1	NUDT1	RHBDL1	RHBDL1	AGPAT5	AGPAT5	RCBTB1	RCBTB1
ITGA8	ITGA8	GFOD1	GFOD1	PGAP6	PGAP6	TLR8	TLR8
SNRPD3	SNRPD3	KANK1	KANK1	UBE2L3	UBE2L3	MED16	MED16
SPRY2	SPRY2	WWC3	WWC3	UBE2I	UBE2I	UPB1	UPB1
BET1L	BET1L	PI4KA	PI4KA	PHEX	PHEX	NUDT1	NUDT1
KAT14	KAT14	DNAAF5	DNAAF5	SNRNP25	SNRNP25	ITGA8	ITGA8
PIGQ	PIGQ	RBM24	RBM24	MAD1L1	MAD1L1	SNRPD3	SNRPD3
ZDHHC21	ZDHHC21	SMIM26	SMIM26	DERL3	DERL3	KAT14	KAT14
RAB40C	RAB40C	MAPK1	MAPK1	TASP1	TASP1	SPRY2	SPRY2
TMEM47	TMEM47	AIFM3	AIFM3	SAXO1	SAXO1	BET1L	BET1L
CCDC78	CCDC78	ZMAT5	ZMAT5	PKP3	PKP3	PIGQ	PIGQ
PRR35	PRR35	OSM	OSM	ELFN1	ELFN1	RAB40C	RAB40C
MGME1	MGME1	PRPF4B	PRPF4B	PPM1F	PPM1F	ZDHHC21	ZDHHC21
CSMD1	CSMD1	FOCAD	FOCAD	RPUSD1	RPUSD1	CCDC78	CCDC78
GNAZ	GNAZ	KPNA3	KPNA3	BNC2	BNC2	TMEM47	TMEM47
ERI1	ERI1	PRRG1	PRRG1	FBXL16	FBXL16	MGME1	MGME1
MRM2	MRM2	FAM8A1	FAM8A1	JAG1	JAG1	PRR35	PRR35
SRPX	SRPX	STK11	STK11	SDF2L1	SDF2L1	ERI1	ERI1
CHCHD10	CHCHD10	METTL26	METTL26	MIF	MIF	GNAZ	GNAZ
SUSD2	SUSD2	AMZ1	AMZ1	RAB36	RAB36	SRPX	SRPX
CNKSR2	CNKSR2	LUC7L	LUC7L	SNX8	SNX8	MRM2	MRM2
EIF3B	EIF3B	DTNBP1	DTNBP1	BCR	BCR	CSMD1	CSMD1
RRBP1	RRBP1	YPEL1	YPEL1	RIC8A	RIC8A	CHCHD10	CHCHD10
PRDX4	PRDX4	VPREB3	VPREB3	FARS2	FARS2	SUSD2	SUSD2
SAT1	SAT1	BMP6	BMP6	ERG	ERG	CNKSR2	CNKSR2
PGGHG	PGGHG	OTOR	OTOR	NPRL3	NPRL3	EIF3B	EIF3B
FLRT3	FLRT3	HACD4	HACD4	CAP2	CAP2	RRBP1	RRBP1
ESF1	ESF1	SIRT3	SIRT3	RASSF7	RASSF7	PRDX4	PRDX4
SH3GL2	SH3GL2	ADAP1	ADAP1	TTC39B	TTC39B	SAT1	SAT1
PDHA1	PDHA1	SBNO2	SBNO2	PSMD13	PSMD13	FLRT3	FLRT3
BAIAP3	BAIAP3	RANBP9	RANBP9	CRBN	CRBN	PGGHG	PGGHG
PRPF4B	PRPF4B	ADGRG2	ADGRG2	DYNLT3	DYNLT3	SH3GL2	SH3GL2
ZMAT5	ZMAT5	CABIN1	CABIN1	CHAF1B	CHAF1B	ESF1	ESF1
AIFM3	AIFM3	SERPINE3	SERPINE3	CHST12	CHST12	PDHA1	PDHA1
OSM	OSM	BET1L	BET1L	ETS2	ETS2	BAIAP3	BAIAP3
DNAAF5	DNAAF5	SPRY2	SPRY2	TTYH3	TTYH3	PRPF4B	PRPF4B
RBM24	RBM24	KAT14	KAT14	PSMG3	PSMG3	ZMAT5	ZMAT5
MAPK1	MAPK1	SNRPD3	SNRPD3	MID1	MID1	AIFM3	AIFM3
SMIM26	SMIM26	SYTL5	SYTL5	MPDZ	MPDZ	OSM	OSM
WWC3	WWC3	ITGA8	ITGA8	WDR18	WDR18	MAPK1	MAPK1
PI4KA	PI4KA	NUDT1	NUDT1	NFIB	NFIB	SMIM26	SMIM26
KANK1	KANK1	MED16	MED16	IL1RAPL1	IL1RAPL1	RBM24	RBM24
RHBDL1	RHBDL1	UPB1	UPB1	PHACTR1	PHACTR1	DNAAF5	DNAAF5
GFOD1	GFOD1	TLR8	TLR8	RREB1	RREB1	GNA12	GNA12
BMP6	BMP6	RCBTB1	RCBTB1	PTCHD1	PTCHD1	PI4KA	PI4KA
VPREB3	VPREB3	MAK	MAK	SSR1	SSR1	WWC3	WWC3
DTNBP1	DTNBP1	MFHAS1	MFHAS1	ARHGDIG	ARHGDIG	KANK1	KANK1
YPEL1	YPEL1	RPS6	RPS6	NOL7	NOL7	GFOD1	GFOD1
AMZ1	AMZ1	CHCHD10	CHCHD10	STMND1	STMND1	RHBDL1	RHBDL1
LUC7L	LUC7L	CSMD1	CSMD1	RSPH14	RSPH14	VPREB3	VPREB3
STK11	STK11	ERI1	ERI1	EIF1AX	EIF1AX	BMP6	BMP6
METTL26	METTL26	GNAZ	GNAZ	ANTKMT	ANTKMT	DTNBP1	DTNBP1
FAM8A1	FAM8A1	SRPX	SRPX	CHL1	CHL1	YPEL1	YPEL1
KPNA3	KPNA3	MRM2	MRM2	RNASEH2B	RNASEH2B	LUC7L	LUC7L
PRRG1	PRRG1	MGME1	MGME1	SNAP29	SNAP29	AMZ1	AMZ1
FOCAD	FOCAD	PRR35	PRR35	ARID3A	ARID3A	METTL26	METTL26
SBNO2	SBNO2	TMEM47	TMEM47	CAPN15	CAPN15	STK11	STK11
ADAP1	ADAP1	CCDC78	CCDC78	SETD4	SETD4	PHKA2	PHKA2
HACD4	HACD4	ZDHHC21	ZDHHC21	ISM1	ISM1	FAM8A1	FAM8A1
SIRT3	SIRT3	RAB40C	RAB40C	RNH1	RNH1	PRRG1	PRRG1
OTOR	OTOR	PIGQ	PIGQ	FREM1	FREM1	KPNA3	KPNA3
HRAS	HRAS	RRBP1	RRBP1	SPRYD7	SPRYD7	FOCAD	FOCAD
CNTLN	CNTLN	EIF3B	EIF3B	RBBP9	RBBP9	CARD11	CARD11
AKAP17A	AKAP17A	CNKSR2	CNKSR2	AXIN1	AXIN1	OVOL2	OVOL2
DLGAP2	DLGAP2	SUSD2	SUSD2	SIRT5	SIRT5	SBNO2	SBNO2
SHLD1	SHLD1	LURAP1L	LURAP1L	PLCB4	PLCB4	ADAP1	ADAP1
ARHGAP6	ARHGAP6	FBXO25	FBXO25	B4GALNT4	B4GALNT4	SIRT3	SIRT3
RNF182	RNF182	TRIM13	TRIM13	DECR2	DECR2	HACD4	HACD4
SCEL	SCEL	ANOS1	ANOS1	DYRK1A	DYRK1A	OTOR	OTOR
RIOK1	RIOK1	PAK1IP1	PAK1IP1	BLOC1S5	BLOC1S5	ITPR1	ITPR1
CCDC171	CCDC171	RPP40	RPP40	ARX	ARX	HRAS	HRAS
ACER2	ACER2	SNRPB2	SNRPB2	MIDN	MIDN	CNTLN	CNTLN
SLC24A3	SLC24A3	IQCE	IQCE	MRPL28	MRPL28	AKAP17A	AKAP17A
IFITM5	IFITM5	SH3KBP1	SH3KBP1	MCRIP2	MCRIP2	DLGAP2	DLGAP2
NR0B1	NR0B1	KLHL34	KLHL34	LIF	LIF	SHLD1	SHLD1
TMX4	TMX4	RRAGA	RRAGA	PPP1R3B	PPP1R3B	ARHGAP6	ARHGAP6
FAM234A	FAM234A	SOX8	SOX8	KBTBD11	KBTBD11	RNF182	RNF182
SYCP2L	SYCP2L	CD83	CD83	NDUFAF5	NDUFAF5	CCDC171	CCDC171
LMF1	LMF1	ASCC2	ASCC2	GMPR	GMPR	RIOK1	RIOK1
SPTLC3	SPTLC3	ATP5F1D	ATP5F1D	RAB11FIP3	RAB11FIP3	ACER2	ACER2
SMARCA2	SMARCA2	CER1	CER1	CLCN4	CLCN4	SLC24A3	SLC24A3
GPER1	GPER1	POLR2E	POLR2E	PLCB1	PLCB1	SCEL	SCEL
PTDSS2	PTDSS2	EDNRB	EDNRB	GPX4	GPX4	IFITM5	IFITM5
ATXN1	ATXN1	LRRN1	LRRN1	MICALL2	MICALL2	TMX4	TMX4
TMEM170B	TMEM170B	SLC24A2	SLC24A2	PAK5	PAK5	NR0B1	NR0B1
SEL1L2	SEL1L2	EDN1	EDN1	DOCK8	DOCK8	FAM234A	FAM234A
ARHGAP45	ARHGAP45	ADAMTSL1	ADAMTSL1	HIC2	HIC2	LAMP5	LAMP5
OBI1	OBI1	TMEM184A	TMEM184A	CASTOR1	CASTOR1	SPTLC3	SPTLC3
LMNTD2	LMNTD2	RHOT2	RHOT2	LFNG	LFNG	LMF1	LMF1
KCNJ6	KCNJ6	DZANK1	DZANK1	RPS6KA3	RPS6KA3	ATXN1	ATXN1
POLR3K	POLR3K	KCNRG	KCNRG	NEDD9	NEDD9	GPER1	GPER1
NME4	NME4	SCP2D1	SCP2D1	PRKAR1B	PRKAR1B	SMARCA2	SMARCA2
MORC3	MORC3	TAB3	TAB3	CLN8	CLN8	PTDSS2	PTDSS2
PSIP1	PSIP1	POLR3F	POLR3F	CACNA1H	CACNA1H	SEL1L2	SEL1L2
NDFIP2	NDFIP2	GET4	GET4	NRN1	NRN1	TMEM170B	TMEM170B
YDJC	YDJC	SLC35B3	SLC35B3	KLHL15	KLHL15	ARHGAP45	ARHGAP45
HAGHL	HAGHL	DMRT1	DMRT1	SNX5	SNX5	LMNTD2	LMNTD2
MAP7D2	MAP7D2	ANGPT2	ANGPT2	TTC3	TTC3	OBI1	OBI1
DENND4C	DENND4C	CRKL	CRKL	SNAP25	SNAP25	POLR3K	POLR3K
BTBD3	BTBD3	SIGIRR	SIGIRR	MCUR1	MCUR1	NME4	NME4
DMRT2	DMRT2	PPP1R3G	PPP1R3G	METRN	METRN	MORC3	MORC3
KIF13A	KIF13A	NLRP6	NLRP6	VLDLR	VLDLR	KCNJ6	KCNJ6
CIAO3	CIAO3	RBM26	RBM26	ANKEF1	ANKEF1	HAGHL	HAGHL
PLIN2	PLIN2	PCYT1B	PCYT1B	TXNDC5	TXNDC5	MAP7D2	MAP7D2
MAFK	MAFK	KCNJ15	KCNJ15	HBQ1	HBQ1	NDFIP2	NDFIP2
PDGFA	PDGFA	PPIL2	PPIL2	PDGFA	PDGFA	PSIP1	PSIP1
HBM	HBM	DOP1B	DOP1B	MAFK	MAFK	YDJC	YDJC
VPS26C	VPS26C	FRMPD4	FRMPD4	VPS26C	VPS26C	DENND4C	DENND4C
TXNDC5	TXNDC5	POU4F1	POU4F1	HBM	HBM	BTBD3	BTBD3
HBQ1	HBQ1	ELOVL2	ELOVL2	PLIN2	PLIN2	DMRT2	DMRT2
METRN	METRN	MBTPS2	MBTPS2	CIAO3	CIAO3	KIF13A	KIF13A
VLDLR	VLDLR	CRLF2	CRLF2	KIF13A	KIF13A	PLIN2	PLIN2
ANKEF1	ANKEF1	SNAPC3	SNAPC3	DMRT2	DMRT2	CIAO3	CIAO3
MCUR1	MCUR1	SNRNP48	SNRNP48	DENND4C	DENND4C	CFD	CFD
SNX5	SNX5	GGT5	GGT5	BTBD3	BTBD3	PDGFA	PDGFA
KLHL15	KLHL15	WDR24	WDR24	NME4	NME4	MAFK	MAFK
SNAP25	SNAP25	TMEM259	TMEM259	POLR3K	POLR3K	VPS26C	VPS26C
TTC3	TTC3	PRPS2	PRPS2	MORC3	MORC3	TXNDC5	TXNDC5
CACNA1H	CACNA1H	MLLT3	MLLT3	KCNJ6	KCNJ6	HBQ1	HBQ1
CLN8	CLN8	CNTN4	CNTN4	MAP7D2	MAP7D2	METRN	METRN
PRKAR1B	PRKAR1B	CYBB	CYBB	HAGHL	HAGHL	VLDLR	VLDLR
NEDD9	NEDD9	JMJD8	JMJD8	YDJC	YDJC	ANKEF1	ANKEF1
NRN1	NRN1	TFAP2A	TFAP2A	PSIP1	PSIP1	MCUR1	MCUR1
HIC2	HIC2	SEC23B	SEC23B	NDFIP2	NDFIP2	KLHL15	KLHL15
DOCK8	DOCK8	ADORA2A	ADORA2A	LMNTD2	LMNTD2	SNX5	SNX5
RPS6KA3	RPS6KA3	TMEM14C	TMEM14C	OBI1	OBI1	SNAP25	SNAP25
LFNG	LFNG	MTMR3	MTMR3	ARHGAP45	ARHGAP45	TTC3	TTC3
CASTOR1	CASTOR1	CDYL	CDYL	SEL1L2	SEL1L2	CLN8	CLN8
PLCB1	PLCB1	STUB1	STUB1	TMEM170B	TMEM170B	CACNA1H	CACNA1H
PAK5	PAK5	MINDY3	MINDY3	SPTLC3	SPTLC3	PRKAR1B	PRKAR1B
MICALL2	MICALL2	INTS1	INTS1	LMF1	LMF1	NEDD9	NEDD9
GPX4	GPX4	SLAIN1	SLAIN1	ATXN1	ATXN1	NRN1	NRN1
CLCN4	CLCN4	F13A1	F13A1	PTDSS2	PTDSS2	HIC2	HIC2
RAB11FIP3	RAB11FIP3	WFIKKN1	WFIKKN1	GPER1	GPER1	DOCK8	DOCK8
GMPR	GMPR	TOP3B	TOP3B	SMARCA2	SMARCA2	RPS6KA3	RPS6KA3
NDUFAF5	NDUFAF5	ARL11	ARL11	FAM234A	FAM234A	CASTOR1	CASTOR1
KBTBD11	KBTBD11	STS	STS	IFITM5	IFITM5	LFNG	LFNG
MCRIP2	MCRIP2	BFSP1	BFSP1	TMX4	TMX4	PLCB1	PLCB1
LIF	LIF	APOO	APOO	NR0B1	NR0B1	GPX4	GPX4
PPP1R3B	PPP1R3B	GNG13	GNG13	SLC24A3	SLC24A3	PAK5	PAK5
MIDN	MIDN	FAM20C	FAM20C	CCDC171	CCDC171	MICALL2	MICALL2
ARX	ARX	POLA1	POLA1	RIOK1	RIOK1	NDUFAF5	NDUFAF5
BLOC1S5	BLOC1S5	NUP153	NUP153	ACER2	ACER2	GMPR	GMPR
MRPL28	MRPL28	PNPLA4	PNPLA4	SCEL	SCEL	RAB11FIP3	RAB11FIP3
DYRK1A	DYRK1A	JARID2	JARID2	ARHGAP6	ARHGAP6	CLCN4	CLCN4
SIRT5	SIRT5	CABP7	CABP7	RNF182	RNF182	KBTBD11	KBTBD11
DECR2	DECR2	SMARCB1	SMARCB1	DLGAP2	DLGAP2	MCRIP2	MCRIP2
B4GALNT4	B4GALNT4	LY86	LY86	HRAS	HRAS	LIF	LIF
PLCB4	PLCB4	ARSH	ARSH	AKAP17A	AKAP17A	PPP1R3B	PPP1R3B
AXIN1	AXIN1	R3HDM4	R3HDM4	CNTLN	CNTLN	BLOC1S5	BLOC1S5
RBBP9	RBBP9	NPRL3	NPRL3	SIRT3	SIRT3	MIDN	MIDN
RNH1	RNH1	RASSF7	RASSF7	HACD4	HACD4	ARX	ARX
ISM1	ISM1	CAP2	CAP2	OTOR	OTOR	MRPL28	MRPL28
FREM1	FREM1	DYNLT3	DYNLT3	SBNO2	SBNO2	DYRK1A	DYRK1A
SPRYD7	SPRYD7	CRBN	CRBN	ADAP1	ADAP1	SIRT5	SIRT5
CAPN15	CAPN15	PSMD13	PSMD13	OVOL2	OVOL2	B4GALNT4	B4GALNT4
SETD4	SETD4	TTC39B	TTC39B	PRRG1	PRRG1	PLCB4	PLCB4
ARID3A	ARID3A	SNX8	SNX8	KPNA3	KPNA3	DECR2	DECR2
SNAP29	SNAP29	RAB36	RAB36	FOCAD	FOCAD	AXIN1	AXIN1
ANTKMT	ANTKMT	MIF	MIF	FAM8A1	FAM8A1	RBBP9	RBBP9
RNASEH2B	RNASEH2B	SDF2L1	SDF2L1	LUC7L	LUC7L	RNH1	RNH1
CHL1	CHL1	RIC8A	RIC8A	AMZ1	AMZ1	ISM1	ISM1
EIF1AX	EIF1AX	BCR	BCR	METTL26	METTL26	SPRYD7	SPRYD7
STMND1	STMND1	FARS2	FARS2	STK11	STK11	FREM1	FREM1
RSPH14	RSPH14	HORMAD2	HORMAD2	BMP6	BMP6	CAPN15	CAPN15
SSR1	SSR1	ERG	ERG	VPREB3	VPREB3	SETD4	SETD4
RREB1	RREB1	SAXO1	SAXO1	YPEL1	YPEL1	ARID3A	ARID3A
PTCHD1	PTCHD1	PKP3	PKP3	DTNBP1	DTNBP1	SNAP29	SNAP29
PHACTR1	PHACTR1	PPM1F	PPM1F	KANK1	KANK1	ANTKMT	ANTKMT
NOL7	NOL7	RPUSD1	RPUSD1	GFOD1	GFOD1	RNASEH2B	RNASEH2B
ARHGDIG	ARHGDIG	ELFN1	ELFN1	RHBDL1	RHBDL1	CHL1	CHL1
IL1RAPL1	IL1RAPL1	JAG1	JAG1	PI4KA	PI4KA	EIF1AX	EIF1AX
PSMG3	PSMG3	FBXL16	FBXL16	WWC3	WWC3	STMND1	STMND1
NFIB	NFIB	BNC2	BNC2	SMIM26	SMIM26	RSPH14	RSPH14
WDR18	WDR18	TRNT1	TRNT1	MAPK1	MAPK1	PHACTR1	PHACTR1
MID1	MID1	GUCD1	GUCD1	RBM24	RBM24	RREB1	RREB1
MPDZ	MPDZ	PDK3	PDK3	DNAAF5	DNAAF5	PTCHD1	PTCHD1
ETS2	ETS2	MAP3K15	MAP3K15	PRPF4B	PRPF4B	SSR1	SSR1
TTYH3	TTYH3	UBE2I	UBE2I	AIFM3	AIFM3	ARHGDIG	ARHGDIG
CHAF1B	CHAF1B	PHEX	PHEX	OSM	OSM	NOL7	NOL7
CHST12	CHST12	UBE2L3	UBE2L3	ZMAT5	ZMAT5	IL1RAPL1	IL1RAPL1
CRBN	CRBN	AGPAT5	AGPAT5	BAIAP3	BAIAP3	SMPX	SMPX
DYNLT3	DYNLT3	PGAP6	PGAP6	PDHA1	PDHA1	PSMG3	PSMG3
TTC39B	TTC39B	DERL3	DERL3	SH3GL2	SH3GL2	MID1	MID1
PSMD13	PSMD13	MAD1L1	MAD1L1	ESF1	ESF1	MPDZ	MPDZ
RASSF7	RASSF7	SNRNP25	SNRNP25	SAT1	SAT1	NFIB	NFIB
CAP2	CAP2	TASP1	TASP1	FLRT3	FLRT3	WDR18	WDR18
NPRL3	NPRL3	SETD4	SETD4	PGGHG	PGGHG	ETS2	ETS2
ERG	ERG	CAPN15	CAPN15	PRDX4	PRDX4	TTYH3	TTYH3
HORMAD2	HORMAD2	SPRYD7	SPRYD7	RRBP1	RRBP1	CHAF1B	CHAF1B
FARS2	FARS2	FREM1	FREM1	EIF3B	EIF3B	CHST12	CHST12
BCR	BCR	RNH1	RNH1	SUSD2	SUSD2	DYNLT3	DYNLT3
RIC8A	RIC8A	ISM1	ISM1	CNKSR2	CNKSR2	CRBN	CRBN
SDF2L1	SDF2L1	RBBP9	RBBP9	MRM2	MRM2	TTC39B	TTC39B
SNX8	SNX8	AXIN1	AXIN1	SRPX	SRPX	PSMD13	PSMD13
RAB36	RAB36	SNAP29	SNAP29	ERI1	ERI1	RASSF7	RASSF7
MIF	MIF	ARID3A	ARID3A	GNAZ	GNAZ	CAP2	CAP2
JAG1	JAG1	NOL7	NOL7	CSMD1	CSMD1	NPRL3	NPRL3
BNC2	BNC2	ARHGDIG	ARHGDIG	CHCHD10	CHCHD10	ERG	ERG
ELFN1	ELFN1	RREB1	RREB1	CCDC78	CCDC78	FARS2	FARS2
PPM1F	PPM1F	PTCHD1	PTCHD1	TMEM47	TMEM47	BCR	BCR
RPUSD1	RPUSD1	SSR1	SSR1	PRR35	PRR35	RIC8A	RIC8A
SAXO1	SAXO1	PHACTR1	PHACTR1	MGME1	MGME1	SDF2L1	SDF2L1
TASP1	TASP1	RSPH14	RSPH14	PIGQ	PIGQ	MIF	MIF
MAD1L1	MAD1L1	EIF1AX	EIF1AX	RAB40C	RAB40C	SNX8	SNX8
SNRNP25	SNRNP25	RNASEH2B	RNASEH2B	ZDHHC21	ZDHHC21	RAB36	RAB36
DERL3	DERL3	CHL1	CHL1	SNRPD3	SNRPD3	BNC2	BNC2
PGAP6	PGAP6	ANTKMT	ANTKMT	KAT14	KAT14	JAG1	JAG1
AGPAT5	AGPAT5	CHST12	CHST12	SPRY2	SPRY2	ELFN1	ELFN1
PHEX	PHEX	CHAF1B	CHAF1B	BET1L	BET1L	RPUSD1	RPUSD1
UBE2I	UBE2I	TTYH3	TTYH3	UPB1	UPB1	PPM1F	PPM1F
UBE2L3	UBE2L3	ETS2	ETS2	ITGA8	ITGA8	PKP3	PKP3
MAP3K15	MAP3K15	NFIB	NFIB	NUDT1	NUDT1	SAXO1	SAXO1
TRNT1	TRNT1	WDR18	WDR18	MFHAS1	MFHAS1	TASP1	TASP1
PDK3	PDK3	MID1	MID1	RPS6	RPS6	SNRNP25	SNRNP25
GUCD1	GUCD1	MPDZ	MPDZ	MAK	MAK	MAD1L1	MAD1L1
SNRNP48	SNRNP48	PSMG3	PSMG3	RCBTB1	RCBTB1	DERL3	DERL3
MBTPS2	MBTPS2	SMPX	SMPX	TLR8	TLR8	PGAP6	PGAP6
ELOVL2	ELOVL2	IL1RAPL1	IL1RAPL1	CABIN1	CABIN1	AGPAT5	AGPAT5
CRLF2	CRLF2	HBQ1	HBQ1	ADGRG2	ADGRG2	UBE2L3	UBE2L3
SNAPC3	SNAPC3	TXNDC5	TXNDC5	RANBP9	RANBP9	UBE2I	UBE2I
PPIL2	PPIL2	VPS26C	VPS26C	SERPINE3	SERPINE3	PHEX	PHEX
DOP1B	DOP1B	MAFK	MAFK	TAB3	TAB3	MAP3K15	MAP3K15
KCNJ15	KCNJ15	PDGFA	PDGFA	SLC35B3	SLC35B3	TRNT1	TRNT1
TFAP2A	TFAP2A	NRN1	NRN1	GET4	GET4	PDK3	PDK3
SEC23B	SEC23B	CACNA1H	CACNA1H	POLR3F	POLR3F	GUCD1	GUCD1
ADORA2A	ADORA2A	CLN8	CLN8	NLRP6	NLRP6	SNRNP48	SNRNP48
JMJD8	JMJD8	PRKAR1B	PRKAR1B	PPP1R3G	PPP1R3G	SNAPC3	SNAPC3
CYBB	CYBB	NEDD9	NEDD9	SIGIRR	SIGIRR	MBTPS2	MBTPS2
CNTN4	CNTN4	SNAP25	SNAP25	ANGPT2	ANGPT2	ELOVL2	ELOVL2
PRPS2	PRPS2	TTC3	TTC3	CRKL	CRKL	CRLF2	CRLF2
MLLT3	MLLT3	SNX5	SNX5	PCYT1B	PCYT1B	GRIN3B	GRIN3B
WDR24	WDR24	KLHL15	KLHL15	RBM26	RBM26	LRRC56	LRRC56
TMEM259	TMEM259	MCUR1	MCUR1	RHOT2	RHOT2	PPIL2	PPIL2
GGT5	GGT5	ANKEF1	ANKEF1	TMEM184A	TMEM184A	DOP1B	DOP1B
WFIKKN1	WFIKKN1	VLDLR	VLDLR	DZANK1	DZANK1	FRMPD4	FRMPD4
TOP3B	TOP3B	METRN	METRN	SCP2D1	SCP2D1	KCNJ15	KCNJ15
ARL11	ARL11	KBTBD11	KBTBD11	KCNRG	KCNRG	ADORA2A	ADORA2A
SLAIN1	SLAIN1	RAB11FIP3	RAB11FIP3	CER1	CER1	TFAP2A	TFAP2A
F13A1	F13A1	CLCN4	CLCN4	ATP5F1D	ATP5F1D	SEC23B	SEC23B
INTS1	INTS1	GMPR	GMPR	ASCC2	ASCC2	JMJD8	JMJD8
STUB1	STUB1	NDUFAF5	NDUFAF5	POLR2E	POLR2E	CYBB	CYBB
MINDY3	MINDY3	MICALL2	MICALL2	EDN1	EDN1	CNTN4	CNTN4
CDYL	CDYL	GPX4	GPX4	SLC24A2	SLC24A2	MLLT3	MLLT3
TYRP1	TYRP1	PLCB1	PLCB1	LRRN1	LRRN1	PRPS2	PRPS2
MTMR3	MTMR3	RPS6KA3	RPS6KA3	EDNRB	EDNRB	WDR24	WDR24
TMEM14C	TMEM14C	CASTOR1	CASTOR1	ADAMTSL1	ADAMTSL1	TMEM259	TMEM259
R3HDM4	R3HDM4	LFNG	LFNG	LURAP1L	LURAP1L	GGT5	GGT5
SMARCB1	SMARCB1	HIC2	HIC2	FBXO25	FBXO25	ARL11	ARL11
ARSH	ARSH	DOCK8	DOCK8	SNRPB2	SNRPB2	TOP3B	TOP3B
LY86	LY86	DECR2	DECR2	RPP40	RPP40	WFIKKN1	WFIKKN1
CABP7	CABP7	B4GALNT4	B4GALNT4	PAK1IP1	PAK1IP1	F13A1	F13A1
PNPLA4	PNPLA4	PLCB4	PLCB4	ANOS1	ANOS1	SLAIN1	SLAIN1
JARID2	JARID2	SIRT5	SIRT5	TRIM13	TRIM13	INTS1	INTS1
FAM20C	FAM20C	DYRK1A	DYRK1A	CD83	CD83	MINDY3	MINDY3
POLA1	POLA1	MRPL28	MRPL28	SOX8	SOX8	STUB1	STUB1
NUP153	NUP153	MIDN	MIDN	KLHL34	KLHL34	CDYL	CDYL
APOO	APOO	ARX	ARX	SH3KBP1	SH3KBP1	MTMR3	MTMR3
GNG13	GNG13	BLOC1S5	BLOC1S5	RRAGA	RRAGA	TMEM14C	TMEM14C
STS	STS	LIF	LIF	IQCE	IQCE	R3HDM4	R3HDM4
BFSP1	BFSP1	PPP1R3B	PPP1R3B	RHOB	RHOB	ARSH	ARSH
REEP6	REEP6	MCRIP2	MCRIP2	DNTTIP1	DNTTIP1	LY86	LY86
NINJ1	NINJ1	GOLM1	GOLM1	RUFY2	RUFY2	SMARCB1	SMARCB1
NOL8	NOL8	FGF10	FGF10	SPTLC1	SPTLC1	CABP7	CABP7
FAM118A	FAM118A	RASSF10	RASSF10	EFNB2	EFNB2	JARID2	JARID2
GPC6	GPC6	GALR3	GALR3	GHRHR	GHRHR	PNPLA4	PNPLA4
ANAPC4	ANAPC4	PUM2	PUM2	EFS	EFS	POLA1	POLA1
RER1	RER1	SIRT6	SIRT6	SAPCD1	SAPCD1	NUP153	NUP153
NUP50	NUP50	UBAP2	UBAP2	KIFBP	KIFBP	FAM20C	FAM20C
HMG20B	HMG20B	VAV1	VAV1	KBTBD2	KBTBD2	APOO	APOO
RNF215	RNF215	GCHFR	GCHFR	CPZ	CPZ	GNG13	GNG13
YES1	YES1	PSMB5	PSMB5	PLCB2	PLCB2	BFSP1	BFSP1
GPR173	GPR173	GMPR2	GMPR2	DCAF11	DCAF11	STS	STS
ELMO2	ELMO2	RPL3	RPL3	ZNF484	ZNF484	NMRK1	NMRK1
TRIO	TRIO	KLF13	KLF13	REM2	REM2	NSUN6	NSUN6
TSPAN13	TSPAN13	ADRA2C	ADRA2C	CEMIP2	CEMIP2	TCF23	TCF23
MEOX2	MEOX2	ADGRA2	ADGRA2	BIRC6	BIRC6	SCUBE2	SCUBE2
SDF4	SDF4	MAK16	MAK16	SMTN	SMTN	ITGB8	ITGB8
OXTR	OXTR	CCL25	CCL25	COL4A1	COL4A1	PRKCZ	PRKCZ
DUSP8	DUSP8	CDHR5	CDHR5	NTSR2	NTSR2	MRS2	MRS2
CTNNBL1	CTNNBL1	DNAI1	DNAI1	PARVB	PARVB	ZNF214	ZNF214
AFAP1	AFAP1	AOAH	AOAH	AKAP4	AKAP4	ELMO1	ELMO1
LRTM2	LRTM2	VPS26A	VPS26A	NYX	NYX	CRB3	CRB3
TRIM3	TRIM3	KCTD9	KCTD9	RAB20	RAB20	MFSD12	MFSD12
TMEM18	TMEM18	SLC39A2	SLC39A2	NRG1	NRG1	UMAD1	UMAD1
YBEY	YBEY	CCL21	CCL21	FBXL5	FBXL5	CRHR2	CRHR2
HOMEZ	HOMEZ	DDX50	DDX50	SNRPN	SNRPN	C1QTNF12	C1QTNF12
LPCAT1	LPCAT1	FAM167A	FAM167A	POLD2	POLD2	ZSCAN16	ZSCAN16
NAGPA	NAGPA	TMEM41B	TMEM41B	SLC2A10	SLC2A10	AGTPBP1	AGTPBP1
PHF21B	PHF21B	LRATD1	LRATD1	HERC2	HERC2	SELENOI	SELENOI
PLIN3	PLIN3	GRIN2A	GRIN2A	SLC35E4	SLC35E4	RRAS2	RRAS2
CUL2	CUL2	THSD7A	THSD7A	MELK	MELK	KLHL29	KLHL29
FBXL14	FBXL14	ZNF512	ZNF512	CSNK2B	CSNK2B	ARHGEF40	ARHGEF40
GREM1	GREM1	CLPTM1L	CLPTM1L	CTNNA3	CTNNA3	DXO	DXO
GPNMB	GPNMB	KIAA0895	KIAA0895	C1GALT1	C1GALT1	AAR2	AAR2
GSPT2	GSPT2	GLYR1	GLYR1	RAB12	RAB12	RFK	RFK
WRAP73	WRAP73	FKBP4	FKBP4	RANBP3L	RANBP3L	NDUFA4	NDUFA4
PDE1C	PDE1C	FBXL18	FBXL18	FGF23	FGF23	ATP6V1C2	ATP6V1C2
FKBP9	FKBP9	SCARF1	SCARF1	TP53INP2	TP53INP2	TTPAL	TTPAL
ENO1	ENO1	NCOA6	NCOA6	FAM221A	FAM221A	HFE	HFE
SVIL	SVIL	SLC43A2	SLC43A2	POLDIP3	POLDIP3	MRPL54	MRPL54
PUSL1	PUSL1	PCSK4	PCSK4	EAF1	EAF1	SDC4	SDC4
DOCK5	DOCK5	TBX20	TBX20	CCIN	CCIN	CHID1	CHID1
DDX56	DDX56	CDK5RAP1	CDK5RAP1	STARD3NL	STARD3NL	HDAC11	HDAC11
TTLL12	TTLL12	EXTL3	EXTL3	CARS2	CARS2	GHRH	GHRH
DCP1B	DCP1B	PIGG	PIGG	NFIC	NFIC	PPL	PPL
DMC1	DMC1	TULP3	TULP3	ADAM17	ADAM17	ATRAID	ATRAID
DBNL	DBNL	GALNT14	GALNT14	CASK	CASK	PROM1	PROM1
CEP250	CEP250	SSTR3	SSTR3	ROCK1	ROCK1	DNMT1	DNMT1
IARS1	IARS1	DNAL4	DNAL4	SYK	SYK	TMEM8B	TMEM8B
AP2A2	AP2A2	STXBP2	STXBP2	LPIN1	LPIN1	NUP98	NUP98
OGDH	OGDH	NFKBIL1	NFKBIL1	F7	F7	CD151	CD151
UBE2G2	UBE2G2	GRIPAP1	GRIPAP1	EMILIN1	EMILIN1	TWIST1	TWIST1
ADM	ADM	PRAF2	PRAF2	TRIM38	TRIM38	ISCA1	ISCA1
CAMK2B	CAMK2B	LTB	LTB	TSPAN9	TSPAN9	TMEM267	TMEM267
SH3YL1	SH3YL1	H1-4	H1-4	MEX3D	MEX3D	ESCO2	ESCO2
RAPGEF5	RAPGEF5	IQSEC3	IQSEC3	ARHGAP28	ARHGAP28	PNPLA2	PNPLA2
PRMT5	PRMT5	PPFIBP2	PPFIBP2	CKS2	CKS2	EIF2AK4	EIF2AK4
MMP24	MMP24	PIM3	PIM3	TPPP2	TPPP2	ACTC1	ACTC1
GTF3C2	GTF3C2	KIDINS220	KIDINS220	ZNF770	ZNF770	TMC1	TMC1
SLC6A12	SLC6A12	NOL10	NOL10	CPNE1	CPNE1	GLCCI1	GLCCI1
TUBB4A	TUBB4A	TBC1D14	TBC1D14	CCNB1IP1	CCNB1IP1	PARG	PARG
EMC9	EMC9	STK4	STK4	TRIP10	TRIP10	ADAMTS12	ADAMTS12
RASEF	RASEF	HNRNPH3	HNRNPH3	NUBP1	NUBP1	TTLL1	TTLL1
NIM1K	NIM1K	PLCG1	PLCG1	PABPC1L	PABPC1L	SH2D3A	SH2D3A
PELO	PELO	CCDC107	CCDC107	SNX21	SNX21	TNF	TNF
TMEM88B	TMEM88B	SWAP70	SWAP70	ARGLU1	ARGLU1	SNTA1	SNTA1
IPO7	IPO7	TGM2	TGM2	GREB1	GREB1	CDH9	CDH9
SLC19A1	SLC19A1	DPY19L1	DPY19L1	MRPL52	MRPL52	MSRA	MSRA
RPAIN	RPAIN	TGDS	TGDS	MTMR9	MTMR9	DNAH11	DNAH11
TLN1	TLN1	JPH2	JPH2	SLC28A3	SLC28A3	ATP4B	ATP4B
ZFHX2	ZFHX2	DAPK1	DAPK1	SLC22A17	SLC22A17	RTL6	RTL6
ICAM3	ICAM3	GARS1	GARS1	SRC	SRC	SLC7A8	SLC7A8
CHN2	CHN2	TIMM44	TIMM44	NRBP1	NRBP1	PREB	PREB
KEAP1	KEAP1	AVL9	AVL9	NFS1	NFS1	SFTA2	SFTA2
CCDC127	CCDC127	SAFB2	SAFB2	TAB1	TAB1	SLC66A3	SLC66A3
LPCAT4	LPCAT4	COLEC12	COLEC12	FBP2	FBP2	TRPM5	TRPM5
SPATC1L	SPATC1L	SP4	SP4	MYBBP1A	MYBBP1A	WDR1	WDR1
RAC2	RAC2	TRPM1	TRPM1	IL6	IL6	CEP78	CEP78
CREB3L3	CREB3L3	EPC1	EPC1	SLC25A37	SLC25A37	SH3TC1	SH3TC1
MAMDC2	MAMDC2	RFLNB	RFLNB	PTAR1	PTAR1	PPP1R11	PPP1R11
MBD3	MBD3	LAMP1	LAMP1	NUP155	NUP155	RBL1	RBL1
TOP2B	TOP2B	ACIN1	ACIN1	SEPSECS	SEPSECS	WNK1	WNK1
RPGRIP1	RPGRIP1	USP9X	USP9X	RNF122	RNF122	RRP1	RRP1
MBOAT2	MBOAT2	PGAM2	PGAM2	APOM	APOM	ILK	ILK
ICAM5	ICAM5	ATP6V1B2	ATP6V1B2	TMEM114	TMEM114	HDAC9	HDAC9
PSAT1	PSAT1	KIAA0930	KIAA0930	UCN	UCN	CPEB2	CPEB2
CARMIL3	CARMIL3	TEX15	TEX15	ZNF622	ZNF622	ANKFY1	ANKFY1
IFT52	IFT52	TMEM196	TMEM196	ROGDI	ROGDI	TLCD3A	TLCD3A
SMC6	SMC6	CAPN7	CAPN7	EMC6	EMC6	MASTL	MASTL
MRPL17	MRPL17	ETV1	ETV1	SLC1A3	SLC1A3	UBE2J2	UBE2J2
EYA2	EYA2	KCNIP4	KCNIP4	ZKSCAN8	ZKSCAN8	NLRC4	NLRC4
TSPO	TSPO	YWHAE	CRK	TRIM27	TRIM27	RUSC2	RUSC2
PARP11	PARP11	ITFG2	ITFG2	PCIF1	PCIF1	NXNL2	NXNL2
EXOC3	EXOC3	ZSWIM1	ZSWIM1	CCDC22	CCDC22	NT5C3A	NT5C3A
RP2	RP2	GPN1	GPN1	CA9	CA9	PARP8	PARP8
ZFYVE19	ZFYVE19	MTURN	MTURN	GDF7	GDF7	TTC32	TTC32
CREB3	CREB3	SPNS3	SPNS3	SEPTIN7	SEPTIN7	ANKH	ANKH
MFSD14B	MFSD14B	NECAB3	NECAB3	SLC4A7	SLC4A7	CTSB	CTSB
GNRH1	GNRH1	SSUH2	SSUH2	EPS8L2	EPS8L2	GAREM2	GAREM2
DCAF10	DCAF10	CCHCR1	CCHCR1	TESK1	TESK1	SLC44A4	SLC44A4
TNFAIP8L1	TNFAIP8L1	NEU1	NEU1	MALSU1	MALSU1	ZFYVE19	ZFYVE19
FOXP3	FOXP3	MARCHF11	MARCHF11	SELENOO	SELENOO	CREB3	CREB3
TBXA2R	TBXA2R	TXNDC11	TXNDC11	NAGA	NAGA	GNRH1	GNRH1
CHMP4B	CHMP4B	ITGB2	ITGB2	MRPL33	MRPL33	MFSD14B	MFSD14B
PANX2	PANX2	MYORG	MYORG	TEX52	TEX52	DCAF10	DCAF10
DDX3X	DDX3X	THOC1	THOC1	ZNF513	ZNF513	TNFAIP8L1	TNFAIP8L1
CDPF1	CDPF1	POLR2L	POLR2L	RSAD2	RSAD2	TBXA2R	TBXA2R
RMI2	RMI2	CAD	CAD	AMACR	AMACR	FOXP3	FOXP3
HMBOX1	HMBOX1	NHLRC1	NHLRC1	YWHAQ	YWHAQ	TSPO	TSPO
PCBP3	PCBP3	IL17REL	IL17REL	SLC12A6	SLC12A6	PARP11	PARP11
RRP1	RRP1	TRAPPC10	TRAPPC10	IGF2	IGF2	EXOC3	EXOC3
WNK1	WNK1	NCOA5	NCOA5	SHD	SHD	RP2	RP2
ILK	ILK	DDAH2	DDAH2	GCAT	GCAT	RMI2	RMI2
CPEB2	CPEB2	SUMO3	SUMO3	DFFB	DFFB	CDPF1	CDPF1
HDAC9	HDAC9	EBI3	EBI3	RAI14	RAI14	DDX3X	DDX3X
TLCD3A	TLCD3A	TCN2	TCN2	MIOS	MIOS	HMBOX1	HMBOX1
ANKFY1	ANKFY1	BMPER	BMPER	EEPD1	EEPD1	PCBP3	PCBP3
SPATA22	SPATA22	SMIM24	SMIM24	PSME1	PSME1	CHMP4B	CHMP4B
TRPM5	TRPM5	AMPH	AMPH	PARVG	PARVG	PANX2	PANX2
SLC66A3	SLC66A3	ERC1	ERC1	MFSD2B	MFSD2B	SLC19A1	SLC19A1
WDR1	WDR1	GSPT1	GSPT1	DDX21	DDX21	TLN1	TLN1
CEP78	CEP78	TRIP13	TRIP13	MPND	MPND	RPAIN	RPAIN
PPP1R11	PPP1R11	TSPAN4	TSPAN4	HINT2	HINT2	ICAM3	ICAM3
SH3TC1	SH3TC1	WDR35	WDR35	TALDO1	TALDO1	ZFHX2	ZFHX2
RBL1	RBL1	MRCL3	MYL12A	PNPLA6	PNPLA6	KEAP1	KEAP1
NXNL2	NXNL2	NDUFA7	NDUFA7	KLF11	KLF11	CHN2	CHN2
RUSC2	RUSC2	ZNF414	ZNF414	IFT172	IFT172	CCDC127	CCDC127
NT5C3A	NT5C3A	MMP9	MMP9	C1QTNF3	C1QTNF3	TMEM88B	TMEM88B
PARP8	PARP8	RAD51AP1	RAD51AP1	ZCCHC4	ZCCHC4	PELO	PELO
TTC32	TTC32	TEAD4	TEAD4	CTXN1	CTXN1	IPO7	IPO7
CTSB	CTSB	MEIS2	MEIS2	DCHS1	DCHS1	BTN1A1	BTN1A1
ANKH	ANKH	LTB4R2	LTB4R2	SAMM50	SAMM50	RPGRIP1	RPGRIP1
SLC44A4	SLC44A4	SNX17	SNX17	USP27X	USP27X	MBOAT2	MBOAT2
GAREM2	GAREM2	LPIN3	LPIN3	PHF2	PHF2	ICAM5	ICAM5
MASTL	MASTL	LMCD1	LMCD1	IGFBPL1	IGFBPL1	CARMIL3	CARMIL3
UBE2J2	UBE2J2	ANKRD63	ANKRD63	UBE3A	UBE3A	PSAT1	PSAT1
NLRC4	NLRC4	PKIG	PKIG	DHX15	DHX15	IFT52	IFT52
DNMT1	DNMT1	TNNC2	TNNC2	NNT	NNT	SMC6	SMC6
TMEM8B	TMEM8B	LRRC3B	LRRC3B	EHD3	EHD3	MRPL17	MRPL17
NUP98	NUP98	GABRB3	GABRB3	CHMP4A	CHMP4A	LPCAT4	LPCAT4
CD151	CD151	SMDT1	SMDT1	TRIM10	TRIM10	SPATC1L	SPATC1L
TWIST1	TWIST1	CAPSL	CAPSL	KRTCAP3	KRTCAP3	RAC2	RAC2
ISCA1	ISCA1	PSMA1	PSMA1	ABHD4	ABHD4	MAMDC2	MAMDC2
TTPAL	TTPAL	SPRED1	SPRED1	LDAH	LDAH	CREB3L3	CREB3L3
HFE	HFE	RPL36	RPL36	JPH4	JPH4	MBD3	MBD3
NDUFA4	NDUFA4	RNF38	RNF38	CARMIL1	CARMIL1	TOP2B	TOP2B
ATP6V1C2	ATP6V1C2	NUCB2	NUCB2	GRAMD4	GRAMD4	IARS1	IARS1
SDC4	SDC4	PIGU	PIGU	CELF5	CELF5	SHC3	SHC3
MRPL54	MRPL54	SLC17A2	SLC17A2	RERE	RERE	AP2A2	AP2A2
CHID1	CHID1	RRP7A	RRP7A	MCAT	MCAT	OGDH	OGDH
HDAC11	HDAC11	TIGAR	TIGAR	GHR	GHR	UBE2G2	UBE2G2
GHRH	GHRH	PNPLA3	PNPLA3	SUN2	SUN2	CAMK2B	CAMK2B
PPL	PPL	RHNO1	RHNO1	ERAS	ERAS	ADM	ADM
ATRAID	ATRAID	PQBP1	PQBP1	ADAMTS10	ADAMTS10	DMC1	DMC1
PROM1	PROM1	GOLPH3	GOLPH3	TJP3	TJP3	DBNL	DBNL
TNF	TNF	NEK10	NEK10	HECW1	HECW1	CEP250	CEP250
SNTA1	SNTA1	NDUFV2	NDUFV2	PDE3B	PDE3B	MMP24	MMP24
MSRA	MSRA	DHX35	DHX35	DIP2A	DIP2A	PRMT5	PRMT5
DNAH11	DNAH11	TOMM22	TOMM22	SMTNL2	SMTNL2	TSPEAR	TSPEAR
ATP4B	ATP4B	PLCXD3	PLCXD3	SKI	SKI	SLC6A12	SLC6A12
RTL6	RTL6	DCAF12	DCAF12	INPP5K	INPP5K	GTF3C2	GTF3C2
PREB	PREB	NDN	NDN	SLC25A22	SLC25A22	TUBB4A	TUBB4A
SLC7A8	SLC7A8	XKR6	XKR6	VPS53	VPS53	EMC9	EMC9
TMEM267	TMEM267	SYN1	SYN1	GRHL1	GRHL1	RASEF	RASEF
EIF2AK4	EIF2AK4	ARFGAP3	ARFGAP3	OCA2	OCA2	NIM1K	NIM1K
PNPLA2	PNPLA2	BZW2	BZW2	HGFAC	HGFAC	SH3YL1	SH3YL1
ESCO2	ESCO2	ABHD3	ABHD3	FAM120A	FAM120A	RAPGEF5	RAPGEF5
TMC1	TMC1	PTK2B	PTK2B	DOHH	DOHH	NAGPA	NAGPA
GLCCI1	GLCCI1	ZFAND5	ZFAND5	LZTS1	LZTS1	LPCAT1	LPCAT1
ACTC1	ACTC1	PIDD1	PIDD1	PURG	PURG	PHF21B	PHF21B
PARG	PARG	DERL2	DERL2	FDFT1	FDFT1	PLIN3	PLIN3
ADAMTS12	ADAMTS12	ZZEF1	ZZEF1	ECM2	ECM2	CUL2	CUL2
SH2D3A	SH2D3A	LIG4	LIG4	ARHGEF16	ARHGEF16	SCGN	SCGN
TTLL1	TTLL1	MYDGF	MYDGF	TAFA5	TAFA5	SDF4	SDF4
ZNF214	ZNF214	PPP1R3E	PPP1R3E	PI4K2B	PI4K2B	MEOX2	MEOX2
ELMO1	ELMO1	WNT7B	WNT7B	KDM5A	KDM5A	OXTR	OXTR
NMRK1	NMRK1	ADGRF3	ADGRF3	ADGRA3	ADGRA3	DUSP8	DUSP8
TCF23	TCF23	IRAG1	IRAG1	NOL12	NOL12	CTNNBL1	CTNNBL1
NSUN6	NSUN6	NUDCD3	NUDCD3	ACOX3	ACOX3	AFAP1	AFAP1
SCUBE2	SCUBE2	KCNJ4	KCNJ4	E2F6	E2F6	YBEY	YBEY
ITGB8	ITGB8	PSME2	PSME2	HES5	HES5	LRTM2	LRTM2
MRS2	MRS2	MYH7B	MYH7B	ATP10A	ATP10A	TMEM18	TMEM18
PRKCZ	PRKCZ	CAMKK1	CAMKK1	ARAF	ARAF	TRIM3	TRIM3
ARHGEF40	ARHGEF40	SLC9A3R2	SLC9A3R2	BABAM2	BABAM2	HOMEZ	HOMEZ
DXO	DXO	CDH12	CDH12	CELSR1	CELSR1	ENO1	ENO1
AAR2	AAR2	TVP23A	TVP23A	GPANK1	GPANK1	PUSL1	PUSL1
RFK	RFK	DROSHA	DROSHA	NEDD8	NEDD8	SVIL	SVIL
MFSD12	MFSD12	SHISAL1	SHISAL1	VSTM2L	VSTM2L	DOCK5	DOCK5
CRHR2	CRHR2	RSL1D1	RSL1D1	ASAH2	ASAH2B	TTLL12	TTLL12
UMAD1	UMAD1	CCL19	CCL19	CAPN14	CAPN14	DCP1B	DCP1B
C1QTNF12	C1QTNF12	LSS	LSS	ABHD13	ABHD13	DDX56	DDX56
ZSCAN16	ZSCAN16	HOXA2	HOXA2	RGS12	RGS12	GREM1	GREM1
SELENOI	SELENOI	ABI1	ABI1	CFB	CFB	FBXL14	FBXL14
AGTPBP1	AGTPBP1	BRD1	BRD1	MYL9	MYL9	GPNMB	GPNMB
RRAS2	RRAS2	LIFR	LIFR	HMGCS1	HMGCS1	GSPT2	GSPT2
KLHL29	KLHL29	TCF19	TCF19	FBXL7	FBXL7	WRAP73	WRAP73
SIT1	SIT1	AUH	AUH	FBXO7	FBXO7	PDE1C	PDE1C
CCL27	CCL27	HES4	HES4	DHRS1	DHRS1	FKBP9	FKBP9
RPUSD2	RPUSD2	SEMA4D	SEMA4D	PIK3C3	PIK3C3	FAM118A	FAM118A
NOP10	NOP10	NADK	NADK	tgif1	TGIF1	NOL8	NOL8
NXN	NXN	PVALB	PVALB	MCCD1	MCCD1	GPC6	GPC6
AGRN	AGRN	LCLAT1	LCLAT1	B3GALT6	B3GALT6	RER1	RER1
SCARA5	SCARA5	KNSTRN	KNSTRN	GLIPR2	GLIPR2	ANAPC4	ANAPC4
HS1BP3	HS1BP3	NFIL3	NFIL3	ZNF131	ZNF131	HMG20B	HMG20B
SAMHD1	SAMHD1	GPR176	GPR176	SUPV3L1	SUPV3L1	NUP50	NUP50
CDH6	CDH6	LRRTM3	LRRTM3	SLC25A23	SLC25A23	REEP6	REEP6
MAFF	MAFF	NFATC4	NFATC4	KHK	KHK	NINJ1	NINJ1
OGDHL	OGDHL	HDAC6	HDAC6	MACC1	MACC1	ELMO2	ELMO2
ATP11A	ATP11A	PRR5	PRR5	RETREG1	RETREG1	TSPAN13	TSPAN13
arntl	ARNTL	DENND5A	DENND5A	AGBL5	AGBL5	TRIO	TRIO
CAVIN3	CAVIN3	SMC1A	SMC1A	ID2	ID2	RNF215	RNF215
GAS6	GAS6	CPLX1	CPLX1	ARHGEF39	ARHGEF39	YES1	YES1
MAP2K7	MAP2K7	BRIX1	BRIX1	CACNA1C	CACNA1C	GPR173	GPR173
HOXA4	HOXA4	EXOSC3	EXOSC3	ZDHHC4	ZDHHC4	SNX10	SNX10
PLA2G6	PLA2G6	TFE3	TFE3	RNF212B	RNF212B	FITM2	FITM2
DEAF1	DEAF1	WFDC11	WFDC11	RPL37	RPL37	ZEB1	ZEB1
H1-2	H1-2	TMEM175	TMEM175	TSC2	TSC2	STK19	STK19
CPVL	CPVL	STIM1	STIM1	PTPRS	PTPRS	PPP1R3F	PPP1R3F
WFDC2	WFDC2	CCNY	CCNY	TPMT	TPMT	SLC25A41	SLC25A41
TPRG1L	TPRG1L	PDGFB	PDGFB	KIF13B	KIF13B	TPM2	TPM2
OGN	OGN	PLEKHN1	PLEKHN1	CCDC32	CCDC32	DPP9	DPP9
CELF4	CELF4	RMI1	RMI1	ZBTB7A	ZBTB7A	PDSS1	PDSS1
RGP1	RGP1	STC1	STC1	PLPBP	PLPBP	PLEKHA8	PLEKHA8
MYBL2	MYBL2	NUDT16L1	NUDT16L1	CHST7	CHST7	DNAJC3	DNAJC3
KDM4B	KDM4B	RNF144B	RNF144B	ELAVL1	ELAVL1	PLIN4	PLIN4
NUP210	NUP210	CEBPE	CEBPE	B4GALNT3	B4GALNT3	TTC23L	TTC23L
SLC45A2	SLC45A2	SRGAP3	SRGAP3	RBM39	RBM39	BTBD10	BTBD10
GRTP1	GRTP1	ARL8B	ARL8B	DPYSL2	DPYSL2	CFAP410	CFAP410
PFKL	PFKL	WDR43	WDR43	SPEF2	SPEF2	BHLHE40	BHLHE40
ZNF316	ZNF316	PINX1	PINX1	ERGIC3	ERGIC3	ZNF317	ZNF317
RAP1GAP2	RAP1GAP2	DAD1	DAD1	DNAH5	DNAH5	CDH24	CDH24
NKAPL	NKAPL	AOPEP	AOPEP	SLPI	SLPI	HRCT1	HRCT1
PACSIN2	PACSIN2	NDRG3	NDRG3	FUT10	FUT10	GPR108	GPR108
PTCH1	PTCH1	GDAP1L1	GDAP1L1	TJP1	TJP1	PI3	PI3
ISG15	ISG15	SOX10	SOX10	PTGER4	PTGER4	CDK20	CDK20
SMC1B	SMC1B	TIMM22	TIMM22	LRRC8E	LRRC8E	EGFLAM	EGFLAM
ALDH1A1	ALDH1A1	SYT9	SYT9	DAGLB	DAGLB	C9	C9
HOXA11	HOXA11	ANKRD10	ANKRD10	NDC80	NDC80	FAM83C	FAM83C
HSD17B10	HSD17B10	JADE3	JADE3	AEBP1	AEBP1	TRIM6	TRIM6
PPP1CB	PPP1CB	FBXO16	FBXO16	PBK	PBK	TTI2	TTI2
FRMD3	FRMD3	PRICKLE3	PRICKLE3	COPB1	COPB1	NDUFA6	NDUFA6
OTULIN	OTULIN	ZNF143	ZNF143	SRSF6	SRSF6	SEMA6B	SEMA6B
CDC37	CDC37	TNRC18	TNRC18	UBQLN1	UBQLN1	USP47	USP47
LMBRD2	LMBRD2	ZNF184	ZNF184	A4GALT	A4GALT	PBLD	PBLD
POLR1F	POLR1F	RNF216	RNF216	ALKBH7	ALKBH7	MFNG	MFNG
INSC	INSC	LDB2	LDB2	PIP5K1C	PIP5K1C	POFUT2	POFUT2
DEK	DEK	MBOAT1	MBOAT1	LRRC3	LRRC3	LRP10	LRP10
ARRDC5	ARRDC5	AKAIN1	AKAIN1	RNF223	RNF223	ALDH5A1	ALDH5A1
XDH	XDH	IDNK	IDNK	SSU72	SSU72	ATAD2B	ATAD2B
LPIN2	LPIN2	PPARA	PPARA	GADD45G	GADD45G	RNF144A	RNF144A
RHOG	RHOG	ILF3	ILF3	ZNF341	ZNF341	MXRA8	MXRA8
H1-5	H1-5	KDM1B	KDM1B	OXCT1	OXCT1	HMGN4	HMGN4
EHMT2	EHMT2	POLR1E	POLR1E	KCNJ11	KCNJ11	MYPN	MYPN
HNF4A	HNF4A	SCIN	SCIN	BAIAP2L2	BAIAP2L2	PICK1	PICK1
PTPRT	PTPRT	CARHSP1	CARHSP1	POU6F2	POU6F2	HNRNPM	HNRNPM
TTI1	TTI1	LGI2	LGI2	LY6G6C	LY6G6C	ITGA1	ITGA1
UBE2G1	UBE2G1	OST4	OST4	TEAD1	TEAD1	ZNF215	ZNF215
INTS11	INTS11	OTULINL	OTULINL	TMEM253	TMEM253	TMEM214	TMEM214
CLEC16A	CLEC16A	BRSK2	BRSK2	ANGPTL4	ANGPTL4	ITGA2	ITGA2
ABCC8	ABCC8	PLCH2	PLCH2	NIPBL	NIPBL	SGO1	SGO1
FBXL12	FBXL12	CHD8	CHD8	NGLY1	NGLY1	STK31	STK31
AP1G2	AP1G2	CREB5	CREB5	SLC35F6	SLC35F6	MORC2	MORC2
ZNF853	ZNF853	PPP1R16B	PPP1R16B	NEIL2	NEIL2	AJUBA	AJUBA
GABBR1	GABBR1	TRIM35	TRIM35	COMMD7	COMMD7	FAM126A	FAM126A
ZNF703	ZNF703	OSER1	OSER1	ACTB	ACTB	ICAM1	ICAM1
FKBP14	FKBP14	MRPL20	MRPL20	DVL1	DVL1	CCN5	CCN5
SUPT7L	SUPT7L	KCNF1	KCNF1	SH3GL1	SH3GL1	PCSK5	PCSK5
SLC35A2	SLC35A2	YIPF4	YIPF4	EFHB	EFHB	KIAA0232	KIAA0232
CTBP1	CTBP1	PWWP3A	PWWP3A	INSR	INSR	SMCHD1	SMCHD1
IGF2BP3	IGF2BP3	RABGGTA	RABGGTA	ARHGEF18	ARHGEF18	NOP9	NOP9
ATOH7	ATOH7	CACNA1I	CACNA1I	KLHL7	KLHL7	HADHA	HADHA
ESCO1	ESCO1	PRKAA1	PRKAA1	TET1	TET1	UNC5D	UNC5D
BMF	BMF	RAB5A	RAB5A	IQSEC2	IQSEC2	FAM227A	FAM227A
CENPA	CENPA	EIF2B4	EIF2B4	CDKN2D	CDKN2D	FEM1A	FEM1A
USP14	USP14	SCUBE1	SCUBE1	OLFML1	OLFML1	TYMS	TYMS
ACAP3	ACAP3	OXSM	OXSM	EPB41L1	EPB41L1	TNFRSF4	TNFRSF4
SNN	SNN	PROCR	PROCR	ITGAE	ITGAE	FBXO10	FBXO10
NTHL1	NTHL1	ZBTB12	ZBTB12	RBM10	RBM10	HADHB	HADHB
TNFSF13B	TNFSF13B	CUL4A	CUL4A	KCND1	KCND1	AURKAIP1	AURKAIP1
BAG6	BAG6	TAX1BP3	TAX1BP3	FZR1	FZR1	ASCL2	ASCL2
HERPUD2	HERPUD2	PIN1	PIN1	RIBC1	RIBC1	MGAT3	MGAT3
AQP3	AQP3	CTNS	CTNS	NDUFS7	NDUFS7	KLF9	KLF9
ABHD16A	ABHD16A	EMP2	EMP2	TUT7	TUT7	AP1M2	AP1M2
DPH6	DPH6	USH1C	USH1C	INPP5J	INPP5J	KLHL17	KLHL17
WNT5B	WNT5B	ZFR	ZFR	RNF165	RNF165	FSCN1	FSCN1
ITCH	ITCH	SOSTDC1	SOSTDC1	PRMT2	PRMT2	REC8	REC8
APBA3	APBA3	C2	C2	ANKS3	ANKS3	QDPR	QDPR
EFCAB6	EFCAB6	LRG1	LRG1	PMM2	PMM2	PAGE4	PAGE4
CDC16	CDC16	ZNF165	ZNF165	NLRP14	NLRP14	METTL4	METTL4
CTSL	CTSL	ONECUT3	ONECUT3	DAPK3	DAPK3	SGK2	SGK2
CCL28	CCL28	DUSP26	DUSP26	RXFP3	RXFP3	PTPDC1	PTPDC1
CDH10	CDH10	GSS	GSS	ADRA1A	ADRA1A	SPNS2	SPNS2
BOD1L1	BOD1L1	NINJ2	NINJ2	GPR180	GPR180	CYTH4	CYTH4
CYTH4	CYTH4	VPS41	VPS41	EFNA2	EFNA2	AGR3	AGR3
GNAQ	GNAQ	BCOR	BCOR	VSNL1	VSNL1	GNAQ	GNAQ
PXMP4	PXMP4	RRM1	RRM1	RAX2	RAX2	PXMP4	PXMP4
RAD51AP2	RAD51AP2	ZNF335	ZNF335	FBLN1	FBLN1	RNASE12	RNASE12
SRGN	SRGN	TRIL	TRIL	NRL	NRL	SRGN	SRGN
METTL4	METTL4	TMCO3	TMCO3	ASPA	ASPA	RAD51AP2	RAD51AP2
PAGE4	PAGE4	UPK3A	UPK3A	RICTOR	RICTOR	PIK3C2A	PIK3C2A
SGK2	SGK2	GATD1	GATD1	SERINC3	SERINC3	INAFM2	INAFM2
PTPDC1	PTPDC1	MRPL4	MRPL4	TICAM1	TICAM1	DGKQ	DGKQ
SPNS2	SPNS2	IPPK	IPPK	DLGAP1	DLGAP1	HABP4	HABP4
ACOT8	ACOT8	SCRN1	SCRN1	NADK2	NADK2	SLC12A7	SLC12A7
PRRC2A	PRRC2A	SLC49A3	SLC49A3	NUGGC	NUGGC	METTL6	METTL6
SNRPD1	SNRPD1	LGALS1	LGALS1	ALG12	ALG12	RPN2	RPN2
NKX3-1	NKX3-1	LRRC47	LRRC47	CYS1	CYS1	ARMH2	ARMH2
RAD18	RAD18	FYB1	FYB1	APC2	APC2	MYO1C	MYO1C
ROCK2	ROCK2	GAMT	GAMT	RALA	RALA	VARS1	VARS1
SYN3	SYN3	CARD10	CARD10	FBP1	FBP1	PHF20	PHF20
FANCG	FANCG	PRDM16	PRDM16	ADARB1	ADARB1	ACOT8	ACOT8
PIK3C2A	PIK3C2A	SCARA3	SCARA3	ABLIM2	ABLIM2	PRRC2A	PRRC2A
DGKQ	DGKQ	DOC2B	DOC2B	E2F3	E2F3	SNRPD1	SNRPD1
INAFM2	INAFM2	CRELD2	CRELD2	PGAP2	PGAP2	NKX3-1	NKX3-1
SLC12A7	SLC12A7	INTS9	INTS9	RAD1	RAD1	RAD18	RAD18
HABP4	HABP4	S1PR5	S1PR5	ID4	ID4	FANCG	FANCG
ARMH2	ARMH2	SPAST	SPAST	ABR	ABR	ROCK2	ROCK2
RPN2	RPN2	FAM214B	FAM214B	ACTR5	ACTR5	BAG6	BAG6
METTL6	METTL6	THTPA	THTPA	PNOC	PNOC	HERPUD2	HERPUD2
MYO1C	MYO1C	SHROOM4	SHROOM4	ING1	ING1	AQP3	AQP3
PHF20	PHF20	USP11	USP11	IFT27	IFT27	ABHD16A	ABHD16A
VARS1	VARS1	PARD3	PARD3	SPON1	SPON1	ACAP3	ACAP3
KIAA0232	KIAA0232	GLI3	GLI3	NAA35	NAA35	SNN	SNN
PCSK5	PCSK5	TAPT1	TAPT1	GAL3ST1	GAL3ST1	NTHL1	NTHL1
SMCHD1	SMCHD1	TOX2	TOX2	RRP8	RRP8	TNFSF13B	TNFSF13B
NOP9	NOP9	CIB4	CIB4	TIMM17B	TIMM17B	EFCAB6	EFCAB6
HADHA	HADHA	NGDN	NGDN	NCF4	NCF4	APBA3	APBA3
FAM227A	FAM227A	FRMPD1	FRMPD1	YKT6	YKT6	CDC16	CDC16
UNC5D	UNC5D	TAF1B	TAF1B	RP9	RP9	CTSL	CTSL
FEM1A	FEM1A	EPB41L3	EPB41L3	TBC1D22A	TBC1D22A	CDH10	CDH10
TYMS	TYMS	MYO10	MYO10	SDC1	SDC1	BOD1L1	BOD1L1
SGO1	SGO1	RAB10	RAB10	DCTN3	DCTN3	WNT5B	WNT5B
MORC2	MORC2	GRHPR	GRHPR	JOSD1	JOSD1	DPH6	DPH6
FAM126A	FAM126A	TAX1BP1	TAX1BP1	METTL17	METTL17	ITCH	ITCH
AJUBA	AJUBA	LPL	LPL	NUP88	NUP88	SLC34A2	SLC34A2
CCN5	CCN5	EVI5L	EVI5L	SPDYA	SPDYA	LMBRD2	LMBRD2
ICAM1	ICAM1	UBXN8	UBXN8	TTC5	TTC5	INSC	INSC
KLHL17	KLHL17	MYOM1	MYOM1	IRF7	IRF7	POLR1F	POLR1F
KLF9	KLF9	SERHL2	SERHL2	BRD9	BRD9	ARRDC5	ARRDC5
FSCN1	FSCN1	ISL1	ISL1	ITGB1BP1	ITGB1BP1	DEK	DEK
REC8	REC8	CCNL2	CCNL2	GGT7	GGT7	LPIN2	LPIN2
QDPR	QDPR	MATK	MATK	RIBC2	RIBC2	XDH	XDH
TNFRSF4	TNFRSF4	SMIM1	SMIM1	SLC35C2	SLC35C2	H1-5	H1-5
FBXO10	FBXO10	RASA3	RASA3	JAZF1	JAZF1	RHOG	RHOG
HADHB	HADHB	ADCY4	ADCY4	WIPF3	WIPF3	PPP1CB	PPP1CB
MGAT3	MGAT3	OTUD5	OTUD5	GDF5	GDF5	FRMD3	FRMD3
ASCL2	ASCL2	SOX4	SOX4	POLR2F	POLR2F	OTULIN	OTULIN
AURKAIP1	AURKAIP1	ANLN	ANLN	MCOLN1	MCOLN1	CDC37	CDC37
USP47	USP47	RNASE10	RNASE10	ELP3	ELP3	GABBR1	GABBR1
MFNG	MFNG	THBS1	THBS1	IAH1	IAH1	ZNF703	ZNF703
PBLD	PBLD	DENND1C	DENND1C	TCF3	TCF3	FKBP14	FKBP14
POFUT2	POFUT2	CACNB2	CACNB2	TRIM68	TRIM68	SLC35A2	SLC35A2
LRP10	LRP10	HS3ST1	HS3ST1	CHD6	CHD6	SUPT7L	SUPT7L
TRIM6	TRIM6	FGFRL1	FGFRL1	MTFP1	MTFP1	ATOH7	ATOH7
TTI2	TTI2	ZNF169	ZNF169	NELFE	NELFE	IGF2BP3	IGF2BP3
NDUFA6	NDUFA6	AMPD3	AMPD3	TPP1	TPP1	CTBP1	CTBP1
SEMA6B	SEMA6B	TRPM2	TRPM2	RARB	RARB	ESCO1	ESCO1
ITGA1	ITGA1	ZSCAN26	ZSCAN26	ATF7IP2	ATF7IP2	BMF	BMF
HNRNPM	HNRNPM	RASGRP1	RASGRP1	ALK	ALK	CENPA	CENPA
ZNF215	ZNF215	EDEM1	EDEM1	SAMD11	SAMD11	USP14	USP14
ITGA2	ITGA2	EPDR1	EPDR1	ZBED9	ZBED9	PTPRT	PTPRT
TMEM214	TMEM214	ABHD1	ABHD1	SCT	SCT	HNF4A	HNF4A
ALDH5A1	ALDH5A1	PRXL2B	PRXL2B	TPGS2	TPGS2	EHMT2	EHMT2
RNF144A	RNF144A	CHAF1A	CHAF1A	CDIN1	CDIN1	TTI1	TTI1
ATAD2B	ATAD2B	HSD17B3	HSD17B3	GCNT1	GCNT1	ALLC	ALLC
HMGN4	HMGN4	MICALL1	MICALL1	NDRG2	NDRG2	CLEC16A	CLEC16A
MXRA8	MXRA8	ANKRD24	ANKRD24	ASPN	ASPN	ABCC8	ABCC8
PICK1	PICK1	TINF2	TINF2	CTSA	CTSA	TTLL10	TTLL10
MYPN	MYPN	KRI1	KRI1	OSR1	OSR1	INTS11	INTS11
STK19	STK19	OXA1L	OXA1L	KLHL33	KLHL33	UBE2G1	UBE2G1
PPP1R3F	PPP1R3F	TSSK4	TSSK4	SGMS1	SGMS1	FBXL12	FBXL12
SLC25A41	SLC25A41	DCDC2	DCDC2	EIPR1	EIPR1	AP1G2	AP1G2
TPM2	TPM2	TOX4	TOX4	FNDC4	FNDC4	ZNF853	ZNF853
DPP9	DPP9	MTCL1	MTCL1	PIP4P1	PIP4P1	NUP210	NUP210
SNX10	SNX10	WDR45	WDR45	KCNS3	KCNS3	KDM4B	KDM4B
FITM2	FITM2	AGMO	AGMO	ENOSF1	ENOSF1	MYBL2	MYBL2
ZEB1	ZEB1	UBN1	UBN1	SOX6	SOX6	SLC45A2	SLC45A2
ZNF317	ZNF317	CDK13	CDK13	UBXN2A	UBXN2A	GRTP1	GRTP1
CDH24	CDH24	DNA2	DNA2	VWA7	VWA7	H1-2	H1-2
GPR108	GPR108	PEX10	PEX10	RTCB	RTCB	WFDC2	WFDC2
HRCT1	HRCT1	PCID2	PCID2	RAD52	RAD52	CPVL	CPVL
PI3	PI3	PLIN5	PLIN5	MMP14	MMP14	TPRG1L	TPRG1L
CDK20	CDK20	ABHD17B	ABHD17B	PLEKHA7	PLEKHA7	OGN	OGN
EGFLAM	EGFLAM	BARX1	BARX1	DEXI	DEXI	CELF4	CELF4
C9	C9	RORB	RORB	KDELR3	KDELR3	RGP1	RGP1
KCNK3	KCNK3	SALL2	SALL2	SOGA1	SOGA1	ALDH1A1	ALDH1A1
FAM83C	FAM83C	METTL22	METTL22	ANKRD12	ANKRD12	HSD17B10	HSD17B10
PDSS1	PDSS1	SLC9A7	SLC9A7	USP7	USP7	PFKL	PFKL
PLEKHA8	PLEKHA8	RAC1	RAC1	RBFOX1	RBFOX1	ZNF316	ZNF316
DNAJC3	DNAJC3	MCF2L	MCF2L	RNF141	RNF141	NKAPL	NKAPL
TTC23L	TTC23L	UVSSA	UVSSA	SFRP4	SFRP4	PTCH1	PTCH1
PLIN4	PLIN4	RBPJ	RBPJ	ZBTB14	ZBTB14	PACSIN2	PACSIN2
BTBD10	BTBD10	KDELR2	KDELR2	SLC29A4	SLC29A4	SMC1B	SMC1B
BHLHE40	BHLHE40	CCDC120	CCDC120	ZSWIM3	ZSWIM3	ISG15	ISG15
CFAP410	CFAP410	KANK3	KANK3	MTMR12	MTMR12	HS1BP3	HS1BP3
PAX5	PAX5	IRS2	IRS2	FAM166B	FAM166B	HCN1	HCN1
CDCA2	CDCA2	TCF20	TCF20	ZHX3	ZHX3	SAMHD1	SAMHD1
CERK	CERK	CLIP4	CLIP4	TSPAN4	TSPAN4	CDH6	CDH6
MYO1F	MYO1F	CDKAL1	CDKAL1	TRIP13	TRIP13	SIT1	SIT1
KIAA1328	KIAA1328	ROR2	ROR2	SMIM24	SMIM24	CCL27	CCL27
PACRGL	PACRGL	SIGMAR1	SIGMAR1	BMPER	BMPER	NOP10	NOP10
EIF3G	EIF3G	CCDC126	CCDC126	GSPT1	GSPT1	RPUSD2	RPUSD2
CCDC149	CCDC149	RNF39	RNF39	ERC1	ERC1	NXN	NXN
PHETA2	PHETA2	DDX17	DDX17	AMPH	AMPH	AGRN	AGRN
MRPL32	MRPL32	MTMR10	MTMR10	EBI3	EBI3	SCARA5	SCARA5
DDX1	DDX1	PHF14	PHF14	TCN2	TCN2	MAP2K7	MAP2K7
PTPRM	PTPRM	RBM23	RBM23	DDAH2	DDAH2	GAS6	GAS6
F10	F10	GATA4	GATA4	SUMO3	SUMO3	HOXA4	HOXA4
ADAMTSL5	ADAMTSL5	DLGAP4	DLGAP4	NCOA5	NCOA5	DEAF1	DEAF1
HTRA3	HTRA3	FAM219A	FAM219A	NHLRC1	NHLRC1	PLA2G6	PLA2G6
CHRM5	CHRM5	CHAMP1	CHAMP1	TRAPPC10	TRAPPC10	OGDHL	OGDHL
SLC12A5	SLC12A5	EIF4G2	EIF4G2	IL17REL	IL17REL	MAFF	MAFF
NEFM	NEFM	E2F1	E2F1	CAD	CAD	ATP11A	ATP11A
DKK3	DKK3	WBP2NL	WBP2NL	POLR2L	POLR2L	CAVIN3	CAVIN3
ARHGEF7	ARHGEF7	PNPLA6	PNPLA6	RNF38	RNF38	arntl	ARNTL
FZD3	FZD3	KLF11	KLF11	PIGU	PIGU	NOC2L	NOC2L
PCK2	PCK2	MPND	MPND	NUCB2	NUCB2	CNTFR	CNTFR
TLDC2	TLDC2	DDX21	DDX21	CAPSL	CAPSL	PLB1	PLB1
SF3A1	SF3A1	TALDO1	TALDO1	SMDT1	SMDT1	HMX1	HMX1
RPS19BP1	RPS19BP1	HINT2	HINT2	SPRED1	SPRED1	WEE1	WEE1
EBF2	EBF2	PARVG	PARVG	RPL36	RPL36	PCSK1N	PCSK1N
NUP42	NUP42	PSME1	PSME1	PSMA1	PSMA1	GPKOW	GPKOW
S1PR2	S1PR2	EEPD1	EEPD1	PKIG	PKIG	GALT	IL11RA
ZNF12	ZNF12	RAI14	RAI14	LRRC3B	LRRC3B	RNASEH1	RNASEH1
PDIA6	PDIA6	DFFB	DFFB	TNNC2	TNNC2	COL5A3	COL5A3
KIF5B	KIF5B	GCAT	GCAT	ANKRD63	ANKRD63	TRIM21	TRIM21
ERCC6L2	ERCC6L2	MIOS	MIOS	LPIN3	LPIN3	RBKS	RBKS
MORN1	MORN1	SLC12A6	SLC12A6	SNX17	SNX17	PNMA2	PNMA2
NPTXR	NPTXR	YWHAQ	YWHAQ	LMCD1	LMCD1	KIF27	KIF27
SLA2	SLA2	SHD	SHD	MEIS2	MEIS2	MOG	MOG
FAM189A2	FAM189A2	IGF2	IGF2	RAD51AP1	RAD51AP1	UBAP1	UBAP1
TRIB2	TRIB2	ZNF513	ZNF513	TEAD4	TEAD4	CERS4	CERS4
GNB1	GNB1	MRPL33	MRPL33	LTB4R2	LTB4R2	MPIG6B	MPIG6B
CLCN5	CLCN5	NAGA	NAGA	ZNF414	ZNF414	SLC25A16	SLC25A16
BICD2	BICD2	AMACR	AMACR	NDUFA7	NDUFA7	INHBA	INHBA
STK17A	STK17A	CLUL1	CLUL1	MRCL3	MYL12A	IQSEC1	IQSEC1
PEX11G	PEX11G	RSAD2	RSAD2	WDR35	WDR35	MAPRE3	MAPRE3
MPST	MPST	SELENOO	SELENOO	MMP9	MMP9	MAGED1	MAGED1
ZNRF2	ZNRF2	MALSU1	MALSU1	ZZEF1	ZZEF1	CD40	CD40
CCDC157	CCDC157	TESK1	TESK1	LIG4	LIG4	TMEM106B	TMEM106B
HERC4	HERC4	ABHD4	ABHD4	ZFAND5	ZFAND5	GGT6	GGT6
TIMP1	TIMP1	LDAH	LDAH	DERL2	DERL2	PIGO	PIGO
ASAP2	ASAP2	CHMP4A	CHMP4A	PIDD1	PIDD1	UGGT2	UGGT2
LRPAP1	LRPAP1	NNT	NNT	ABHD3	ABHD3	CCND2	CCND2
SMPD1	SMPD1	EHD3	EHD3	PTK2B	PTK2B	ADI1	ADI1
UPF3A	UPF3A	KRTCAP3	KRTCAP3	SUV39H1	SUV39H1	ZNF598	ZNF598
TAF10	TAF10	TRIM10	TRIM10	SYN1	SYN1	SIRT1	SIRT1
TMEM200C	TMEM200C	UBE3A	UBE3A	BZW2	BZW2	MAFB	MAFB
HOXA5	HOXA5	DHX15	DHX15	ARFGAP3	ARFGAP3	TYK2	TYK2
PIM2	PIM2	IGFBPL1	IGFBPL1	XKR6	XKR6	MMP23B	MMP23B
TSSC4	TSSC4	USP27X	USP27X	DCAF12	DCAF12	NDUFS6	NDUFS6
LAPTM4A	LAPTM4A	PHF2	PHF2	NDN	NDN	GNE	GNE
LSM2	LSM2	SAMM50	SAMM50	PLCXD3	PLCXD3	IRX4	IRX4
IFITM10	IFITM10	CTXN1	CTXN1	DHX35	DHX35	DSN1	DSN1
BLVRA	BLVRA	DCHS1	DCHS1	TOMM22	TOMM22	DIRAS2	DIRAS2
TEP1	TEP1	IFT172	IFT172	FHOD3	FHOD3	BLOC1S4	BLOC1S4
FITM1	FITM1	ZCCHC4	ZCCHC4	GOLPH3	GOLPH3	CRACR2B	CRACR2B
ROMO1	ROMO1	C1QTNF3	C1QTNF3	NDUFV2	NDUFV2	RMDN3	RMDN3
ZNF219	ZNF219	VPS53	VPS53	NEK10	NEK10	KDM5C	KDM5C
MINDY4	MINDY4	HGFAC	HGFAC	PQBP1	PQBP1	DHX33	DHX33
PIAS4	PIAS4	OCA2	OCA2	RHNO1	RHNO1	SEL1L3	SEL1L3
CPSF3	CPSF3	GRHL1	GRHL1	SLC17A2	SLC17A2	ADA	ADA
OMD	OMD	DIP2A	DIP2A	RRP7A	RRP7A	CFAP74	CFAP74
DRC1	DRC1	PDE3B	PDE3B	TIGAR	TIGAR	STOX1	STOX1
CREM	CREM	HECW1	HECW1	LCLAT1	LCLAT1	SBF2	SBF2
APBA1	APBA1	SLC25A22	SLC25A22	PVALB	PVALB	YJU2	YJU2
ARL4A	ARL4A	SKI	SKI	NADK	NADK	MATN4	MATN4
FBXO4	FBXO4	INPP5K	INPP5K	SEMA4D	SEMA4D	NPR2	NPR2
SLC30A3	SLC30A3	SMTNL2	SMTNL2	NFIL3	NFIL3	SORCS2	SORCS2
ZSCAN31	ZSCAN31	TJP3	TJP3	KNSTRN	KNSTRN	PHF24	PHF24
MAP1LC3A	MAP1LC3A	SUN2	SUN2	HES4	HES4	NEURL2	NEURL2
CDCA7L	CDCA7L	GHR	GHR	AUH	AUH	GSDME	GSDME
CBY1	CBY1	ADAMTS10	ADAMTS10	TCF19	TCF19	PARVA	PARVA
TGFBR3L	TGFBR3L	ERAS	ERAS	HPX	HPX	MAGIX	MAGIX
PRR15	PRR15	MCAT	MCAT	LIFR	LIFR	EPHX2	EPHX2
VARS2	VARS2	ADCYAP1	ADCYAP1	CCL19	CCL19	FANCC	FANCC
MANBAL	MANBAL	GRAMD4	GRAMD4	RSL1D1	RSL1D1	CARD19	CARD19
HPCAL1	HPCAL1	RERE	RERE	GPR141	GPR141	XAB2	XAB2
IVD	IVD	JPH4	JPH4	BRD1	BRD1	FGD3	FGD3
CMTM5	CMTM5	CARMIL1	CARMIL1	ABI1	ABI1	TRPM3	TRPM3
TMEM184B	TMEM184B	FBXO7	FBXO7	HOXA2	HOXA2	HOXA6	HOXA6
ZNF41	ZNF41	DHRS1	DHRS1	LSS	LSS	RAB11B	RAB11B
ICA1	ICA1	FBXL7	FBXL7	CDH12	CDH12	LBH	LBH
SEC14L4	SEC14L4	MYL9	MYL9	SLC9A3R2	SLC9A3R2	TTC33	TTC33
FMN1	FMN1	CFB	CFB	SHISAL1	SHISAL1	NOL6	NOL6
NFE2L3	NFE2L3	HMGCS1	HMGCS1	DROSHA	DROSHA	FOXM1	FOXM1
HDGFL2	HDGFL2	ABHD13	ABHD13	TVP23A	TVP23A	IDUA	IDUA
SOX21	SOX21	CAPN14	CAPN14	CAMKK1	CAMKK1	GRM7	GRM7
KAT2B	KAT2B	RGS12	RGS12	NUDCD3	NUDCD3	NCR3	NCR3
CNBD2	CNBD2	GPANK1	GPANK1	IRAG1	IRAG1	HNRNPA2B1	HNRNPA2B1
PANK4	PANK4	CELSR1	CELSR1	PSME2	PSME2	IRF9	IRF9
UBE2R2	UBE2R2	BABAM2	BABAM2	MYH7B	MYH7B	TGM1	TGM1
MYT1L	MYT1L	ASAH2	ASAH2B	KCNJ4	KCNJ4	TGIF2	TGIF2
TTC33	TTC33	NEDD8	NEDD8	PPP1R3E	PPP1R3E	TOMM34	TOMM34
NOL6	NOL6	VSTM2L	VSTM2L	ADGRF3	ADGRF3	TH	TH
IDUA	IDUA	ARAF	ARAF	MYDGF	MYDGF	SLC5A6	SLC5A6
FOXM1	FOXM1	E2F6	E2F6	SLC39A2	SLC39A2	TOGARAM2	TOGARAM2
GRM7	GRM7	ACOX3	ACOX3	KCTD9	KCTD9	YWHAB	YWHAB
NCR3	NCR3	KDM5A	KDM5A	DNAI1	DNAI1	RALY	RALY
HNRNPA2B1	HNRNPA2B1	NOL12	NOL12	VPS26A	VPS26A	CLIC1	CLIC1
IRF9	IRF9	ADGRA3	ADGRA3	AOAH	AOAH	RECK	RECK
FGD3	FGD3	PI4K2B	PI4K2B	MAK16	MAK16	TRMT61B	TRMT61B
XAB2	XAB2	ATP10A	ATP10A	CCL25	CCL25	IVD	IVD
HOXA6	HOXA6	ECM2	ECM2	CDHR5	CDHR5	CMTM5	CMTM5
TRPM3	TRPM3	ARHGEF16	ARHGEF16	ADGRA2	ADGRA2	ZNF41	ZNF41
RAB11B	RAB11B	TAFA5	TAFA5	ADRA2C	ADRA2C	TMEM184B	TMEM184B
LBH	LBH	FDFT1	FDFT1	KLF13	KLF13	NFE2L3	NFE2L3
YWHAB	YWHAB	LZTS1	LZTS1	RPL3	RPL3	SEC14L4	SEC14L4
RALY	RALY	PURG	PURG	GMPR2	GMPR2	ICA1	ICA1
CLIC1	CLIC1	SRD5A2	SRD5A2	PSMB5	PSMB5	FMN1	FMN1
TRMT61B	TRMT61B	FAM120A	FAM120A	SIRT6	SIRT6	HDGFL2	HDGFL2
RECK	RECK	DOHH	DOHH	PUM2	PUM2	SLC30A3	SLC30A3
TGM1	TGM1	SMTN	SMTN	GALR3	GALR3	ZSCAN31	ZSCAN31
TGIF2	TGIF2	AKAP4	AKAP4	GCHFR	GCHFR	MAP1LC3A	MAP1LC3A
TOMM34	TOMM34	PARVB	PARVB	VAV1	VAV1	CDCA7L	CDCA7L
SLC5A6	SLC5A6	NTSR2	NTSR2	UBAP2	UBAP2	PRR15	PRR15
TOGARAM2	TOGARAM2	COL4A1	COL4A1	RASSF10	RASSF10	TGFBR3L	TGFBR3L
STOX1	STOX1	REM2	REM2	GOLM1	GOLM1	CBY1	CBY1
ADA	ADA	BIRC6	BIRC6	FGF10	FGF10	VARS2	VARS2
SBF2	SBF2	CEMIP2	CEMIP2	DNAL4	DNAL4	MANBAL	MANBAL
YJU2	YJU2	PLCB2	PLCB2	NFKBIL1	NFKBIL1	HPCAL1	HPCAL1
MATN4	MATN4	CPZ	CPZ	GRIPAP1	GRIPAP1	PANK4	PANK4
NPR2	NPR2	ZNF484	ZNF484	STXBP2	STXBP2	MYT1L	MYT1L
RMDN3	RMDN3	DCAF11	DCAF11	SSTR3	SSTR3	UBE2R2	UBE2R2
KDM5C	KDM5C	KIFBP	KIFBP	EXTL3	EXTL3	SOX21	SOX21
DHX33	DHX33	KBTBD2	KBTBD2	PIGG	PIGG	KAT2B	KAT2B
SEL1L3	SEL1L3	EFS	EFS	CDK5RAP1	CDK5RAP1	CNBD2	CNBD2
FANCC	FANCC	SAPCD1	SAPCD1	PCSK4	PCSK4	SMPD1	SMPD1
CARD19	CARD19	GHRHR	GHRHR	TULP3	TULP3	UPF3A	UPF3A
PHF24	PHF24	EFNB2	EFNB2	SLC43A2	SLC43A2	TMEM200C	TMEM200C
SORCS2	SORCS2	GABRA5	GABRA5	NCOA6	NCOA6	HOXA5	HOXA5
GSDME	GSDME	RUFY2	RUFY2	SCARF1	SCARF1	TAF10	TAF10
NEURL2	NEURL2	DNTTIP1	DNTTIP1	CLPTM1L	CLPTM1L	PIM2	PIM2
PARVA	PARVA	RHOB	RHOB	KIAA0895	KIAA0895	LAPTM4A	LAPTM4A
MAGIX	MAGIX	SPTLC1	SPTLC1	FBXL18	FBXL18	TSSC4	TSSC4
EPHX2	EPHX2	CASK	CASK	FKBP4	FKBP4	LSM2	LSM2
UGGT2	UGGT2	NFIC	NFIC	GLYR1	GLYR1	CCDC157	CCDC157
PIGO	PIGO	ADAM17	ADAM17	TMEM41B	TMEM41B	TIMP1	TIMP1
ADI1	ADI1	CARS2	CARS2	FAM167A	FAM167A	ASAP2	ASAP2
CCND2	CCND2	ROCK1	ROCK1	DDX50	DDX50	HERC4	HERC4
ZNF598	ZNF598	CCIN	CCIN	THSD7A	THSD7A	LRPAP1	LRPAP1
SIRT1	SIRT1	EAF1	EAF1	ZNF512	ZNF512	DRC1	DRC1
IQSEC1	IQSEC1	STARD3NL	STARD3NL	LRATD1	LRATD1	OMD	OMD
MAPRE3	MAPRE3	TP53INP2	TP53INP2	CCL21	CCL21	CREM	CREM
MAGED1	MAGED1	POLDIP3	POLDIP3	LAMP1	LAMP1	FBXO4	FBXO4
CD40	CD40	FAM221A	FAM221A	ACIN1	ACIN1	ARL4A	ARL4A
TMEM106B	TMEM106B	RAB12	RAB12	RFLNB	RFLNB	IFITM10	IFITM10
DSN1	DSN1	RANBP3L	RANBP3L	TRPM1	TRPM1	BLVRA	BLVRA
BLOC1S4	BLOC1S4	C1GALT1	C1GALT1	EPC1	EPC1	TEP1	TEP1
CRACR2B	CRACR2B	FGF23	FGF23	GTF2F1	GTF2F1	ZNF219	ZNF219
MAFB	MAFB	MELK	MELK	TIMM44	TIMM44	FITM1	FITM1
TRPV3	TRPV3	CTNNA3	CTNNA3	AVL9	AVL9	ROMO1	ROMO1
TYK2	TYK2	CSNK2B	CSNK2B	GARS1	GARS1	PIAS4	PIAS4
MMP23B	MMP23B	POLD2	POLD2	SP4	SP4	CPSF3	CPSF3
NDUFS6	NDUFS6	SNRPN	SNRPN	COLEC12	COLEC12	MINDY4	MINDY4
GNE	GNE	FBXL5	FBXL5	SAFB2	SAFB2	TLDC2	TLDC2
WEE1	WEE1	SLC35E4	SLC35E4	JPH2	JPH2	SF3A1	SF3A1
PCSK1N	PCSK1N	HERC2	HERC2	DPY19L1	DPY19L1	EBF2	EBF2
GPKOW	GPKOW	APBA2	APBA2	TGDS	TGDS	RPS19BP1	RPS19BP1
RNASEH1	RNASEH1	NRG1	NRG1	TGM2	TGM2	NUP42	NUP42
GALT	IL11RA	RAB20	RAB20	DAPK1	DAPK1	DKK3	DKK3
TRIM21	TRIM21	NYX	NYX	SWAP70	SWAP70	PCK2	PCK2
COL5A3	COL5A3	SLC28A3	SLC28A3	CCDC107	CCDC107	FZD3	FZD3
RBKS	RBKS	NRBP1	NRBP1	PLCG1	PLCG1	ARHGEF7	ARHGEF7
KIF27	KIF27	SRC	SRC	TBC1D14	TBC1D14	PEX11G	PEX11G
PNMA2	PNMA2	SLC22A17	SLC22A17	HNRNPH3	HNRNPH3	ZNRF2	ZNRF2
CNTFR	CNTFR	GREB1	GREB1	STK4	STK4	MPST	MPST
NOC2L	NOC2L	MTMR9	MTMR9	PIM3	PIM3	PDIA6	PDIA6
HMX1	HMX1	MRPL52	MRPL52	KIDINS220	KIDINS220	ZNF12	ZNF12
PLB1	PLB1	SNX21	SNX21	PPFIBP2	PPFIBP2	S1PR2	S1PR2
MPIG6B	MPIG6B	ADCYAP1R1	ADCYAP1R1	IQSEC3	IQSEC3	MORN1	MORN1
INHBA	INHBA	ARGLU1	ARGLU1	H1-4	H1-4	ERCC6L2	ERCC6L2
SLC25A16	SLC25A16	PABPC1L	PABPC1L	LTB	LTB	KIF5B	KIF5B
MOG	MOG	NUBP1	NUBP1	NOL10	NOL10	NPTXR	NPTXR
UBAP1	UBAP1	TRIP10	TRIP10	PRAF2	PRAF2	SLA2	SLA2
CERS4	CERS4	CPNE1	CPNE1	MARCHF11	MARCHF11	TRIB2	TRIB2
CD81	CD81	ZNF770	ZNF770	THOC1	THOC1	GNB1	GNB1
FBN3	FBN3	CCNB1IP1	CCNB1IP1	MYORG	MYORG	BICD2	BICD2
HSD11B1L	HSD11B1L	TPPP2	TPPP2	ITGB2	ITGB2	CLCN5	CLCN5
YME1L1	YME1L1	CKS2	CKS2	TXNDC11	TXNDC11	STK17A	STK17A
AHCY	AHCY	TSPAN9	TSPAN9	CCHCR1	CCHCR1	KIAA1328	KIAA1328
RPRD1B	RPRD1B	ARHGAP28	ARHGAP28	NEU1	NEU1	EIF3G	EIF3G
TWSG1	TWSG1	MEX3D	MEX3D	NECAB3	NECAB3	PACRGL	PACRGL
PROZ	PROZ	SYK	SYK	SSUH2	SSUH2	PAX5	PAX5
SUGCT	SUGCT	TRIM38	TRIM38	ZSWIM1	ZSWIM1	CDCA2	CDCA2
PIGT	PIGT	EMILIN1	EMILIN1	GPN1	GPN1	CDH18	CDH18
CHRNA2	CHRNA2	F7	F7	SPNS3	SPNS3	CERK	CERK
ATG4D	ATG4D	LPIN1	LPIN1	MTURN	MTURN	MYO1F	MYO1F
MED14	MED14	EPS8L2	EPS8L2	ITFG2	ITFG2	ADAMTSL5	ADAMTSL5
PPM1G	PPM1G	SLC4A7	SLC4A7	YWHAE	CRK	HTRA3	HTRA3
EVX1	EVX1	SEPTIN7	SEPTIN7	TEX15	TEX15	CHRM5	CHRM5
DNAJB5	DNAJB5	CCDC22	CCDC22	KIAA0930	KIAA0930	SLC12A5	SLC12A5
DAZAP1	DAZAP1	CA9	CA9	ETV1	ETV1	NEFM	NEFM
NCBP3	NCBP3	GDF7	GDF7	KCNIP4	KCNIP4	CCDC149	CCDC149
TRAPPC12	TRAPPC12	TRIM27	TRIM27	TMEM196	TMEM196	PHETA2	PHETA2
DNAJC17	DNAJC17	PCIF1	PCIF1	CAPN7	CAPN7	DDX1	DDX1
RPH3AL	RPH3AL	ZKSCAN8	ZKSCAN8	ATP6V1B2	ATP6V1B2	MRPL32	MRPL32
RAD51	RAD51	ZNF622	ZNF622	PGAM2	PGAM2	PTPRM	PTPRM
STMN4	STMN4	TMEM114	TMEM114	USP9X	USP9X	F10	F10
PSD3	PSD3	APOM	APOM	GRHPR	GRHPR	DDX39B	DDX39B
AQR	AQR	UCN	UCN	MYO10	MYO10	RETN	RETN
UHRF1	UHRF1	RNF122	RNF122	RAB10	RAB10	MAGEL2	MAGEL2
POLR1H	POLR1H	SEPSECS	SEPSECS	EPB41L3	EPB41L3	NLRP1	NLRP1
ARFIP2	ARFIP2	SLC1A3	SLC1A3	GLI3	GLI3	HOXA3	HOXA3
CRACR2A	CRACR2A	ROGDI	ROGDI	FRMPD1	FRMPD1	GRPEL1	GRPEL1
HOXA7	HOXA7	EMC6	EMC6	NGDN	NGDN	EMC7	EMC7
GBA2	GBA2	PTAR1	PTAR1	TAF1B	TAF1B	ABT1	ABT1
CIITA	CIITA	SLC25A37	SLC25A37	TAPT1	TAPT1	MGRN1	MGRN1
WDR70	WDR70	NUP155	NUP155	TOX2	TOX2	SLC13A3	SLC13A3
ABAT	ABAT	IL6	IL6	CHAT	CHAT	CIDEB	CIDEB
ELFN2	ELFN2	MYBBP1A	MYBBP1A	USP11	USP11	OLFM2	OLFM2
ENTPD4	ENTPD4	TAB1	TAB1	SHROOM4	SHROOM4	SUPT16H	SUPT16H
CMPK2	CMPK2	FBP2	FBP2	PARD3	PARD3	KCTD17	KCTD17
BPI	BPI	NFS1	NFS1	FAM214B	FAM214B	GPLD1	GPLD1
RPP25L	RPP25L	RAD1	RAD1	THTPA	THTPA	RYR3	RYR3
TLE4	TLE4	ID4	ID4	SPAST	SPAST	LTA	LTA
CBX7	CBX7	E2F3	E2F3	S1PR5	S1PR5	ODC1	ODC1
GMNN	GMNN	PGAP2	PGAP2	INTS9	INTS9	CACTIN	CACTIN
ANKRD54	ANKRD54	ADARB1	ADARB1	CRELD2	CRELD2	TUBGCP6	TUBGCP6
TRMU	TRMU	ABLIM2	ABLIM2	SCARA3	SCARA3	VPS13A	VPS13A
TMEM271	TMEM271	RALA	RALA	DOC2B	DOC2B	TNNI2	TNNI2
GREB1L	GREB1L	APC2	APC2	ABHD1	ABHD1	TRPM6	TRPM6
TUBGCP3	TUBGCP3	FBP1	FBP1	ZSCAN26	ZSCAN26	PCGF3	PCGF3
FAM83D	FAM83D	MPPED1	MPPED1	TRPM2	TRPM2	ATP5ME	ATP5ME
CBX6	CBX6	ALG12	ALG12	AMPD3	AMPD3	RAB2B	RAB2B
SH3BP5	SH3BP5	NUGGC	NUGGC	ZNF169	ZNF169	GDA	GDA
AGR2	AGR2	CYS1	CYS1	EPDR1	EPDR1	ZNF358	ZNF358
SLC7A7	SLC7A7	DLGAP1	DLGAP1	RASGRP1	RASGRP1	MICOS13	MICOS13
ARID3C	ARID3C	TICAM1	TICAM1	EDEM1	EDEM1	PPARGC1A	PPARGC1A
SUB1	SUB1	SERINC3	SERINC3	CACNB2	CACNB2	GTPBP1	GTPBP1
ATP2A3	ATP2A3	NADK2	NADK2	HS3ST1	HS3ST1	ENHO	ENHO
DBNDD2	DBNDD2	TEX45	TEX45	DENND1C	DENND1C	UBA1	UBA1
SNAPC2	SNAPC2	RICTOR	RICTOR	THBS1	THBS1	OTUD7A	OTUD7A
GALNT18	GALNT18	FBLN1	FBLN1	FGFRL1	FGFRL1	NPVF	NPVF
DNMT3B	DNMT3B	VSNL1	VSNL1	RNASE10	RNASE10	BBS9	BBS9
OSBP2	OSBP2	RAX2	RAX2	ANLN	ANLN	TTC34	TTC34
CCAR1	CCAR1	GPR180	GPR180	SOX4	SOX4	CEND1	CEND1
GKAP1	GKAP1	EFNA2	EFNA2	OTUD5	OTUD5	ZKSCAN4	ZKSCAN4
NXPH1	NXPH1	ASPA	ASPA	ADCY4	ADCY4	COL6A2	COL6A2
ERLIN2	ERLIN2	NRL	NRL	RASA3	RASA3	ARHGAP12	ARHGAP12
AGPAT3	AGPAT3	DAPK3	DAPK3	SMIM1	SMIM1	DGKK	DGKK
ZNF367	ZNF367	KCNS1	KCNS1	MATK	MATK	ANKMY2	ANKMY2
HUWE1	HUWE1	ADRA1A	ADRA1A	COLQ	COLQ	UBXN6	UBXN6
ACSS2	ACSS2	RXFP3	RXFP3	UBXN8	UBXN8	PES1	PES1
SLC32A1	SLC32A1	GDF5	GDF5	TAX1BP1	TAX1BP1	AIF1	AIF1
ZC3H7A	ZC3H7A	WIPF3	WIPF3	EVI5L	EVI5L	ANXA1	ANXA1
TTC38	TTC38	MCOLN1	MCOLN1	LPL	LPL	EMILIN3	EMILIN3
ZFR2	ZFR2	POLR2F	POLR2F	CCNL2	CCNL2	ZBTB5	ZBTB5
NBAS	NBAS	SLC35C2	SLC35C2	SERHL2	SERHL2	STAP2	STAP2
MPV17	MPV17	GGT7	GGT7	MYOM1	MYOM1	C1QTNF7	C1QTNF7
TRABD	TRABD	RIBC2	RIBC2	PLIN5	PLIN5	SOCS1	SOCS1
LITAF	LITAF	JAZF1	JAZF1	BARX1	BARX1	PITPNA	PITPNA
SPON2	SPON2	BRD9	BRD9	ABHD17B	ABHD17B	CTR9	CTR9
TLE1	TLE1	ITGB1BP1	ITGB1BP1	PCID2	PCID2	COL18A1	COL18A1
SYNGR1	SYNGR1	MYL7	MYL7	PEX10	PEX10	SEC14L3	SEC14L3
ZNF391	ZNF391	METTL17	METTL17	DNA2	DNA2	PPP2R2A	PPP2R2A
DYNLRB1	DYNLRB1	JOSD1	JOSD1	CDK13	CDK13	SHFL	SHFL
NKX3-2	NKX3-2	IRF7	IRF7	AGMO	AGMO	STOML2	STOML2
HOXA1	HOXA1	TTC5	TTC5	UBN1	UBN1	TRMT10B	TRMT10B
CLDN10	CLDN10	SPDYA	SPDYA	MTCL1	MTCL1	OSTF1	OSTF1
MOB2	MOB2	NUP88	NUP88	TOX4	TOX4	SKAP2	SKAP2
MAEA	MAEA	TBC1D22A	TBC1D22A	WDR45	WDR45	ZBED5	ZBED5
SNX13	SNX13	RP9	RP9	TSSK4	TSSK4	COL28A1	COL28A1
BLK	BLK	DCTN3	DCTN3	OXA1L	OXA1L	UBL5	UBL5
IPO4	IPO4	SDC1	SDC1	DCDC2	DCDC2	SLC30A6	SLC30A6
ATF4	ATF4	TIMM17B	TIMM17B	KRI1	KRI1	BAHD1	BAHD1
RALGAPB	RALGAPB	YKT6	YKT6	ANKRD24	ANKRD24	NEFL	NEFL
CLTA	CLTA	NCF4	NCF4	TINF2	TINF2	MATN3	MATN3
TST	TST	RRP8	RRP8	GTF2H4	GTF2H4	SOD3	SOD3
P2RX1	P2RX1	GAL3ST1	GAL3ST1	MICALL1	MICALL1	MRPS30	MRPS30
ZCCHC7	ZCCHC7	NAA35	NAA35	PRXL2B	PRXL2B	ZNF395	ZNF395
SPAG4	SPAG4	PNOC	PNOC	HSD17B3	HSD17B3	PDE6B	PDE6B
METTL3	METTL3	ABR	ABR	CHAF1A	CHAF1A	ATXN10	ATXN10
H1-1	H1-1	ACTR5	ACTR5	CHAMP1	CHAMP1	SCAND1	SCAND1
APBB1	APBB1	ING1	ING1	FAM219A	FAM219A	MRM3	MRM3
TMEM240	TMEM240	IFT27	IFT27	DLGAP4	DLGAP4	SPAG4	SPAG4
COL4A2	COL4A2	SPON1	SPON1	E2F1	E2F1	TP73	TP73
DNAJC21	DNAJC21	SLC2A9	SLC2A9	EIF4G2	EIF4G2	H1-1	H1-1
IL25	IL25	SOX6	SOX6	PHF14	PHF14	METTL3	METTL3
PARP2	PARP2	SGMS1	SGMS1	MTMR10	MTMR10	RALGAPB	RALGAPB
FSD1	FSD1	ZNF157	ZNF157	DDX17	DDX17	CLTA	CLTA
FOSL2	FOSL2	ENOSF1	ENOSF1	RNF39	RNF39	TST	TST
LSM5	LSM5	KCNS3	KCNS3	GATA4	GATA4	P2RX1	P2RX1
EMC4	EMC4	PIP4P1	PIP4P1	RBM23	RBM23	ZCCHC7	ZCCHC7
FAR1	FAR1	FNDC4	FNDC4	RAP2A	RAP2A	PRMT8	PRMT8
OSBPL3	OSBPL3	EIPR1	EIPR1	SIGMAR1	SIGMAR1	FAR1	FAR1
TMED4	TMED4	CTSA	CTSA	CCDC126	CCDC126	OSBPL3	OSBPL3
FAM189A1	FAM189A1	ASPN	ASPN	ROR2	ROR2	EMC4	EMC4
RGN	RGN	NDRG2	NDRG2	TCF20	TCF20	FAM189A1	FAM189A1
NOD1	NOD1	KLHL33	KLHL33	IRS2	IRS2	TMED4	TMED4
EIF3L	EIF3L	OSR1	OSR1	KANK3	KANK3	NOD1	NOD1
OSTF1	OSTF1	GCNT1	GCNT1	CDKAL1	CDKAL1	RGN	RGN
ZBED5	ZBED5	TPGS2	TPGS2	CLIP4	CLIP4	EIF3L	EIF3L
SKAP2	SKAP2	CDIN1	CDIN1	RBPJ	RBPJ	APBB1	APBB1
UBL5	UBL5	ALK	ALK	UVSSA	UVSSA	TMEM240	TMEM240
COL28A1	COL28A1	SCT	SCT	CCDC120	CCDC120	DNAJC21	DNAJC21
IPO5	IPO5	ZBED9	ZBED9	KDELR2	KDELR2	COL4A2	COL4A2
SLC30A6	SLC30A6	SAMD11	SAMD11	DDR1	DDR1	PARP2	PARP2
NEFL	NEFL	ATF7IP2	ATF7IP2	MCF2L	MCF2L	IL25	IL25
BAHD1	BAHD1	ATCAY	ATCAY	RAC1	RAC1	FOSL2	FOSL2
SEC14L3	SEC14L3	ELP3	ELP3	METTL22	METTL22	FSD1	FSD1
PPP2R2A	PPP2R2A	TPP1	TPP1	SALL2	SALL2	LSM5	LSM5
SHFL	SHFL	MTFP1	MTFP1	SLC9A7	SLC9A7	SLC32A1	SLC32A1
STOML2	STOML2	NELFE	NELFE	ARL8B	ARL8B	ZC3H7A	ZC3H7A
TRMT10B	TRMT10B	CHD6	CHD6	SRGAP3	SRGAP3	ZFR2	ZFR2
ATXN10	ATXN10	TRIM68	TRIM68	PINX1	PINX1	NBAS	NBAS
SCAND1	SCAND1	IAH1	IAH1	WDR43	WDR43	TTC38	TTC38
MRM3	MRM3	TCF3	TCF3	NUDT16L1	NUDT16L1	MPV17	MPV17
WAS	WAS	FAM166B	FAM166B	STC1	STC1	ZNF367	ZNF367
MATN3	MATN3	ZHX3	ZHX3	CEBPE	CEBPE	HUWE1	HUWE1
SOD3	SOD3	ZSWIM3	ZSWIM3	RNF144B	RNF144B	ACSS2	ACSS2
MRPS30	MRPS30	SLC29A4	SLC29A4	PLEKHN1	PLEKHN1	NPSR1	NPSR1
ZNF395	ZNF395	MTMR12	MTMR12	CCNY	CCNY	CLDN10	CLDN10
PDE6B	PDE6B	ZBTB14	ZBTB14	PDGFB	PDGFB	NKX3-2	NKX3-2
PPARGC1A	PPARGC1A	SFRP4	SFRP4	STIM1	STIM1	HOXA1	HOXA1
ENHO	ENHO	RNF141	RNF141	TMEM175	TMEM175	MAEA	MAEA
UBA1	UBA1	RBFOX1	RBFOX1	RMI1	RMI1	SNX13	SNX13
GTPBP1	GTPBP1	USP7	USP7	TFE3	TFE3	MOB2	MOB2
OTUD7A	OTUD7A	SOGA1	SOGA1	SMC1A	SMC1A	BLK	BLK
BBS9	BBS9	KDELR3	KDELR3	EXOSC3	EXOSC3	IPO4	IPO4
NPVF	NPVF	DEXI	DEXI	BRIX1	BRIX1	ATF4	ATF4
RHOBTB2	RHOBTB2	PLEKHA7	PLEKHA7	CPLX1	CPLX1	SPON2	SPON2
PSMB11	PSMB11	VWA7	VWA7	DENND5A	DENND5A	TRABD	TRABD
COL6A2	COL6A2	RAD52	RAD52	HDAC6	HDAC6	LITAF	LITAF
ZKSCAN4	ZKSCAN4	RTCB	RTCB	NFATC4	NFATC4	SYNGR1	SYNGR1
CEND1	CEND1	MMP14	MMP14	PRR5	PRR5	ZNF391	ZNF391
PCGF3	PCGF3	TSC2	TSC2	ATP8B3	ATP8B3	TLE1	TLE1
RAB2B	RAB2B	RPL37	RPL37	GPR176	GPR176	DYNLRB1	DYNLRB1
GDA	GDA	RNF212B	RNF212B	LRRTM3	LRRTM3	ANKRD54	ANKRD54
ATP5ME	ATP5ME	ZDHHC4	ZDHHC4	CARHSP1	CARHSP1	TRMU	TRMU
ZNF358	ZNF358	CACNA1C	CACNA1C	SCIN	SCIN	TMEM271	TMEM271
MICOS13	MICOS13	SEPTIN12	SEPTIN12	POLR1E	POLR1E	BPI	BPI
EMILIN3	EMILIN3	ARHGEF39	ARHGEF39	ILF3	ILF3	RPP25L	RPP25L
ZBTB5	ZBTB5	RETREG1	RETREG1	KDM1B	KDM1B	TLE4	TLE4
C1QTNF7	C1QTNF7	ID2	ID2	IDNK	IDNK	CBX7	CBX7
STAP2	STAP2	AGBL5	AGBL5	PPARA	PPARA	GMNN	GMNN
SOCS1	SOCS1	SLC25A23	SLC25A23	RNF216	RNF216	GALNT18	GALNT18
CTR9	CTR9	KHK	KHK	ZNF184	ZNF184	SNAPC2	SNAPC2
PITPNA	PITPNA	PIK3C3	PIK3C3	MBOAT1	MBOAT1	DRD4	DRD4
COL18A1	COL18A1	ZNF131	ZNF131	LDB2	LDB2	CCAR1	CCAR1
ARHGAP12	ARHGAP12	SUPV3L1	SUPV3L1	PRICKLE3	PRICKLE3	DNMT3B	DNMT3B
DGKK	DGKK	B3GALT6	B3GALT6	FBXO16	FBXO16	OSBP2	OSBP2
ANKMY2	ANKMY2	GLIPR2	GLIPR2	JADE3	JADE3	GKAP1	GKAP1
UBXN6	UBXN6	tgif1	TGIF1	TNRC18	TNRC18	NXPH1	NXPH1
ASAH1	ASAH1	MCCD1	MCCD1	ZNF143	ZNF143	ERLIN2	ERLIN2
AIF1	AIF1	UBQLN1	UBQLN1	SOX10	SOX10	AGPAT3	AGPAT3
ANXA1	ANXA1	LRRC8E	LRRC8E	NDRG3	NDRG3	GREB1L	GREB1L
PES1	PES1	SRSF6	SRSF6	GDAP1L1	GDAP1L1	TUBGCP3	TUBGCP3
EMC7	EMC7	PBK	PBK	AOPEP	AOPEP	FAM83D	FAM83D
RETN	RETN	COPB1	COPB1	ANKRD10	ANKRD10	AGR2	AGR2
DDX39B	DDX39B	NDC80	NDC80	SYT9	SYT9	SH3BP5	SH3BP5
MAGEL2	MAGEL2	AEBP1	AEBP1	TIMM22	TIMM22	CBX6	CBX6
NLRP1	NLRP1	DAGLB	DAGLB	DAD1	DAD1	ARID3C	ARID3C
HOXA3	HOXA3	PTGER4	PTGER4	USH1C	USH1C	SLC7A7	SLC7A7
GRPEL1	GRPEL1	TJP1	TJP1	EMP2	EMP2	SUB1	SUB1
GPLD1	GPLD1	FUT10	FUT10	ZFR	ZFR	DBNDD2	DBNDD2
RYR3	RYR3	DNAH5	DNAH5	PIN1	PIN1	ATP2A3	ATP2A3
ODC1	ODC1	DPYSL2	DPYSL2	CTNS	CTNS	UHRF1	UHRF1
CACTIN	CACTIN	SPEF2	SPEF2	OXSM	OXSM	AQR	AQR
LTA	LTA	ERGIC3	ERGIC3	CUL4A	CUL4A	POLR1H	POLR1H
TNNI2	TNNI2	B4GALNT3	B4GALNT3	TIMP3	TIMP3	ARFIP2	ARFIP2
NPR3	NPR3	ELAVL1	ELAVL1	TAX1BP3	TAX1BP3	HOXA7	HOXA7
TRPM6	TRPM6	CHST7	CHST7	ZBTB12	ZBTB12	CRACR2A	CRACR2A
TUBGCP6	TUBGCP6	PLPBP	PLPBP	PROCR	PROCR	NCBP3	NCBP3
VPS13A	VPS13A	RBM39	RBM39	SCUBE1	SCUBE1	TRAPPC12	TRAPPC12
ABT1	ABT1	ZBTB7A	ZBTB7A	RAB5A	RAB5A	DNAJC17	DNAJC17
MGRN1	MGRN1	TPMT	TPMT	PRKAA1	PRKAA1	RPH3AL	RPH3AL
SLC13A3	SLC13A3	PTPRS	PTPRS	EIF2B4	EIF2B4	STMN4	STMN4
OLFM2	OLFM2	CCDC32	CCDC32	KCNF1	KCNF1	RAD51	RAD51
CIDEB	CIDEB	KIF13B	KIF13B	YIPF4	YIPF4	PSD3	PSD3
SUPT16H	SUPT16H	NEIL2	NEIL2	RABGGTA	RABGGTA	FAM166C	FAM166C
KCTD17	KCTD17	COMMD7	COMMD7	PWWP3A	PWWP3A	CMPK2	CMPK2
XKR6	XKR6	SLC35F6	SLC35F6	CHD8	CHD8	GBA2	GBA2
DCAF12	DCAF12	SH3GL1	SH3GL1	CREB5	CREB5	CIITA	CIITA
NDN	NDN	DVL1	DVL1	PPP1R16B	PPP1R16B	ABAT	ABAT
ARFGAP3	ARFGAP3	ACTB	ACTB	OSER1	OSER1	WDR70	WDR70
SYN1	SYN1	ANGPTL4	ANGPTL4	MRPL20	MRPL20	ELFN2	ELFN2
BZW2	BZW2	TMEM253	TMEM253	TRIM35	TRIM35	AHCY	AHCY
PLCXD3	PLCXD3	TEAD1	TEAD1	OTULINL	OTULINL	RPRD1B	RPRD1B
SUV39H1	SUV39H1	NIPBL	NIPBL	OST4	OST4	CD81	CD81
PTK2B	PTK2B	NGLY1	NGLY1	BRSK2	BRSK2	FBN3	FBN3
ABHD3	ABHD3	BAIAP2L2	BAIAP2L2	SELENOM	SELENOM	HSD11B1L	HSD11B1L
DERL2	DERL2	OXCT1	OXCT1	CARD10	CARD10	YME1L1	YME1L1
PIDD1	PIDD1	ZNF341	ZNF341	GAMT	GAMT	PPM1G	PPM1G
ZFAND5	ZFAND5	KCNJ11	KCNJ11	PRDM16	PRDM16	EVX1	EVX1
ZZEF1	ZZEF1	LY6G6C	LY6G6C	LGALS1	LGALS1	DNAJB5	DNAJB5
LIG4	LIG4	POU6F2	POU6F2	LRRC47	LRRC47	DAZAP1	DAZAP1
RRP7A	RRP7A	GADD45G	GADD45G	SCRN1	SCRN1	PROZ	PROZ
TIGAR	TIGAR	RNF223	RNF223	SLC49A3	SLC49A3	SUGCT	SUGCT
SLC17A2	SLC17A2	SSU72	SSU72	FYB1	FYB1	PIGT	PIGT
PQBP1	PQBP1	LRRC3	LRRC3	IPPK	IPPK	CHRNA2	CHRNA2
RHNO1	RHNO1	A4GALT	A4GALT	TMCO3	TMCO3	ATG4D	ATG4D
PNPLA3	PNPLA3	PIP5K1C	PIP5K1C	ZNF335	ZNF335	MED14	MED14
NEK10	NEK10	NME8	NME8	TRIL	TRIL	SSTR3	SSTR3
NDUFV2	NDUFV2	NLRP14	NLRP14	RRM1	RRM1	GALNT14	GALNT14
GOLPH3	GOLPH3	PRMT2	PRMT2	MRPL4	MRPL4	NFKBIL1	NFKBIL1
FHOD3	FHOD3	PMM2	PMM2	GATD1	GATD1	GRIPAP1	GRIPAP1
TOMM22	TOMM22	ANKS3	ANKS3	BCOR	BCOR	STXBP2	STXBP2
DHX35	DHX35	RIBC1	RIBC1	VPS41	VPS41	DNAL4	DNAL4
BRD1	BRD1	RNF165	RNF165	NINJ2	NINJ2	SLC43A2	SLC43A2
LSS	LSS	TUT7	TUT7	GSS	GSS	TULP3	TULP3
HOXA2	HOXA2	NDUFS7	NDUFS7	DUSP26	DUSP26	EXTL3	EXTL3
ABI1	ABI1	FZR1	FZR1	LRG1	LRG1	PIGG	PIGG
RSL1D1	RSL1D1	ITGAE	ITGAE	C2	C2	CDK5RAP1	CDK5RAP1
CCL19	CCL19	RBM10	RBM10	SOSTDC1	SOSTDC1	TBX20	TBX20
GPR141	GPR141	KCND1	KCND1	ONECUT3	ONECUT3	PCSK4	PCSK4
TCF19	TCF19	OLFML1	OLFML1	ZNF165	ZNF165	FBXL18	FBXL18
LIFR	LIFR	IQSEC2	IQSEC2	LSM2	LSM2	FKBP4	FKBP4
HES4	HES4	CDKN2D	CDKN2D	LAPTM4A	LAPTM4A	GLYR1	GLYR1
AUH	AUH	EPB41L1	EPB41L1	TSSC4	TSSC4	KIAA0895	KIAA0895
NFIL3	NFIL3	TET1	TET1	PIM2	PIM2	CLPTM1L	CLPTM1L
KNSTRN	KNSTRN	EFHB	EFHB	UPF3A	UPF3A	NCOA6	NCOA6
NADK	NADK	KLHL7	KLHL7	SMPD1	SMPD1	SCARF1	SCARF1
PVALB	PVALB	INSR	INSR	TAF10	TAF10	CCL21	CCL21
LCLAT1	LCLAT1	ARHGEF18	ARHGEF18	TMEM200C	TMEM200C	ZNF512	ZNF512
SEMA4D	SEMA4D	DNAH11	DNAH11	HOXA5	HOXA5	THSD7A	THSD7A
MYDGF	MYDGF	MSRA	MSRA	TIMP1	TIMP1	LRATD1	LRATD1
WNT7B	WNT7B	CDH9	CDH9	ASAP2	ASAP2	GRIN2A	GRIN2A
PPP1R3E	PPP1R3E	TNF	TNF	HERC4	HERC4	TMEM41B	TMEM41B
ADGRF3	ADGRF3	SNTA1	SNTA1	LRPAP1	LRPAP1	TNFRSF17	TNFRSF17
MYH7B	MYH7B	PREB	PREB	CCDC157	CCDC157	FAM167A	FAM167A
PSME2	PSME2	SLC7A8	SLC7A8	FGFBP1	FGFBP1	DDX50	DDX50
KCNJ4	KCNJ4	RTL6	RTL6	FBXO4	FBXO4	VPS26A	VPS26A
NUDCD3	NUDCD3	ATP4B	ATP4B	ARL4A	ARL4A	AOAH	AOAH
IRAG1	IRAG1	PARG	PARG	APBA1	APBA1	DNAI1	DNAI1
CAMKK1	CAMKK1	TMC1	TMC1	CREM	CREM	SLC39A2	SLC39A2
SHISAL1	SHISAL1	GLCCI1	GLCCI1	DRC1	DRC1	KCTD9	KCTD9
TVP23A	TVP23A	ACTC1	ACTC1	OMD	OMD	ADRA2C	ADRA2C
DROSHA	DROSHA	EIF2AK4	EIF2AK4	PIAS4	PIAS4	KLF13	KLF13
SLC9A3R2	SLC9A3R2	PNPLA2	PNPLA2	CPSF3	CPSF3	CDHR5	CDHR5
CDH12	CDH12	ESCO2	ESCO2	MINDY4	MINDY4	MAK16	MAK16
TCN2	TCN2	TMEM267	TMEM267	ZNF219	ZNF219	CCL25	CCL25
EBI3	EBI3	SH2D3A	SH2D3A	FITM1	FITM1	GCHFR	GCHFR
ERC1	ERC1	TTLL1	TTLL1	ROMO1	ROMO1	VAV1	VAV1
AMPH	AMPH	ADAMTS12	ADAMTS12	BLVRA	BLVRA	UBAP2	UBAP2
GSPT1	GSPT1	NUP98	NUP98	TEP1	TEP1	SIRT6	SIRT6
SMIM24	SMIM24	TMEM8B	TMEM8B	IFITM10	IFITM10	PUM2	PUM2
BMPER	BMPER	DNMT1	DNMT1	HDGFL2	HDGFL2	GALR3	GALR3
TRIP13	TRIP13	ISCA1	ISCA1	ZNF41	ZNF41	RPL3	RPL3
TSPAN4	TSPAN4	TWIST1	TWIST1	TMEM184B	TMEM184B	GMPR2	GMPR2
CAD	CAD	CD151	CD151	NFE2L3	NFE2L3	PSMB5	PSMB5
POLR2L	POLR2L	HDAC11	HDAC11	ICA1	ICA1	FGF10	FGF10
TRAPPC10	TRAPPC10	CHID1	CHID1	SEC14L4	SEC14L4	GOLM1	GOLM1
IL17REL	IL17REL	SDC4	SDC4	FMN1	FMN1	RASSF10	RASSF10
NHLRC1	NHLRC1	MRPL54	MRPL54	IVD	IVD	MYORG	MYORG
NCOA5	NCOA5	HFE	HFE	CMTM5	CMTM5	THOC1	THOC1
SUMO3	SUMO3	TTPAL	TTPAL	MANBAL	MANBAL	TXNDC11	TXNDC11
DDAH2	DDAH2	ATP6V1C2	ATP6V1C2	HPCAL1	HPCAL1	ITGB2	ITGB2
LRRC3B	LRRC3B	NDUFA4	NDUFA4	VARS2	VARS2	MARCHF11	MARCHF11
TNNC2	TNNC2	PROM1	PROM1	CDCA7L	CDCA7L	SSUH2	SSUH2
PKIG	PKIG	ATRAID	ATRAID	PRR15	PRR15	NECAB3	NECAB3
GABRB3	GABRB3	PPL	PPL	TGFBR3L	TGFBR3L	NEU1	NEU1
PSORS1C2	PSORS1C2	GHRH	GHRH	CBY1	CBY1	CCHCR1	CCHCR1
PSMA1	PSMA1	ARHGEF40	ARHGEF40	SLC30A3	SLC30A3	ITFG2	ITFG2
RPL36	RPL36	RFK	RFK	ZSCAN31	ZSCAN31	YWHAE	CRK
SPRED1	SPRED1	AAR2	AAR2	MAP1LC3A	MAP1LC3A	SPNS3	SPNS3
SMDT1	SMDT1	DXO	DXO	MYT1L	MYT1L	MTURN	MTURN
PIGU	PIGU	CRHR2	CRHR2	UBE2R2	UBE2R2	ZSWIM1	ZSWIM1
NUCB2	NUCB2	UMAD1	UMAD1	PANK4	PANK4	GPN1	GPN1
RNF38	RNF38	MFSD12	MFSD12	CNBD2	CNBD2	ATP6V1B2	ATP6V1B2
MMP9	MMP9	KLHL29	KLHL29	SOX21	SOX21	PGAM2	PGAM2
NDUFA7	NDUFA7	RRAS2	RRAS2	KAT2B	KAT2B	USP9X	USP9X
ZNF414	ZNF414	SELENOI	SELENOI	EIF3G	EIF3G	KCNIP4	KCNIP4
WDR35	WDR35	AGTPBP1	AGTPBP1	PACRGL	PACRGL	ETV1	ETV1
MRCL3	MYL12A	ZSCAN16	ZSCAN16	KIAA1328	KIAA1328	TMEM196	TMEM196
LTB4R2	LTB4R2	C1QTNF12	C1QTNF12	CERK	CERK	CAPN7	CAPN7
MEIS2	MEIS2	ELMO1	ELMO1	MYO1F	MYO1F	KIAA0930	KIAA0930
RAD51AP1	RAD51AP1	ZNF214	ZNF214	PAX5	PAX5	TEX15	TEX15
TEAD4	TEAD4	SCUBE2	SCUBE2	CDCA2	CDCA2	EPC1	EPC1
LMCD1	LMCD1	NSUN6	NSUN6	CHRM5	CHRM5	TRPM1	TRPM1
LPIN3	LPIN3	TCF23	TCF23	SLC12A5	SLC12A5	ACIN1	ACIN1
SNX17	SNX17	NMRK1	NMRK1	NEFM	NEFM	LAMP1	LAMP1
ANKRD63	ANKRD63	MRS2	MRS2	HTRA3	HTRA3	RFLNB	RFLNB
DAPK1	DAPK1	PRKCZ	PRKCZ	ADAMTSL5	ADAMTSL5	DAPK1	DAPK1
TGDS	TGDS	ITGB8	ITGB8	PTPRM	PTPRM	JPH2	JPH2
DPY19L1	DPY19L1	PANX2	PANX2	F10	F10	DPY19L1	DPY19L1
JPH2	JPH2	CHMP4B	CHMP4B	DDX1	DDX1	TGDS	TGDS
TGM2	TGM2	HMBOX1	HMBOX1	MRPL32	MRPL32	TGM2	TGM2
COLEC12	COLEC12	DDX3X	DDX3X	PHETA2	PHETA2	SP4	SP4
SP4	SP4	CDPF1	CDPF1	CCDC149	CCDC149	COLEC12	COLEC12
SAFB2	SAFB2	RMI2	RMI2	NUP42	NUP42	SAFB2	SAFB2
AVL9	AVL9	PCBP3	PCBP3	SF3A1	SF3A1	AVL9	AVL9
TIMM44	TIMM44	PARP11	PARP11	RPS19BP1	RPS19BP1	TIMM44	TIMM44
GARS1	GARS1	TSPO	TSPO	TLDC2	TLDC2	GARS1	GARS1
EPC1	EPC1	RP2	RP2	DKK3	DKK3	HNRNPH3	HNRNPH3
GTF2F1	GTF2F1	EXOC3	EXOC3	PCK2	PCK2	STK4	STK4
TRPM1	TRPM1	MFSD14B	MFSD14B	FZD3	FZD3	TBC1D14	TBC1D14
LAMP1	LAMP1	GNRH1	GNRH1	ARHGEF7	ARHGEF7	SWAP70	SWAP70
ACIN1	ACIN1	CREB3	CREB3	HS6ST3	HS6ST3	CCDC107	CCDC107
RFLNB	RFLNB	ZFYVE19	ZFYVE19	ZNRF2	ZNRF2	PLCG1	PLCG1
PRAF2	PRAF2	FOXP3	FOXP3	MPST	MPST	PRAF2	PRAF2
NOL10	NOL10	TBXA2R	TBXA2R	PEX11G	PEX11G	NOL10	NOL10
PPFIBP2	PPFIBP2	DCAF10	DCAF10	CCKAR	CCKAR	KIDINS220	KIDINS220
IQSEC3	IQSEC3	TNFAIP8L1	TNFAIP8L1	STK17A	STK17A	PIM3	PIM3
KIDINS220	KIDINS220	TTC32	TTC32	TRIB2	TRIB2	IQSEC3	IQSEC3
PIM3	PIM3	PARP8	PARP8	GNB1	GNB1	PPFIBP2	PPFIBP2
H1-4	H1-4	NT5C3A	NT5C3A	BICD2	BICD2	LTB	LTB
LTB	LTB	NXNL2	NXNL2	CLCN5	CLCN5	H1-4	H1-4
HNRNPH3	HNRNPH3	RUSC2	RUSC2	MORN1	MORN1	SPRED1	SPRED1
STK4	STK4	SLC44A4	SLC44A4	KIF5B	KIF5B	RPL36	RPL36
TBC1D14	TBC1D14	GAREM2	GAREM2	ERCC6L2	ERCC6L2	PSMA1	PSMA1
SWAP70	SWAP70	CTSB	CTSB	FAM189A2	FAM189A2	CAPSL	CAPSL
CCDC107	CCDC107	ANKH	ANKH	SLA2	SLA2	SMDT1	SMDT1
PLCG1	PLCG1	UBE2J2	UBE2J2	NPTXR	NPTXR	PIGU	PIGU
SSUH2	SSUH2	MASTL	MASTL	PDIA6	PDIA6	NUCB2	NUCB2
NECAB3	NECAB3	NLRC4	NLRC4	S1PR2	S1PR2	RNF38	RNF38
NEU1	NEU1	ILK	ILK	ZNF12	ZNF12	LRRC3B	LRRC3B
CCHCR1	CCHCR1	RRP1	RRP1	CD40	CD40	TNNC2	TNNC2
TXNDC11	TXNDC11	WNK1	WNK1	TMEM106B	TMEM106B	PKIG	PKIG
ITGB2	ITGB2	TLCD3A	TLCD3A	MAPRE3	MAPRE3	GABRB3	GABRB3
MYORG	MYORG	ANKFY1	ANKFY1	MAGED1	MAGED1	LMCD1	LMCD1
THOC1	THOC1	HDAC9	HDAC9	IQSEC1	IQSEC1	LPIN3	LPIN3
ATP6V1B2	ATP6V1B2	CPEB2	CPEB2	ZNF598	ZNF598	SNX17	SNX17
USP9X	USP9X	CEP78	CEP78	SIRT1	SIRT1	ANKRD63	ANKRD63
PGAM2	PGAM2	WDR1	WDR1	UGGT2	UGGT2	MMP9	MMP9
CAPN7	CAPN7	TRPM5	TRPM5	PIGO	PIGO	ZNF414	ZNF414
TMEM196	TMEM196	SLC66A3	SLC66A3	CCND2	CCND2	NDUFA7	NDUFA7
KCNIP4	KCNIP4	RBL1	RBL1	ADI1	ADI1	MRCL3	MYL12A
ETV1	ETV1	PPP1R11	PPP1R11	GNE	GNE	WDR35	WDR35
KIAA0930	KIAA0930	SH3TC1	SH3TC1	NDUFS6	NDUFS6	LTB4R2	LTB4R2
TEX15	TEX15	SH3YL1	SH3YL1	MMP23B	MMP23B	MEIS2	MEIS2
ITFG2	ITFG2	RAPGEF5	RAPGEF5	TYK2	TYK2	TEAD4	TEAD4
YWHAE	CRK	TUBB4A	TUBB4A	MAFB	MAFB	RAD51AP1	RAD51AP1
MTURN	MTURN	EMC9	EMC9	TRPV3	TRPV3	TRIP13	TRIP13
SPNS3	SPNS3	GTF3C2	GTF3C2	CRACR2B	CRACR2B	TSPAN4	TSPAN4
GPN1	GPN1	SLC6A12	SLC6A12	BLOC1S4	BLOC1S4	TCN2	TCN2
ZSWIM1	ZSWIM1	TSPEAR	TSPEAR	DSN1	DSN1	EBI3	EBI3
ADRA2C	ADRA2C	PRMT5	PRMT5	IRX4	IRX4	GSPT1	GSPT1
ADGRA2	ADGRA2	MMP24	MMP24	PLB1	PLB1	ERC1	ERC1
KLF13	KLF13	NIM1K	NIM1K	HMX1	HMX1	AMPH	AMPH
CDHR5	CDHR5	RASEF	RASEF	NOC2L	NOC2L	BMPER	BMPER
CCL25	CCL25	DBNL	DBNL	CNTFR	CNTFR	SMIM24	SMIM24
MAK16	MAK16	DMC1	DMC1	PNMA2	PNMA2	DDAH2	DDAH2
VPS26A	VPS26A	CEP250	CEP250	KIF27	KIF27	SUMO3	SUMO3
AOAH	AOAH	AP2A2	AP2A2	RBKS	RBKS	NCOA5	NCOA5
DNAI1	DNAI1	IARS1	IARS1	GALT	IL11RA	CAD	CAD
SLC39A2	SLC39A2	ADM	ADM	RNASEH1	RNASEH1	POLR2L	POLR2L
KCTD9	KCTD9	CAMK2B	CAMK2B	COL5A3	COL5A3	TRAPPC10	TRAPPC10
FGF10	FGF10	UBE2G2	UBE2G2	TRIM21	TRIM21	IL17REL	IL17REL
GOLM1	GOLM1	OGDH	OGDH	WEE1	WEE1	NHLRC1	NHLRC1
RASSF10	RASSF10	SPATC1L	SPATC1L	PCSK1N	PCSK1N	HES4	HES4
GCHFR	GCHFR	LPCAT4	LPCAT4	GPKOW	GPKOW	AUH	AUH
VAV1	VAV1	MBD3	MBD3	CERS4	CERS4	NFIL3	NFIL3
UBAP2	UBAP2	TOP2B	TOP2B	MOG	MOG	KNSTRN	KNSTRN
SIRT6	SIRT6	CREB3L3	CREB3L3	UBAP1	UBAP1	PVALB	PVALB
GALR3	GALR3	MAMDC2	MAMDC2	SLC25A16	SLC25A16	LCLAT1	LCLAT1
PUM2	PUM2	RAC2	RAC2	INHBA	INHBA	NADK	NADK
RPL3	RPL3	MBOAT2	MBOAT2	MPIG6B	MPIG6B	SEMA4D	SEMA4D
PSMB5	PSMB5	ICAM5	ICAM5	RAB11B	RAB11B	BRD1	BRD1
GMPR2	GMPR2	RPGRIP1	RPGRIP1	LBH	LBH	HOXA2	HOXA2
SLC43A2	SLC43A2	MRPL17	MRPL17	TRPM3	TRPM3	ABI1	ABI1
TULP3	TULP3	SMC6	SMC6	HOXA6	HOXA6	LSS	LSS
CDK5RAP1	CDK5RAP1	IFT52	IFT52	XAB2	XAB2	CCL19	CCL19
PIGG	PIGG	PSAT1	PSAT1	FGD3	FGD3	RSL1D1	RSL1D1
EXTL3	EXTL3	CARMIL3	CARMIL3	HNRNPA2B1	HNRNPA2B1	GPR141	GPR141
PCSK4	PCSK4	IPO7	IPO7	IRF9	IRF9	TCF19	TCF19
SSTR3	SSTR3	C6	C6	NCR3	NCR3	LIFR	LIFR
GRIPAP1	GRIPAP1	PELO	PELO	FOXM1	FOXM1	CAMKK1	CAMKK1
NFKBIL1	NFKBIL1	TMEM88B	TMEM88B	IDUA	IDUA	SHISAL1	SHISAL1
STXBP2	STXBP2	CHN2	CHN2	GRM7	GRM7	DROSHA	DROSHA
DNAL4	DNAL4	KEAP1	KEAP1	TTC33	TTC33	TVP23A	TVP23A
CCL21	CCL21	CCDC127	CCDC127	NOL6	NOL6	CDH12	CDH12
LRATD1	LRATD1	ICAM3	ICAM3	SLC5A6	SLC5A6	SLC9A3R2	SLC9A3R2
ZNF512	ZNF512	ZFHX2	ZFHX2	TGIF2	TGIF2	PPP1R3E	PPP1R3E
THSD7A	THSD7A	RPAIN	RPAIN	TOMM34	TOMM34	ADGRF3	ADGRF3
FAM167A	FAM167A	TLN1	TLN1	TGM1	TGM1	WNT7B	WNT7B
TMEM41B	TMEM41B	SLC19A1	SLC19A1	RECK	RECK	MYDGF	MYDGF
DDX50	DDX50	YES1	YES1	TRMT61B	TRMT61B	MYH7B	MYH7B
FKBP4	FKBP4	RNF215	RNF215	CLIC1	CLIC1	PSME2	PSME2
FBXL18	FBXL18	GPR173	GPR173	RALY	RALY	KCNJ4	KCNJ4
GLYR1	GLYR1	ELMO2	ELMO2	YWHAB	YWHAB	NUDCD3	NUDCD3
CLPTM1L	CLPTM1L	TRIO	TRIO	DHX33	DHX33	IRAG1	IRAG1
KIAA0895	KIAA0895	TSPAN13	TSPAN13	SEL1L3	SEL1L3	DERL2	DERL2
NCOA6	NCOA6	REEP6	REEP6	KDM5C	KDM5C	PIDD1	PIDD1
SCARF1	SCARF1	NINJ1	NINJ1	RMDN3	RMDN3	ZFAND5	ZFAND5
WDR45	WDR45	ANAPC4	ANAPC4	MATN4	MATN4	LIG4	LIG4
TOX4	TOX4	RER1	RER1	NPR2	NPR2	ZZEF1	ZZEF1
MTCL1	MTCL1	GPC6	GPC6	YJU2	YJU2	BZW2	BZW2
UBN1	UBN1	FAM118A	FAM118A	ADA	ADA	SYN1	SYN1
AGMO	AGMO	NOL8	NOL8	CFAP74	CFAP74	ARFGAP3	ARFGAP3
CDK13	CDK13	NUP50	NUP50	STOX1	STOX1	XKR6	XKR6
DNA2	DNA2	HMG20B	HMG20B	SBF2	SBF2	NDN	NDN
PEX10	PEX10	GSPT2	GSPT2	EPHX2	EPHX2	DCAF12	DCAF12
PCID2	PCID2	GPNMB	GPNMB	PARVA	PARVA	PLCXD3	PLCXD3
BARX1	BARX1	FBXL14	FBXL14	MAGIX	MAGIX	PTK2B	PTK2B
ABHD17B	ABHD17B	GREM1	GREM1	SORCS2	SORCS2	ABHD3	ABHD3
PLIN5	PLIN5	FKBP9	FKBP9	PHF24	PHF24	NDUFV2	NDUFV2
HSD17B3	HSD17B3	PDE1C	PDE1C	GSDME	GSDME	NEK10	NEK10
CHAF1A	CHAF1A	WRAP73	WRAP73	NEURL2	NEURL2	GOLPH3	GOLPH3
PRXL2B	PRXL2B	ENO1	ENO1	CARD19	CARD19	TOMM22	TOMM22
GTF2H4	GTF2H4	DDX56	DDX56	FANCC	FANCC	DHX35	DHX35
ANKRD24	ANKRD24	TTLL12	TTLL12	TMEM271	TMEM271	TIGAR	TIGAR
TINF2	TINF2	DCP1B	DCP1B	TRMU	TRMU	RRP7A	RRP7A
MICALL1	MICALL1	DOCK5	DOCK5	ANKRD54	ANKRD54	SLC17A2	SLC17A2
KRI1	KRI1	SVIL	SVIL	CBX7	CBX7	PQBP1	PQBP1
DCDC2	DCDC2	PUSL1	PUSL1	GMNN	GMNN	RHNO1	RHNO1
OXA1L	OXA1L	CTNNBL1	CTNNBL1	TLE4	TLE4	KDM1B	KDM1B
TSSK4	TSSK4	DUSP8	DUSP8	BPI	BPI	ILF3	ILF3
ROR2	ROR2	OXTR	OXTR	RPP25L	RPP25L	LGI2	LGI2
CCDC126	CCDC126	MEOX2	MEOX2	ERLIN2	ERLIN2	SCIN	SCIN
SIGMAR1	SIGMAR1	SDF4	SDF4	AGPAT3	AGPAT3	CARHSP1	CARHSP1
GATA4	GATA4	HOMEZ	HOMEZ	NXPH1	NXPH1	POLR1E	POLR1E
RAP2A	RAP2A	LRTM2	LRTM2	GKAP1	GKAP1	PPARA	PPARA
RBM23	RBM23	TMEM18	TMEM18	CCAR1	CCAR1	IDNK	IDNK
DDX17	DDX17	TRIM3	TRIM3	OSBP2	OSBP2	AKAIN1	AKAIN1
MTMR10	MTMR10	YBEY	YBEY	DNMT3B	DNMT3B	TNRC18	TNRC18
PHF14	PHF14	AFAP1	AFAP1	GALNT18	GALNT18	ZNF143	ZNF143
RNF39	RNF39	PHF21B	PHF21B	SNAPC2	SNAPC2	PRICKLE3	PRICKLE3
E2F1	E2F1	LPCAT1	LPCAT1	DBNDD2	DBNDD2	FBXO16	FBXO16
EIF4G2	EIF4G2	NAGPA	NAGPA	ATP2A3	ATP2A3	JADE3	JADE3
FAM219A	FAM219A	CUL2	CUL2	SLC7A7	SLC7A7	MBOAT1	MBOAT1
CHAMP1	CHAMP1	PLIN3	PLIN3	TLCD3A	TLCD3A	LDB2	LDB2
DLGAP4	DLGAP4	ZNF215	ZNF215	SUB1	SUB1	ZNF184	ZNF184
SLC9A7	SLC9A7	ITGA1	ITGA1	SH3BP5	SH3BP5	RNF216	RNF216
SALL2	SALL2	HNRNPM	HNRNPM	AGR2	AGR2	DAD1	DAD1
METTL22	METTL22	TMEM214	TMEM214	CBX6	CBX6	ANKRD10	ANKRD10
MCF2L	MCF2L	ITGA2	ITGA2	GREB1L	GREB1L	SYT9	SYT9
RAC1	RAC1	RNF144A	RNF144A	FAM83D	FAM83D	TIMM22	TIMM22
CCDC120	CCDC120	ATAD2B	ATAD2B	TUBGCP3	TUBGCP3	SOX10	SOX10
DDR1	DDR1	ALDH5A1	ALDH5A1	MPV17	MPV17	GDAP1L1	GDAP1L1
KDELR2	KDELR2	PICK1	PICK1	ZFR2	ZFR2	NDRG3	NDRG3
UVSSA	UVSSA	MYPN	MYPN	NBAS	NBAS	AOPEP	AOPEP
RBPJ	RBPJ	HMGN4	HMGN4	TTC38	TTC38	CEBPE	CEBPE
CDKAL1	CDKAL1	MXRA8	MXRA8	SLC32A1	SLC32A1	RNF144B	RNF144B
CLIP4	CLIP4	USP47	USP47	ZC3H7A	ZC3H7A	NUDT16L1	NUDT16L1
IRS2	IRS2	LRP10	LRP10	ACSS2	ACSS2	STC1	STC1
TCF20	TCF20	POFUT2	POFUT2	HUWE1	HUWE1	PINX1	PINX1
KANK3	KANK3	MFNG	MFNG	ZNF367	ZNF367	WDR43	WDR43
NGDN	NGDN	PBLD	PBLD	BLK	BLK	ARL8B	ARL8B
TAF1B	TAF1B	TTI2	TTI2	IPO4	IPO4	SRGAP3	SRGAP3
FRMPD1	FRMPD1	TRIM6	TRIM6	ATF4	ATF4	TFE3	TFE3
TAPT1	TAPT1	SEMA6B	SEMA6B	CLDN10	CLDN10	RMI1	RMI1
TOX2	TOX2	NDUFA6	NDUFA6	NKX3-2	NKX3-2	PLEKHN1	PLEKHN1
GLI3	GLI3	CDK20	CDK20	HOXA1	HOXA1	CCNY	CCNY
EPB41L3	EPB41L3	EGFLAM	EGFLAM	SNX13	SNX13	PDGFB	PDGFB
GRHPR	GRHPR	GPR108	GPR108	MOB2	MOB2	STIM1	STIM1
MYO10	MYO10	HRCT1	HRCT1	MAEA	MAEA	TMEM175	TMEM175
RAB10	RAB10	PI3	PI3	DYNLRB1	DYNLRB1	TRPV1	TRPV1
DOC2B	DOC2B	CDH24	CDH24	SPON2	SPON2	DENND5A	DENND5A
SCARA3	SCARA3	ZNF317	ZNF317	LITAF	LITAF	BRIX1	BRIX1
CRELD2	CRELD2	C9	C9	TRABD	TRABD	EXOSC3	EXOSC3
INTS9	INTS9	FAM83C	FAM83C	ZNF391	ZNF391	CPLX1	CPLX1
SPAST	SPAST	KCNK3	KCNK3	SYNGR1	SYNGR1	SMC1A	SMC1A
THTPA	THTPA	TTC23L	TTC23L	TLE1	TLE1	GPR176	GPR176
FAM214B	FAM214B	BTBD10	BTBD10	TWSG1	TWSG1	LRRTM3	LRRTM3
S1PR5	S1PR5	PLIN4	PLIN4	RPRD1B	RPRD1B	PRR5	PRR5
PARD3	PARD3	DNAJC3	DNAJC3	AHCY	AHCY	NFATC4	NFATC4
CHAT	CHAT	PLEKHA8	PLEKHA8	YME1L1	YME1L1	FYB1	FYB1
USP11	USP11	PDSS1	PDSS1	FBN3	FBN3	LGALS1	LGALS1
SHROOM4	SHROOM4	BHLHE40	BHLHE40	HSD11B1L	HSD11B1L	LRRC47	LRRC47
RNASE10	RNASE10	CFAP410	CFAP410	CD81	CD81	SCRN1	SCRN1
ANLN	ANLN	SLC25A41	SLC25A41	DAZAP1	DAZAP1	SLC49A3	SLC49A3
FGFRL1	FGFRL1	PPP1R3F	PPP1R3F	DNAJB5	DNAJB5	CARD10	CARD10
DENND1C	DENND1C	STK19	STK19	PPM1G	PPM1G	GAMT	GAMT
CACNB2	CACNB2	DPP9	DPP9	MED14	MED14	PRDM16	PRDM16
HS3ST1	HS3ST1	TPM2	TPM2	PIGT	PIGT	MRPL4	MRPL4
THBS1	THBS1	ZEB1	ZEB1	CHRNA2	CHRNA2	GATD1	GATD1
EPDR1	EPDR1	FITM2	FITM2	ATG4D	ATG4D	TMCO3	TMCO3
RASGRP1	RASGRP1	SNX10	SNX10	SUGCT	SUGCT	TRIL	TRIL
EDEM1	EDEM1	SNRPD1	SNRPD1	PROZ	PROZ	ZNF335	ZNF335
ZSCAN26	ZSCAN26	PRRC2A	PRRC2A	HOXA7	HOXA7	RRM1	RRM1
TRPM2	TRPM2	ACOT8	ACOT8	ARFIP2	ARFIP2	IPPK	IPPK
AMPD3	AMPD3	ROCK2	ROCK2	CRACR2A	CRACR2A	NINJ2	NINJ2
ZNF169	ZNF169	FANCG	FANCG	POLR1H	POLR1H	BCOR	BCOR
ABHD1	ABHD1	RAD18	RAD18	UHRF1	UHRF1	VPS41	VPS41
ISL1	ISL1	NKX3-1	NKX3-1	AQR	AQR	ZNF165	ZNF165
CCNL2	CCNL2	SLC12A7	SLC12A7	STMN4	STMN4	LRG1	LRG1
MYOM1	MYOM1	HABP4	HABP4	RPH3AL	RPH3AL	C2	C2
SERHL2	SERHL2	DGKQ	DGKQ	RAD51	RAD51	SOSTDC1	SOSTDC1
UBXN8	UBXN8	INAFM2	INAFM2	PSD3	PSD3	GSS	GSS
COLQ	COLQ	PIK3C2A	PIK3C2A	DNAJC17	DNAJC17	DUSP26	DUSP26
TAX1BP1	TAX1BP1	PHF20	PHF20	NCBP3	NCBP3	CTNS	CTNS
EVI5L	EVI5L	VARS1	VARS1	TRAPPC12	TRAPPC12	PIN1	PIN1
LPL	LPL	MYO1C	MYO1C	CMPK2	CMPK2	ZFR	ZFR
SMIM1	SMIM1	ARMH2	ARMH2	ENTPD4	ENTPD4	USH1C	USH1C
MATK	MATK	RPN2	RPN2	ABAT	ABAT	EMP2	EMP2
RASA3	RASA3	METTL6	METTL6	WDR70	WDR70	SCUBE1	SCUBE1
ADCY4	ADCY4	CYTH4	CYTH4	ELFN2	ELFN2	CUL4A	CUL4A
OTUD5	OTUD5	RAD51AP2	RAD51AP2	GBA2	GBA2	TAX1BP3	TAX1BP3
SOX4	SOX4	SRGN	SRGN	CIITA	CIITA	ZBTB12	ZBTB12
SCUBE1	SCUBE1	RNASE12	RNASE12	MICOS13	MICOS13	PROCR	PROCR
CUL4A	CUL4A	PXMP4	PXMP4	ZNF358	ZNF358	OXSM	OXSM
TAX1BP3	TAX1BP3	GNAQ	GNAQ	ATP5ME	ATP5ME	RABGGTA	RABGGTA
PROCR	PROCR	SGK2	SGK2	GDA	GDA	PWWP3A	PWWP3A
ZBTB12	ZBTB12	PTPDC1	PTPDC1	RAB2B	RAB2B	YIPF4	YIPF4
OXSM	OXSM	PAGE4	PAGE4	PCGF3	PCGF3	KCNF1	KCNF1
PIN1	PIN1	METTL4	METTL4	TTC34	TTC34	EIF2B4	EIF2B4
CTNS	CTNS	SPNS2	SPNS2	RHOBTB2	RHOBTB2	RAB5A	RAB5A
ZFR	ZFR	FSCN1	FSCN1	CEND1	CEND1	PRKAA1	PRKAA1
EMP2	EMP2	KLHL17	KLHL17	ZKSCAN4	ZKSCAN4	BRSK2	BRSK2
USH1C	USH1C	KLF9	KLF9	COL6A2	COL6A2	OTULINL	OTULINL
BRSK2	BRSK2	AP1M2	AP1M2	OTUD7A	OTUD7A	OST4	OST4
OTULINL	OTULINL	QDPR	QDPR	NPVF	NPVF	OSER1	OSER1
OST4	OST4	REC8	REC8	BBS9	BBS9	MRPL20	MRPL20
OSER1	OSER1	FBXO10	FBXO10	PPARGC1A	PPARGC1A	TRIM35	TRIM35
MRPL20	MRPL20	TNFRSF4	TNFRSF4	GTPBP1	GTPBP1	PPP1R16B	PPP1R16B
TRIM35	TRIM35	MGAT3	MGAT3	ENHO	ENHO	CHD8	CHD8
CHD8	CHD8	ASCL2	ASCL2	UBA1	UBA1	CREB5	CREB5
PPP1R16B	PPP1R16B	AURKAIP1	AURKAIP1	ASAH1	ASAH1	EPDR1	EPDR1
CREB5	CREB5	HADHB	HADHB	UBXN6	UBXN6	RASGRP1	RASGRP1
PWWP3A	PWWP3A	FAM227A	FAM227A	AIF1	AIF1	EDEM1	EDEM1
RABGGTA	RABGGTA	UNC5D	UNC5D	ANXA1	ANXA1	ZSCAN26	ZSCAN26
YIPF4	YIPF4	HADHA	HADHA	PES1	PES1	ZNF169	ZNF169
KCNF1	KCNF1	SMCHD1	SMCHD1	DGKK	DGKK	AMPD3	AMPD3
EIF2B4	EIF2B4	NOP9	NOP9	ANKMY2	ANKMY2	TRPM2	TRPM2
RAB5A	RAB5A	KIAA0232	KIAA0232	ARHGAP12	ARHGAP12	ABHD1	ABHD1
PRKAA1	PRKAA1	PCSK5	PCSK5	PITPNA	PITPNA	RNASE10	RNASE10
MRPL4	MRPL4	TYMS	TYMS	CTR9	CTR9	ANLN	ANLN
GATD1	GATD1	FEM1A	FEM1A	COL18A1	COL18A1	FGFRL1	FGFRL1
TRIL	TRIL	FAM126A	FAM126A	STAP2	STAP2	CACNB2	CACNB2
ZNF335	ZNF335	AJUBA	AJUBA	C1QTNF7	C1QTNF7	HS3ST1	HS3ST1
RRM1	RRM1	MORC2	MORC2	SOCS1	SOCS1	DENND1C	DENND1C
TMCO3	TMCO3	STK31	STK31	EMILIN3	EMILIN3	THBS1	THBS1
IPPK	IPPK	SGO1	SGO1	ZBTB5	ZBTB5	ADCY4	ADCY4
FYB1	FYB1	CCN5	CCN5	GRPEL1	GRPEL1	RASA3	RASA3
LGALS1	LGALS1	ICAM1	ICAM1	NLRP1	NLRP1	SOX4	SOX4
LRRC47	LRRC47	ALLC	ALLC	HOXA3	HOXA3	OTUD5	OTUD5
SLC49A3	SLC49A3	TTI1	TTI1	DDX39B	DDX39B	ISL1	ISL1
SCRN1	SCRN1	HNF4A	HNF4A	RETN	RETN	CCNL2	CCNL2
GAMT	GAMT	EHMT2	EHMT2	MAGEL2	MAGEL2	SERHL2	SERHL2
SELENOM	SELENOM	PTPRT	PTPRT	EMC7	EMC7	MYOM1	MYOM1
CARD10	CARD10	ZNF853	ZNF853	KCTD17	KCTD17	UBXN8	UBXN8
PRDM16	PRDM16	AP1G2	AP1G2	SUPT16H	SUPT16H	EVI5L	EVI5L
ONECUT3	ONECUT3	FBXL12	FBXL12	MGRN1	MGRN1	TAX1BP1	TAX1BP1
[truncated: 10,266 more rows]

## Sheet: Goat to Human Genename
Goat to Human Genename (five samples)
Doat (DUAN1)	Human	Doat (DUAN2)	Human	Doat (NUBIA1)	Human	Doat (NUBIA1)	Human	Doat (HSY)	Human
BACH1	BACH1	BACH1	BACH1	BACH1	BACH1	BACH1	BACH1	ATP6	ATP6
RUNX1	RUNX1	RUNX1	RUNX1	RUNX1	RUNX1	RUNX1	RUNX1	CD36	CD36
XG	XG	XG	XG	XG	XG	SUMF1	SUMF1	RIDA	RIDA
TBC1D7	TBC1D7	SUMF1	SUMF1	SUMF1	SUMF1	TBC1D7	TBC1D7	TNFSF14	TNFSF14
SUMF1	SUMF1	TBC1D7	TBC1D7	TBC1D7	TBC1D7	XG	XG	RPS6KB1	RPS6KB1
PDXK	PDXK	EDEM2	EDEM2	RPP21	RPP21	DAB2	DAB2	SERF2	SERF2
PPP1R18	PPP1R18	PPP1R18	PPP1R18	DAB2	DAB2	RPP21	RPP21	CDK2	CDK2
EDEM2	EDEM2	JSRP1	JSRP1	PDXK	PDXK	JSRP1	JSRP1	GPX4	GPX4
RPP21	RPP21	PDXK	PDXK	EDEM2	EDEM2	PPP1R18	PPP1R18	CYP19A1	CYP19A1
DAB2	DAB2	DAB2	DAB2	PPP1R18	PPP1R18	EDEM2	EDEM2	EEF1B2	EEF1B2
S1PR3	S1PR3	RPP21	RPP21	JSRP1	JSRP1	PDXK	PDXK	RHOA	RHOA
FAM53C	FAM53C	S1PR3	S1PR3	PAK6	PAK6	S1PR3	S1PR3	EDEM2	EDEM2
GTPBP10	GTPBP10	PAK6	PAK6	S1PR3	S1PR3	PAK6	PAK6	BACH1	BACH1
WBP1L	WBP1L	WBP1L	WBP1L	OMG	OMG	TMOD3	TMOD3	RUNX1	RUNX1
SPSB2	SPSB2	GTPBP10	GTPBP10	SPSB2	SPSB2	USP4	USP4	SAMSN1	SAMSN1
ARHGEF1	ARHGEF1	FAM53C	FAM53C	GUCA1A	GUCA1A	NHSL2	NHSL2	KLRK1	KLRK1
PRRT1	PRRT1	TMOD3	TMOD3	ARHGEF1	ARHGEF1	ASB3	ASB3	WNT3	WNT3
GUCA1A	GUCA1A	NHSL2	NHSL2	PRRT1	PRRT1	SPSB2	SPSB2	CYP2D6	CYP2D6
NHSL2	NHSL2	ASB3	ASB3	TMOD3	TMOD3	OMG	OMG	JSRP1	JSRP1
ASB3	ASB3	USP4	USP4	NHSL2	NHSL2	GUCA1A	GUCA1A	S1PR3	S1PR3
USP4	USP4	GUCA1A	GUCA1A	ASB3	ASB3	PRRT1	PRRT1	PAK6	PAK6
TMOD3	TMOD3	ARHGEF1	ARHGEF1	USP4	USP4	ARHGEF1	ARHGEF1	DAB2	DAB2
CHML	CHML	PRRT1	PRRT1	FAM53C	FAM53C	FAM53C	FAM53C	GPRASP2	GPRASP2
RFLNA	RFLNA	SPSB2	SPSB2	GTPBP10	GTPBP10	WBP1L	WBP1L	TBC1D7	TBC1D7
BCAR3	BCAR3	OMG	OMG	WBP1L	WBP1L	GTPBP10	GTPBP10	PPP1R18	PPP1R18
MTPN	MTPN	TECTA	TECTA	CHML	CHML	TECTA	TECTA	NHSL2	NHSL2
SCNM1	SCNM1	SEC16B	SEC16B	RFLNA	RFLNA	CEP170	CEP170	FEZ1	FEZ1
TECTA	TECTA	CEP170	CEP170	BCAR3	BCAR3	SEC16B	SEC16B	GUCA1A	GUCA1A
SEC16B	SEC16B	FEZ1	FEZ1	SCNM1	SCNM1	PDE10A	PDE10A	XG	XG
CEP170	CEP170	PDE10A	PDE10A	MTPN	MTPN	FEZ1	FEZ1	ARHGEF1	ARHGEF1
FEZ1	FEZ1	KLHL23	KLHL23	TECTA	TECTA	KLHL23	KLHL23	ASB3	ASB3
PDE10A	PDE10A	MCL1	MCL1	SEC16B	SEC16B	MCL1	MCL1	MFAP3L	MFAP3L
MCL1	MCL1	CHML	CHML	CEP170	CEP170	CHML	CHML	GTPBP10	GTPBP10
KLHL23	KLHL23	BCAR3	BCAR3	FEZ1	FEZ1	BCAR3	BCAR3	SUMF1	SUMF1
ND3	ND3	SCNM1	SCNM1	PDE10A	PDE10A	SCNM1	SCNM1	TECTA	TECTA
COX2	COX2	MTPN	MTPN	KLHL23	KLHL23	MTPN	MTPN	GNMT	GNMT
ND1	ND1	ND1	ND1	MCL1	MCL1	ATP6	ATP6	CYP2A13	CYP2A13
COX3	COX3	COX3	COX3	ND3	ND3	COX1	COX1	MTPN	MTPN
ATP6	ATP6	COX2	COX2	COX2	COX2	ND3	ND3	TMOD3	TMOD3
COX1	COX1	ND3	ND3	COX3	COX3	COX2	COX2	RFLNA	RFLNA
ND4L	ND4L	ATP6	ATP6	ND1	ND1	ND1	ND1	SCNM1	SCNM1
ND5	ND5	COX1	COX1	COX1	COX1	COX3	COX3	CHML	CHML
ATP8	ATP8	ND4L	ND4L	ATP6	ATP6	ATP8	ATP8	MCL1	MCL1
ND4	ND4	ND5	ND5	ND5	ND5	ND4	ND4	KLHL23	KLHL23
CYTB	CYTB	ND4	ND4	ND4L	ND4L	CYTB	CYTB	PDE10A	PDE10A
ND6	ND6	ND6	ND6	CYTB	CYTB	ND6	ND6	GH1	GH1
ND2	ND2	ND2	ND2	ND2	ND2	ND2	ND2	NBL1	NBL1
MICAL3	MICAL3	CYTB	CYTB	ND6	ND6	ND4L	ND4L	CEP170	CEP170
TUBA8	TUBA8	FRY	FRY	ATP8	ATP8	ND5	ND5	SPSB2	SPSB2
SOX12	SOX12	APP	APP	ND4	ND4	RNF17	RNF17	OMG	OMG
NRSN2	NRSN2	PARP4	PARP4	MIPEP	MIPEP	GJB2	GJB2	LY6G6D	LY6G6D
MICU2	MICU2	CHODL	CHODL	LIPI	LIPI	ZMYM5	ZMYM5	RPSA	RPSA
KL	KL	MPHOSPH8	MPHOSPH8	B3GLCT	B3GLCT	CRYL1	CRYL1	SEC16B	SEC16B
MEDAG	MEDAG	RBM11	RBM11	BTG3	BTG3	CENPJ	CENPJ	FAM53C	FAM53C
TNFRSF19	TNFRSF19	CYYR1	CYYR1	RFC3	RFC3	PSMF1	PSMF1	CACNA1C	CACNA1C
UBL3	UBL3	BRCA2	BRCA2	RBCK1	RBCK1	RASL11A	RASL11A	ZNF197	ZNF197
MTMR6	MTMR6	GABPA	GABPA	HSPA13	HSPA13	FLT3	FLT3	RPP21	RPP21
WASF3	WASF3	RSPO4	RSPO4	NSFL1C	NSFL1C	GSC2	GSC2	ATP8	ATP8
RNF6	RNF6	TMEM74B	TMEM74B	SDCBP2	SDCBP2	KATNAL1	KATNAL1	PAN3	PAN3
RXFP2	RXFP2	IL17D	IL17D	CCT8	CCT8	PDS5B	PDS5B	RNF152	RNF152
FAM110A	FAM110A	MTUS2	MTUS2	ADAMTS5	ADAMTS5	MRPL39	MRPL39	GET1	GET1
EEF1AKMT1	EEF1AKMT1	FGF9	FGF9	HSPH1	HSPH1	ZMYM2	ZMYM2	DIP2A	DIP2A
LTN1	LTN1	N4BP2L1	N4BP2L1	USP16	USP16	XPO4	XPO4	FGD1	FGD1
SHISA2	SHISA2	NUP58	NUP58	USPL1	USPL1	N6AMT1	N6AMT1	DYNLT3	DYNLT3
SLC7A1	SLC7A1	ATP8A2	ATP8A2	ADAMTS1	ADAMTS1	DGCR2	DGCR2	MYT1	MYT1
LATS2	LATS2	SLC46A3	SLC46A3	PSPC1	PSPC1	IFT88	IFT88	MAGEE2	MAGEE2
ZCCHC3	ZCCHC3	ATP12A	ATP12A	SGCG	SGCG	SNPH	SNPH	NRDE2	NRDE2
ALOX5AP	ALOX5AP	STARD13	STARD13	ZAR1L	ZAR1L	RWDD2B	RWDD2B	POU3F4	POU3F4
PDS5B	PDS5B	TRIB3	TRIB3	HMGB1	HMGB1	NRIP1	NRIP1	AKAP17A	AKAP17A
KATNAL1	KATNAL1	ATP6V1E1	ATP6V1E1	JAM2	JAM2	SLC25A1	SLC25A1	MC2R	MC2R
MRPL39	MRPL39	NCAM2	NCAM2	CDK8	CDK8	TBC1D20	TBC1D20	GALR1	GALR1
ZMYM2	ZMYM2	FLT1	FLT1	LNX2	LNX2	SLC52A3	SLC52A3	ISCA2	ISCA2
RWDD2B	RWDD2B	GRIK1	GRIK1	TMPRSS15	TMPRSS15	PAN3	PAN3	TTR	TTR
SNPH	SNPH	SAP18	SAP18	SACS	SACS	CLDN8	CLDN8	CST3	CST3
IFT88	IFT88	USP12	USP12	ANGPT4	ANGPT4	EEF1AKMT1	EEF1AKMT1	KL	KL
DGCR2	DGCR2	SRXN1	SRXN1	ZDHHC20	ZDHHC20	LTN1	LTN1	ZBTB7C	ZBTB7C
N6AMT1	N6AMT1	BCL2L13	BCL2L13	USP25	USP25	FAM110A	FAM110A	CD93	CD93
NRIP1	NRIP1	IL17RA	IL17RA	USP12	USP12	TEX26	TEX26	ATG4A	ATG4A
XPO4	XPO4	LNX2	LNX2	IL17RA	IL17RA	SHISA2	SHISA2	NUFIP1	NUFIP1
SLC25A1	SLC25A1	CDK8	CDK8	BCL2L13	BCL2L13	ALOX5AP	ALOX5AP	DYM	DYM
PAN3	PAN3	USP25	USP25	SRXN1	SRXN1	LATS2	LATS2	HSF2BP	HSF2BP
TBC1D20	TBC1D20	ZDHHC20	ZDHHC20	GRIK1	GRIK1	SLC7A1	SLC7A1	PGRMC1	PGRMC1
RNF17	RNF17	SACS	SACS	FLT1	FLT1	ZCCHC3	ZCCHC3	ADRA1D	ADRA1D
ZMYM5	ZMYM5	ANGPT4	ANGPT4	SAP18	SAP18	TUBA8	TUBA8	PSMG1	PSMG1
PSMF1	PSMF1	TMPRSS15	TMPRSS15	ATP6V1E1	ATP6V1E1	SOX12	SOX12	SS18	SS18
CENPJ	CENPJ	ZAR1L	ZAR1L	NCAM2	NCAM2	MICAL3	MICAL3	POSTN	POSTN
CRYL1	CRYL1	ADAMTS1	ADAMTS1	ATP12A	ATP12A	UBL3	UBL3	TBC1D22A	TBC1D22A
FLT3	FLT3	PSPC1	PSPC1	SLC46A3	SLC46A3	NRSN2	NRSN2	GTPBP6	GTPBP6
RASL11A	RASL11A	JAM2	JAM2	STARD13	STARD13	MICU2	MICU2	PLPP6	PLPP6
GSC2	GSC2	HMGB1	HMGB1	FGF9	FGF9	TNFRSF19	TNFRSF19	TM9SF2	TM9SF2
SAP18	SAP18	USP16	USP16	ATP8A2	ATP8A2	MEDAG	MEDAG	RELL1	RELL1
GRIK1	GRIK1	HSPH1	HSPH1	NUP58	NUP58	KL	KL	C14orf28	C14orf28
FLT1	FLT1	USPL1	USPL1	N4BP2L1	N4BP2L1	MTMR6	MTMR6	ADARB2	ADARB2
NCAM2	NCAM2	NSFL1C	NSFL1C	IL17D	IL17D	RXFP2	RXFP2	PSMD10	PSMD10
ATP6V1E1	ATP6V1E1	HSPA13	HSPA13	RSPO4	RSPO4	RNF6	RNF6	IGSF1	IGSF1
ZDHHC20	ZDHHC20	RBCK1	RBCK1	MTUS2	MTUS2	WASF3	WASF3	APCDD1L	APCDD1L
SACS	SACS	RFC3	RFC3	GABPA	GABPA	IL17D	IL17D	EDNRB	EDNRB
ANGPT4	ANGPT4	ADAMTS5	ADAMTS5	CYYR1	CYYR1	TMEM74B	TMEM74B	HS3ST1	HS3ST1
TMPRSS15	TMPRSS15	CCT8	CCT8	BRCA2	BRCA2	RSPO4	RSPO4	CYTL1	CYTL1
USP25	USP25	SDCBP2	SDCBP2	RBM11	RBM11	MTUS2	MTUS2	KATNAL1	KATNAL1
CDK8	CDK8	LIPI	LIPI	CHODL	CHODL	GABPA	GABPA	SEZ6L	SEZ6L
LNX2	LNX2	MIPEP	MIPEP	MPHOSPH8	MPHOSPH8	ATP12A	ATP12A	CDH19	CDH19
BCL2L13	BCL2L13	B3GLCT	B3GLCT	FRY	FRY	SLC46A3	SLC46A3	CELF4	CELF4
IL17RA	IL17RA	BTG3	BTG3	PARP4	PARP4	TRIB3	TRIB3	SLC2A10	SLC2A10
SRXN1	SRXN1	MRPL39	MRPL39	TCF15	TCF15	STARD13	STARD13	SNRPB2	SNRPB2
USP12	USP12	ZMYM2	ZMYM2	APP	APP	FGF9	FGF9	RTL5	RTL5
USPL1	USPL1	PDS5B	PDS5B	SHISA2	SHISA2	ATP8A2	ATP8A2	XRN2	XRN2
HSPH1	HSPH1	KATNAL1	KATNAL1	ALOX5AP	ALOX5AP	NUP58	NUP58	FLRT3	FLRT3
USP16	USP16	PAN3	PAN3	LATS2	LATS2	N4BP2L1	N4BP2L1	CCDC3	CCDC3
HMGB1	HMGB1	TBC1D20	TBC1D20	SLC7A1	SLC7A1	CHODL	CHODL	EFNB1	EFNB1
JAM2	JAM2	SLC25A1	SLC25A1	ZCCHC3	ZCCHC3	MPHOSPH8	MPHOSPH8	SCP2D1	SCP2D1
PSPC1	PSPC1	XPO4	XPO4	EEF1AKMT1	EEF1AKMT1	FRY	FRY	ELFN2	ELFN2
ADAMTS1	ADAMTS1	NRIP1	NRIP1	LTN1	LTN1	PARP4	PARP4	FUT8	FUT8
ZAR1L	ZAR1L	RWDD2B	RWDD2B	FAM110A	FAM110A	APP	APP	CRLF2	CRLF2
SGCG	SGCG	SNPH	SNPH	MTMR6	MTMR6	CYYR1	CYYR1	IMPACT	IMPACT
BTG3	BTG3	IFT88	IFT88	RXFP2	RXFP2	BRCA2	BRCA2	PTGIS	PTGIS
LIPI	LIPI	DGCR2	DGCR2	RNF6	RNF6	RBM11	RBM11	RTL6	RTL6
MIPEP	MIPEP	N6AMT1	N6AMT1	WASF3	WASF3	HSPH1	HSPH1	ARHGEF6	ARHGEF6
B3GLCT	B3GLCT	GJB2	GJB2	TUBA8	TUBA8	USP16	USP16	TTC39B	TTC39B
SDCBP2	SDCBP2	ZMYM5	ZMYM5	SOX12	SOX12	USPL1	USPL1	CCBE1	CCBE1
CCT8	CCT8	RNF17	RNF17	MICAL3	MICAL3	PSPC1	PSPC1	ZNF397	ZNF397
ADAMTS5	ADAMTS5	GSC2	GSC2	UBL3	UBL3	ADAMTS1	ADAMTS1	RBL1	RBL1
RBCK1	RBCK1	FLT3	FLT3	MICU2	MICU2	SGCG	SGCG	SNORA51	SNORA51
HSPA13	HSPA13	RASL11A	RASL11A	NRSN2	NRSN2	ZAR1L	ZAR1L	TMX4	TMX4
RFC3	RFC3	CRYL1	CRYL1	TNFRSF19	TNFRSF19	HMGB1	HMGB1	STK4	STK4
NSFL1C	NSFL1C	PSMF1	PSMF1	MEDAG	MEDAG	JAM2	JAM2	KCNH5	KCNH5
MPHOSPH8	MPHOSPH8	CENPJ	CENPJ	KL	KL	LIPI	LIPI	C21orf91	C21orf91
CHODL	CHODL	UBL3	UBL3	CRYL1	CRYL1	MIPEP	MIPEP	NRIP1	NRIP1
PARP4	PARP4	MEDAG	MEDAG	CENPJ	CENPJ	B3GLCT	B3GLCT	LAMA5	LAMA5
APP	APP	KL	KL	PSMF1	PSMF1	BTG3	BTG3	SCRT2	SCRT2
FRY	FRY	TNFRSF19	TNFRSF19	RASL11A	RASL11A	RFC3	RFC3	TGIF1	TGIF1
CYYR1	CYYR1	NRSN2	NRSN2	FLT3	FLT3	RBCK1	RBCK1	OSBP2	OSBP2
BRCA2	BRCA2	MICU2	MICU2	GSC2	GSC2	HSPA13	HSPA13	PIGP	PIGP
RBM11	RBM11	SOX12	SOX12	RNF17	RNF17	NSFL1C	NSFL1C	NKX3-2	NKX3-2
MTUS2	MTUS2	TUBA8	TUBA8	GJB2	GJB2	SDCBP2	SDCBP2	DNAJC28	DNAJC28
IL17D	IL17D	MICAL3	MICAL3	ZMYM5	ZMYM5	CCT8	CCT8	DACH1	DACH1
RSPO4	RSPO4	RXFP2	RXFP2	XPO4	XPO4	ADAMTS5	ADAMTS5	RIOK3	RIOK3
GABPA	GABPA	WASF3	WASF3	DGCR2	DGCR2	GRIK1	GRIK1	CLEC14A	CLEC14A
TRIB3	TRIB3	RNF6	RNF6	IFT88	IFT88	FLT1	FLT1	FGFRL1	FGFRL1
STARD13	STARD13	MTMR6	MTMR6	N6AMT1	N6AMT1	SAP18	SAP18	PSMG2	PSMG2
SLC46A3	SLC46A3	LTN1	LTN1	RWDD2B	RWDD2B	ATP6V1E1	ATP6V1E1	MGAT2	MGAT2
ATP12A	ATP12A	EEF1AKMT1	EEF1AKMT1	SNPH	SNPH	NCAM2	NCAM2	AKR1E2	AKR1E2
ATP8A2	ATP8A2	TEX26	TEX26	NRIP1	NRIP1	CDK8	CDK8	PTCHD1	PTCHD1
N4BP2L1	N4BP2L1	FAM110A	FAM110A	SLC25A1	SLC25A1	LNX2	LNX2	UBE2G2	UBE2G2
NUP58	NUP58	CLDN8	CLDN8	TBC1D20	TBC1D20	TMPRSS15	TMPRSS15	CDH4	CDH4
FGF9	FGF9	ALOX5AP	ALOX5AP	PAN3	PAN3	SACS	SACS	CBY2	CBY2
COMT	COMT	ZCCHC3	ZCCHC3	KATNAL1	KATNAL1	ANGPT4	ANGPT4	TNRC6B	TNRC6B
SCP2D1	SCP2D1	SLC7A1	SLC7A1	PDS5B	PDS5B	ZDHHC20	ZDHHC20	EDA2R	EDA2R
SLITRK5	SLITRK5	LATS2	LATS2	ZMYM2	ZMYM2	USP25	USP25	PWWP3B	PWWP3B
RPUSD1	RPUSD1	SHISA2	SHISA2	MRPL39	MRPL39	USP12	USP12	ERCC6L	ERCC6L
CRNKL1	CRNKL1	MX2	MX2	EXOC2	EXOC2	IL17RA	IL17RA	AWAT1	AWAT1
VPS36	VPS36	CD83	CD83	MRPL28	MRPL28	BCL2L13	BCL2L13	MOCOS	MOCOS
KIN	KIN	IDH3B	IDH3B	SNRNP25	SNRNP25	SRXN1	SRXN1	ME2	ME2
GP1BB	GP1BB	CELF2	CELF2	POLR3F	POLR3F	PCDH9	PCDH9	FAM217B	FAM217B
CCDC3	CCDC3	MYLK2	MYLK2	THBD	THBD	PCYT1B	PCYT1B	SLC14A1	SLC14A1
KBTBD11	KBTBD11	PLPPR3	PLPPR3	PTPRD	PTPRD	ECI2	ECI2	CNDP1	CNDP1
THAP7	THAP7	AP5Z1	AP5Z1	SMAD9	SMAD9	ARVCF	ARVCF	RAB31	RAB31
CD83	CD83	LRRN1	LRRN1	RUBCNL	RUBCNL	CAAP1	CAAP1	REPS2	REPS2
IDH3B	IDH3B	SMPX	SMPX	GNB1L	GNB1L	NFIB	NFIB	GINS1	GINS1
SMPX	SMPX	AKAP17A	AKAP17A	GMDS	GMDS	RNF182	RNF182	BTG3	BTG3
LRRN1	LRRN1	CRYBB3	CRYBB3	RFX3	RFX3	MICALL2	MICALL2	GAREM1	GAREM1
PLPPR3	PLPPR3	C2CD2	C2CD2	TMX4	TMX4	FRMD4A	FRMD4A	HRH4	HRH4
AP5Z1	AP5Z1	PDRG1	PDRG1	FAM171A1	FAM171A1	EIF3B	EIF3B	SH3BGRL	SH3BGRL
MYLK2	MYLK2	SLITRK5	SLITRK5	VPREB3	VPREB3	APOO	APOO	TRMT6	TRMT6
CELF2	CELF2	SCP2D1	SCP2D1	TM9SF4	TM9SF4	SEC61A2	SEC61A2	LRRC3	LRRC3
MX2	MX2	RPUSD1	RPUSD1	FLRT3	FLRT3	ARL11	ARL11	TMEM200C	TMEM200C
PDRG1	PDRG1	COMT	COMT	MPG	MPG	CTPS2	CTPS2	DGAT2L6	DGAT2L6
C2CD2	C2CD2	KBTBD11	KBTBD11	GYG2	GYG2	NQO2	NQO2	EYA2	EYA2
CRYBB3	CRYBB3	THAP7	THAP7	PPP2R3B	PPP2R3B	GZF1	GZF1	PIBF1	PIBF1
AKAP17A	AKAP17A	KIN	KIN	ZNRF3	ZNRF3	POSTN	POSTN	RP2	RP2
OPTN	OPTN	VPS36	VPS36	PLAA	PLAA	MCUR1	MCUR1	NUBPL	NUBPL
TOP3B	TOP3B	CRNKL1	CRNKL1	LRCH1	LRCH1	CAMK1D	CAMK1D	YBEY	YBEY
RCBTB2	RCBTB2	CCDC3	CCDC3	TMEM236	TMEM236	IFNE	IFNE	PI4KA	PI4KA
TAB3	TAB3	GP1BB	GP1BB	IRF4	IRF4	IL2RA	IL2RA	QDPR	QDPR
NET1	NET1	CCDC122	CCDC122	NR0B1	NR0B1	RSPH1	RSPH1	SEH1L	SEH1L
SLC24A3	SLC24A3	USP6NL	USP6NL	TEK	TEK	TRNT1	TRNT1	EFHC2	EFHC2
CENPB	CENPB	CCDC117	CCDC117	AVP	AVP	ENTPD6	ENTPD6	ABCG1	ABCG1
PPEF1	PPEF1	HRAS	HRAS	ITPA	ITPA	ANO9	ANO9	CORIN	CORIN
NANP	NANP	PRKCQ	PRKCQ	SUGT1	SUGT1	STK35	STK35	DOK6	DOK6
KLF6	KLF6	TRMT2A	TRMT2A	PTER	PTER	RB1	RB1	AKAP5	AKAP5
GINS1	GINS1	SLC22A23	SLC22A23	SUPT20H	SUPT20H	CPB2	CPB2	SPRY2	SPRY2
SLC22A23	SLC22A23	GINS1	GINS1	DDRGK1	DDRGK1	PHRF1	PHRF1	HDX	HDX
BORA	BORA	BORA	BORA	CHAF1B	CHAF1B	TUSC1	TUSC1	P2RY10	P2RY10
USP6NL	USP6NL	LRRC74B	LRRC74B	CCNA1	CCNA1	MCRIP2	MCRIP2	CTPS2	CTPS2
CCDC122	CCDC122	GRPR	GRPR	PLPP6	PLPP6	MYLK4	MYLK4	HTATSF1	HTATSF1
PRKCQ	PRKCQ	BMP2	BMP2	PSMG1	PSMG1	XRN2	XRN2	FBXO15	FBXO15
TRMT2A	TRMT2A	EDNRB	EDNRB	IFT74	IFT74	TMEM184A	TMEM184A	YES1	YES1
HRAS	HRAS	DHRS12	DHRS12	URB1	URB1	EDN1	EDN1	MIS18A	MIS18A
CCDC117	CCDC117	NET1	NET1	SUSD2	SUSD2	IL5RA	IL5RA	MAPRE2	MAPRE2
GRPR	GRPR	SLC24A3	SLC24A3	LZTR1	LZTR1	POLA1	POLA1	MOSPD1	MOSPD1
BMP2	BMP2	TAB3	TAB3	LARP4B	LARP4B	ARX	ARX	EPG5	EPG5
LRRC74B	LRRC74B	RCBTB2	RCBTB2	RHOT2	RHOT2	ASMT	ASMT	RGS19	RGS19
DHRS12	DHRS12	TOP3B	TOP3B	TXLNG	TXLNG	NDFIP2	NDFIP2	RGS6	RGS6
EDNRB	EDNRB	FOXQ1	FOXQ1	BTBD3	BTBD3	GFOD1	GFOD1	SYNJ1	SYNJ1
PCED1A	PCED1A	KLF6	KLF6	DUSP22	DUSP22	DGKH	DGKH	MED15	MED15
MAPK1	MAPK1	NANP	NANP	MAP7D2	MAP7D2	INTS6	INTS6	ZNF518B	ZNF518B
ADAM33	ADAM33	CENPB	CENPB	RFXAP	RFXAP	EWSR1	EWSR1	ASMTL	ASMTL
MRM2	MRM2	PPEF1	PPEF1	LMO7	LMO7	UHRF2	UHRF2	KLHL4	KLHL4
FOXS1	FOXS1	NMT2	NMT2	REM1	REM1	SAT1	SAT1	TLR10	TLR10
THSD1	THSD1	JAK2	JAK2	MIS18A	MIS18A	TFIP11	TFIP11	SLC39A6	SLC39A6
SDF2L1	SDF2L1	AP5S1	AP5S1	SETDB2	SETDB2	KCTD4	KCTD4	ARMH4	ARMH4
POLRMT	POLRMT	MFHAS1	MFHAS1	FNDC3A	FNDC3A	DYNLT3	DYNLT3	RNF114	RNF114
ADRA1D	ADRA1D	CNTLN	CNTLN	SYNJ1	SYNJ1	PIBF1	PIBF1	CD40LG	CD40LG
FAM8A1	FAM8A1	ETS2	ETS2	TRMT6	TRMT6	ARHGEF10	ARHGEF10	KLF8	KLF8
ARHGAP45	ARHGAP45	WBP4	WBP4	PIGP	PIGP	LIF	LIF	ASB12	ASB12
PI4KA	PI4KA	SFMBT2	SFMBT2	RREB1	RREB1	SERTM1	SERTM1	HSPH1	HSPH1
BRWD1	BRWD1	RCL1	RCL1	ISM1	ISM1	SPRYD7	SPRYD7	BEX4	BEX4
MED15	MED15	P2RX6	P2RX6	TAF3	TAF3	STAM	STAM	THBD	THBD
MID1	MID1	SLC7A4	SLC7A4	LCP1	LCP1	GEMIN8	GEMIN8	DCT	DCT
SMS	SMS	SEZ6L	SEZ6L	CCDC171	CCDC171	SMIM13	SMIM13	CCDC68	CCDC68
WBP4	WBP4	SUN1	SUN1	SLX4IP	SLX4IP	DHTKD1	DHTKD1	ZNF24	ZNF24
ETS2	ETS2	CRLF2	CRLF2	AGPAT5	AGPAT5	PCDH17	PCDH17	RNF4	RNF4
CNTLN	CNTLN	ADAM33	ADAM33	SYTL5	SYTL5	PLIN2	PLIN2	BMP7	BMP7
JAK2	JAK2	FOXS1	FOXS1	HAGHL	HAGHL	WDR18	WDR18	RNF125	RNF125
NMT2	NMT2	MRM2	MRM2	MGME1	MGME1	DLGAP2	DLGAP2	MIR133A1	MIR133A1
MFHAS1	MFHAS1	PCED1A	PCED1A	TTC39B	TTC39B	DSP	DSP	PDXK	PDXK
AP5S1	AP5S1	MAPK1	MAPK1	CD93	CD93	ANKRD16	ANKRD16	SH3BP2	SH3BP2
SEZ6L	SEZ6L	MED15	MED15	WDR90	WDR90	TOPORS	TOPORS	DSCAM	DSCAM
SLC7A4	SLC7A4	BRWD1	BRWD1	JARID2	JARID2	RASSF7	RASSF7	CD226	CD226
SGSM1	SGSM1	PI4KA	PI4KA	WWC3	WWC3	RAI2	RAI2	SIGLEC15	SIGLEC15
SFMBT2	SFMBT2	ARHGAP45	ARHGAP45	LZTS3	LZTS3	RBM24	RBM24	SLC25A5	SLC25A5
RCL1	RCL1	MID1	MID1	RIN2	RIN2	TTC28	TTC28	PFKL	PFKL
SUN1	SUN1	SMS	SMS	CDKL5	CDKL5	KLF5	KLF5	SPTLC3	SPTLC3
CD274	CD274	ADRA1D	ADRA1D	PPM1F	PPM1F	PGGHG	PGGHG	LGALS2	LGALS2
STUB1	STUB1	FAM8A1	FAM8A1	NEK5	NEK5	SLC4A11	SLC4A11	RANBP6	RANBP6
RRAGA	RRAGA	POLRMT	POLRMT	GNAZ	GNAZ	PDGFA	PDGFA	SCAF4	SCAF4
SCAF4	SCAF4	THSD1	THSD1	KIF13A	KIF13A	SIGLEC1	SIGLEC1	LTBP2	LTBP2
LY86	LY86	SDF2L1	SDF2L1	ACO1	ACO1	REPS2	REPS2	MTHFD1	MTHFD1
FOXC1	FOXC1	LCA5L	LCA5L	DOCK8	DOCK8	IFNGR2	IFNGR2	KLHL14	KLHL14
RIOK1	RIOK1	POLR2E	POLR2E	MOB3B	MOB3B	PRDM15	PRDM15	CDKL5	CDKL5
PLGRKT	PLGRKT	MOSPD2	MOSPD2	FERMT1	FERMT1	LUC7L	LUC7L	RBM3	RBM3
RIPK4	RIPK4	CDC45	CDC45	SNRNP48	SNRNP48	MTMR3	MTMR3	TMEM30B	TMEM30B
ZNF70	ZNF70	RPP40	RPP40	JMJD8	JMJD8	PHKA2	PHKA2	PRPF39	PRPF39
TRPC4	TRPC4	KCNE2	KCNE2	ACOD1	ACOD1	NUDT5	NUDT5	BORA	BORA
TXNRD2	TXNRD2	PET117	PET117	GUCD1	GUCD1	NPRL3	NPRL3	EDA	EDA
B3GALT5	B3GALT5	PSMD13	PSMD13	FARS2	FARS2	DIS3	DIS3	ASMT	ASMT
CDC45	CDC45	INTS1	INTS1	GPCPD1	GPCPD1	GGT5	GGT5	ZBTB14	ZBTB14
MOSPD2	MOSPD2	AXIN1	AXIN1	TTYH3	TTYH3	KCTD12	KCTD12	TMX3	TMX3
POLR2E	POLR2E	APTX	APTX	RHBDD3	RHBDD3	HTR2A	HTR2A	HOPX	HOPX
RPP40	RPP40	SCAF4	SCAF4	CRKL	CRKL	EXOSC8	EXOSC8	TTC39C	TTC39C
LCA5L	LCA5L	LY86	LY86	TNFSF11	TNFSF11	RAB11FIP3	RAB11FIP3	FAM110A	FAM110A
AXIN1	AXIN1	FOXC1	FOXC1	RNH1	RNH1	VPS16	VPS16	XK	XK
APTX	APTX	RIOK1	RIOK1	CHST12	CHST12	PDE9A	PDE9A	ZBED4	ZBED4
INTS1	INTS1	STUB1	STUB1	PRPS2	PRPS2	STS	STS	ZNF521	ZNF521
PSMD13	PSMD13	CD274	CD274	WFIKKN1	WFIKKN1	NUFIP1	NUFIP1	PPP2R3B	PPP2R3B
SLITRK6	SLITRK6	RRAGA	RRAGA	SIRT3	SIRT3	ZMAT5	ZMAT5	IL2RA	IL2RA
KCNE2	KCNE2	TXNRD2	TXNRD2	MTRF1	MTRF1	SNRPB2	SNRPB2	CNDP2	CNDP2
PET117	PET117	B3GALT5	B3GALT5	RAB9A	RAB9A	ALG5	ALG5	PIK3IP1	PIK3IP1
POLA1	POLA1	TRPC4	TRPC4	AKR1E2	AKR1E2	SLC22A23	SLC22A23	PCDH8	PCDH8
B4GALNT4	B4GALNT4	ZNF70	ZNF70	MAFK	MAFK	GINS1	GINS1	ADAMTS1	ADAMTS1
ARX	ARX	RIPK4	RIPK4	HIC2	HIC2	BORA	BORA	SPIN4	SPIN4
ASMT	ASMT	STK35	STK35	MAB21L1	MAB21L1	USP6NL	USP6NL	ERO1A	ERO1A
NDFIP2	NDFIP2	ANO9	ANO9	DNAJC28	DNAJC28	CCDC122	CCDC122	SOCS4	SOCS4
GFOD1	GFOD1	IL2RA	IL2RA	MX1	MX1	TRMT2A	TRMT2A	ZNF70	ZNF70
DGKH	DGKH	RSPH1	RSPH1	RPP38	RPP38	PRKCQ	PRKCQ	MOSPD2	MOSPD2
INTS6	INTS6	ENTPD6	ENTPD6	FRMPD4	FRMPD4	HRAS	HRAS	TOMM34	TOMM34
EWSR1	EWSR1	TRNT1	TRNT1	VWA8	VWA8	CCDC117	CCDC117	MPPE1	MPPE1
SAT1	SAT1	IL5RA	IL5RA	PTDSS2	PTDSS2	GRPR	GRPR	NCF4	NCF4
UHRF2	UHRF2	TMEM184A	TMEM184A	ECHDC3	ECHDC3	BMP2	BMP2	FGF13	FGF13
IL2RA	IL2RA	XRN2	XRN2	ACE2	ACE2	LRRC74B	LRRC74B	JDP2	JDP2
RSPH1	RSPH1	EDN1	EDN1	CNKSR2	CNKSR2	DHRS12	DHRS12	FRMD4A	FRMD4A
TRNT1	TRNT1	MYLK4	MYLK4	ASB11	ASB11	EDNRB	EDNRB	ACSS1	ACSS1
ENTPD6	ENTPD6	PHRF1	PHRF1	WRNIP1	WRNIP1	FOXQ1	FOXQ1	SYNDIG1	SYNDIG1
ANO9	ANO9	CPB2	CPB2	ID1	ID1	TOP3B	TOP3B	BMP2	BMP2
STK35	STK35	RB1	RB1	COG6	COG6	RCBTB2	RCBTB2	CNMD	CNMD
RB1	RB1	MCRIP2	MCRIP2	TMEM50B	TMEM50B	SLC24A3	SLC24A3	ABHD12	ABHD12
CPB2	CPB2	TUSC1	TUSC1	PIGQ	PIGQ	TAB3	TAB3	NFX1	NFX1
PHRF1	PHRF1	ARX	ARX	LURAP1L	LURAP1L	NET1	NET1	HDHD2	HDHD2
TUSC1	TUSC1	NDFIP2	NDFIP2	MTAP	MTAP	CENPB	CENPB	BPIFB1	BPIFB1
MCRIP2	MCRIP2	ASMT	ASMT	ELOVL2	ELOVL2	PPEF1	PPEF1	CHST9	CHST9
MYLK4	MYLK4	B4GALNT4	B4GALNT4	ADAP1	ADAP1	NANP	NANP	JAM2	JAM2
XRN2	XRN2	POLA1	POLA1	UBE2L3	UBE2L3	KLF6	KLF6	SEC23B	SEC23B
TMEM184A	TMEM184A	INTS6	INTS6	DERL3	DERL3	CD83	CD83	AP5M1	AP5M1
EDN1	EDN1	UHRF2	UHRF2	KLF12	KLF12	IDH3B	IDH3B	SLC35C2	SLC35C2
IL5RA	IL5RA	SAT1	SAT1	FAM234A	FAM234A	SMPX	SMPX	GATA5	GATA5
EIF3B	EIF3B	EWSR1	EWSR1	TRIM13	TRIM13	LRRN1	LRRN1	UCHL1	UCHL1
APOO	APOO	GFOD1	GFOD1	TLR8	TLR8	PLPPR3	PLPPR3	CLOCK	CLOCK
ARL11	ARL11	DGKH	DGKH	HAO1	HAO1	AP5Z1	AP5Z1	WNT7B	WNT7B
SEC61A2	SEC61A2	NFIB	NFIB	PITPNB	PITPNB	MYLK2	MYLK2	NOVA1	NOVA1
GZF1	GZF1	CAAP1	CAAP1	SEC23B	SEC23B	CELF2	CELF2	HCCS	HCCS
CTPS2	CTPS2	PCYT1B	PCYT1B	PCNA	PCNA	MX2	MX2	KLHL9	KLHL9
NQO2	NQO2	PCDH9	PCDH9	RSU1	RSU1	PDRG1	PDRG1	LGALS1	LGALS1
MCUR1	MCUR1	ARVCF	ARVCF	SPRY2	SPRY2	C2CD2	C2CD2	TBC1D14	TBC1D14
POSTN	POSTN	ECI2	ECI2	SPTLC3	SPTLC3	CRYBB3	CRYBB3	DLG3	DLG3
CAMK1D	CAMK1D	FRMD4A	FRMD4A	ERG	ERG	AKAP17A	AKAP17A	EGLN3	EGLN3
AMZ1	AMZ1	IFNK	IFNK	NHS	NHS	COMT	COMT	B4GALT5	B4GALT5
IFNE	IFNE	MICALL2	MICALL2	SAXO1	SAXO1	RPUSD1	RPUSD1	CDH7	CDH7
PCDH9	PCDH9	RNF182	RNF182	XK	XK	SLITRK5	SLITRK5	EVA1C	EVA1C
PCYT1B	PCYT1B	POSTN	POSTN	FAM124A	FAM124A	SCP2D1	SCP2D1	RBPJL	RBPJL
ECI2	ECI2	MCUR1	MCUR1	TRDMT1	TRDMT1	CRNKL1	CRNKL1	S100G	S100G
ARVCF	ARVCF	CTPS2	CTPS2	APMAP	APMAP	VPS36	VPS36	EXOC5	EXOC5
CAAP1	CAAP1	GZF1	GZF1	FSTL3	FSTL3	KIN	KIN	TMEM241	TMEM241
NFIB	NFIB	NQO2	NQO2	FBXL3	FBXL3	CCDC3	CCDC3	BACE2	BACE2
TPST2	TPST2	APOO	APOO	EBPL	EBPL	GP1BB	GP1BB	AFF2	AFF2
RNF182	RNF182	EIF3B	EIF3B	CHL1	CHL1	KBTBD11	KBTBD11	GABPA	GABPA
MICALL2	MICALL2	SEC61A2	SEC61A2	MIDN	MIDN	THAP7	THAP7	OLFM4	OLFM4
FRMD4A	FRMD4A	ARL11	ARL11	EBF4	EBF4	MOSPD2	MOSPD2	POLR3F	POLR3F
HTR2A	HTR2A	AMZ1	AMZ1	CRLS1	CRLS1	CDC45	CDC45	PSMC1	PSMC1
EXOSC8	EXOSC8	IFNE	IFNE	TSC22D1	TSC22D1	POLR2E	POLR2E	PROSER1	PROSER1
RAB11FIP3	RAB11FIP3	CAMK1D	CAMK1D	MYOM2	MYOM2	CRYBB2	CRYBB2	CDC123	CDC123
VPS16	VPS16	SIGLEC1	SIGLEC1	SOD1	SOD1	RPP40	RPP40	SUSD6	SUSD6
PDE9A	PDE9A	IFNGR2	IFNGR2	UBE2I	UBE2I	OLFM4	OLFM4	IDH3B	IDH3B
STS	STS	REPS2	REPS2	PRPF4B	PRPF4B	LCA5L	LCA5L	SLAIN1	SLAIN1
NUFIP1	NUFIP1	KLF5	KLF5	RHBDL1	RHBDL1	AXIN1	AXIN1	SLC10A1	SLC10A1
ZMAT5	ZMAT5	PDGFA	PDGFA	PNPLA4	PNPLA4	APTX	APTX	MMP11	MMP11
MLANA	MLANA	SLC4A11	SLC4A11	SERPINE3	SERPINE3	INTS1	INTS1	LIPG	LIPG
SNRPB2	SNRPB2	PGGHG	PGGHG	HUNK	HUNK	PSMD13	PSMD13	ITIH5	ITIH5
ALG5	ALG5	NPRL3	NPRL3	ITGA8	ITGA8	PET117	PET117	S100B	S100B
KLF5	KLF5	MTMR3	MTMR3	MRPS31	MRPS31	CD274	CD274	PHKA1	PHKA1
PGGHG	PGGHG	NUDT5	NUDT5	SLC23A2	SLC23A2	STUB1	STUB1	NPEPL1	NPEPL1
SLC4A11	SLC4A11	PHKA2	PHKA2	IQCE	IQCE	RRAGA	RRAGA	KLHL1	KLHL1
PDGFA	PDGFA	KCTD12	KCTD12	TTLL9	TTLL9	SCAF4	SCAF4	SEC61A2	SEC61A2
SIGLEC1	SIGLEC1	GGT5	GGT5	MYCBP2	MYCBP2	RIOK1	RIOK1	REM1	REM1
REPS2	REPS2	DIS3	DIS3	ITM2B	ITM2B	LY86	LY86	OCIAD2	OCIAD2
IFNGR2	IFNGR2	PRDM15	PRDM15	HACD4	HACD4	FOXC1	FOXC1	RAB27B	RAB27B
PRDM15	PRDM15	LUC7L	LUC7L	SLAIN1	SLAIN1	PLGRKT	PLGRKT	ANKRD29	ANKRD29
LUC7L	LUC7L	VPS16	VPS16	GTPBP6	GTPBP6	ZNF70	ZNF70	NDRG3	NDRG3
PHKA2	PHKA2	PDE9A	PDE9A	ARID3A	ARID3A	RIPK4	RIPK4	CAB39L	CAB39L
MTMR3	MTMR3	EXOSC8	EXOSC8	TTC3	TTC3	TRPC4	TRPC4	UNC79	UNC79
NUDT5	NUDT5	RAB11FIP3	RAB11FIP3	RIPPLY3	RIPPLY3	B3GALT5	B3GALT5	ADGRG2	ADGRG2
NPRL3	NPRL3	HTR2A	HTR2A	PDYN	PDYN	TXNRD2	TXNRD2	PHF21B	PHF21B
DIS3	DIS3	ALG5	ALG5	DHRSX	DHRSX	WBP4	WBP4	BRWD1	BRWD1
GGT5	GGT5	SNRPB2	SNRPB2	CHTF18	CHTF18	ETS2	ETS2	KLF6	KLF6
KCTD12	KCTD12	STS	STS	ADGRG2	ADGRG2	CNTLN	CNTLN	MZT1	MZT1
SPRYD7	SPRYD7	ZMAT5	ZMAT5	MAVS	MAVS	JAK2	JAK2	ANKRD54	ANKRD54
STAM	STAM	NUFIP1	NUFIP1	SIRT5	SIRT5	NMT2	NMT2	RBM11	RBM11
GEMIN8	GEMIN8	KCTD4	KCTD4	EVA1C	EVA1C	MFHAS1	MFHAS1	CRLS1	CRLS1
DHTKD1	DHTKD1	TFIP11	TFIP11	PHEX	PHEX	AP5S1	AP5S1	TOGARAM1	TOGARAM1
SMIM13	SMIM13	LIF	LIF	FAM3B	FAM3B	CRLF2	CRLF2	NCOA3	NCOA3
PCDH17	PCDH17	SERTM1	SERTM1	AZU1	AZU1	SLC7A4	SLC7A4	UQCC1	UQCC1
WDR18	WDR18	PIBF1	PIBF1	AKAP11	AKAP11	P2RX6	P2RX6	DONSON	DONSON
PLIN2	PLIN2	DYNLT3	DYNLT3	HIVEP1	HIVEP1	RCL1	RCL1	BLCAP	BLCAP
DLGAP2	DLGAP2	ARHGEF10	ARHGEF10	GPR143	GPR143	SFMBT2	SFMBT2	PLCB1	PLCB1
DSP	DSP	PLIN2	PLIN2	KCNRG	KCNRG	SUN1	SUN1	NUDT5	NUDT5
ANKRD16	ANKRD16	WDR18	WDR18	DSCAM	DSCAM	PCED1A	PCED1A	ZFP64	ZFP64
TOPORS	TOPORS	STAM	STAM	ASCC2	ASCC2	MAPK1	MAPK1	LIMK2	LIMK2
CRYZL1	CRYZL1	SPRYD7	SPRYD7	RANBP6	RANBP6	ADAM33	ADAM33	SAMD10	SAMD10
RASSF7	RASSF7	PCDH17	PCDH17	OXT	OXT	MRM2	MRM2	CRYZL1	CRYZL1
RAI2	RAI2	SMIM13	SMIM13	PRR35	PRR35	FOXS1	FOXS1	RRP1	RRP1
RBM24	RBM24	DHTKD1	DHTKD1	SEL1L2	SEL1L2	THSD1	THSD1	PMEPA1	PMEPA1
TTC28	TTC28	GEMIN8	GEMIN8	BAIAP3	BAIAP3	SDF2L1	SDF2L1	BTBD3	BTBD3
TFIP11	TFIP11	RAI2	RAI2	YDJC	YDJC	POLRMT	POLRMT	DLGAP1	DLGAP1
KCTD4	KCTD4	RASSF7	RASSF7	ADARB2	ADARB2	FAM8A1	FAM8A1	MEX3C	MEX3C
DYNLT3	DYNLT3	TTC28	TTC28	PPIL2	PPIL2	ADRA1D	ADRA1D	RHOJ	RHOJ
PIBF1	PIBF1	RBM24	RBM24	RCBTB1	RCBTB1	ARHGAP45	ARHGAP45	DRG1	DRG1
ARHGEF10	ARHGEF10	DLGAP2	DLGAP2	UBOX5	UBOX5	PI4KA	PI4KA	PKDREJ	PKDREJ
LIF	LIF	TOPORS	TOPORS	SCARF2	SCARF2	BRWD1	BRWD1	MRPS6	MRPS6
SERTM1	SERTM1	ANKRD16	ANKRD16	PRND	PRND	MED15	MED15	TCEA2	TCEA2
RPP38	RPP38	DSP	DSP	PRNP	PRNP	SMS	SMS	SYNDIG1L	SYNDIG1L
MX1	MX1	CHST12	CHST12	ABCG1	ABCG1	MID1	MID1	TRMT2B	TRMT2B
HIC2	HIC2	PRPS2	PRPS2	PTPRA	PTPRA	GTPBP6	GTPBP6	SNAI1	SNAI1
DNAJC28	DNAJC28	CRKL	CRKL	MED16	MED16	ARID3A	ARID3A	PIN4	PIN4
VWA8	VWA8	TTYH3	TTYH3	DACH1	DACH1	TTC3	TTC3	IL13RA2	IL13RA2
FRMPD4	FRMPD4	GPCPD1	GPCPD1	AXIN1	AXIN1	PDYN	PDYN	PDXP	PDXP
ECHDC3	ECHDC3	RHBDD3	RHBDD3	APTX	APTX	RIPPLY3	RIPPLY3	LBP	LBP
PTDSS2	PTDSS2	RNH1	RNH1	PSMD13	PSMD13	DHRSX	DHRSX	TSHZ2	TSHZ2
ACE2	ACE2	FOXA2	FOXA2	INTS1	INTS1	CHTF18	CHTF18	TNIP2	TNIP2
CNKSR2	CNKSR2	TNFSF11	TNFSF11	KCNE2	KCNE2	IQCE	IQCE	UCKL1	UCKL1
ASB11	ASB11	ACOD1	ACOD1	PET117	PET117	TTLL9	TTLL9	ENTHD1	ENTHD1
WFIKKN1	WFIKKN1	GUCD1	GUCD1	MOSPD2	MOSPD2	MYCBP2	MYCBP2	LHFPL6	LHFPL6
RAB9A	RAB9A	JMJD8	JMJD8	CDC45	CDC45	ITM2B	ITM2B	YWHAB	YWHAB
SIRT3	SIRT3	SNRNP48	SNRNP48	POLR2E	POLR2E	HACD4	HACD4	TBC1D4	TBC1D4
MTRF1	MTRF1	PTCHD1	PTCHD1	RPP40	RPP40	SLAIN1	SLAIN1	RSPO4	RSPO4
AKR1E2	AKR1E2	PTDSS2	PTDSS2	LCA5L	LCA5L	AKAP11	AKAP11	SEL1L3	SEL1L3
MAFK	MAFK	ECHDC3	ECHDC3	TRPC4	TRPC4	HIVEP1	HIVEP1	PDYN	PDYN
GPCPD1	GPCPD1	CNKSR2	CNKSR2	ZNF70	ZNF70	GPR143	GPR143	ZNF516	ZNF516
TTYH3	TTYH3	ASB11	ASB11	RIPK4	RIPK4	ADGRG2	ADGRG2	CENPC	CENPC
RHBDD3	RHBDD3	ACE2	ACE2	TXNRD2	TXNRD2	SIRT5	SIRT5	PTPN2	PTPN2
CRKL	CRKL	HIC2	HIC2	CD274	CD274	MAVS	MAVS	CBR3	CBR3
TNFSF11	TNFSF11	MAB21L1	MAB21L1	STUB1	STUB1	PHEX	PHEX	CCNA1	CCNA1
RNH1	RNH1	DNAJC28	DNAJC28	RRAGA	RRAGA	FAM3B	FAM3B	SPON2	SPON2
CHST12	CHST12	RPP38	RPP38	SCAF4	SCAF4	EVA1C	EVA1C	CRYL1	CRYL1
PRPS2	PRPS2	MX1	MX1	RIOK1	RIOK1	SEL1L2	SEL1L2	SHISAL1	SHISAL1
SNRNP48	SNRNP48	FRMPD4	FRMPD4	FOXC1	FOXC1	BAIAP3	BAIAP3	PBDC1	PBDC1
JMJD8	JMJD8	VWA8	VWA8	LY86	LY86	YDJC	YDJC	SLC25A43	SLC25A43
ACOD1	ACOD1	MAFK	MAFK	PLGRKT	PLGRKT	PPIL2	PPIL2	LIF	LIF
GUCD1	GUCD1	AKR1E2	AKR1E2	CRLF2	CRLF2	ADARB2	ADARB2	SYCP2	SYCP2
FARS2	FARS2	SIRT3	SIRT3	P2RX6	P2RX6	KCNRG	KCNRG	PATZ1	PATZ1
KIF13A	KIF13A	MTRF1	MTRF1	SLC7A4	SLC7A4	DSCAM	DSCAM	HMX1	HMX1
DOCK8	DOCK8	RAB9A	RAB9A	SEZ6L	SEZ6L	ASCC2	ASCC2	TTLL1	TTLL1
ACO1	ACO1	WFIKKN1	WFIKKN1	SFMBT2	SFMBT2	OXT	OXT	HAO1	HAO1
FERMT1	FERMT1	WDR90	WDR90	RCL1	RCL1	RANBP6	RANBP6	CMC4	CMC4
MOB3B	MOB3B	JARID2	JARID2	SUN1	SUN1	PRNP	PRNP	PRDM15	PRDM15
LZTS3	LZTS3	WWC3	WWC3	WBP4	WBP4	PTPRA	PTPRA	STK32B	STK32B
CDKL5	CDKL5	CD93	CD93	CNTLN	CNTLN	ABCG1	ABCG1	KDELR3	KDELR3
PPM1F	PPM1F	TTC39B	TTC39B	ETS2	ETS2	DACH1	DACH1	IFNGR2	IFNGR2
RIN2	RIN2	MGME1	MGME1	NMT2	NMT2	MED16	MED16	WDR13	WDR13
NEK5	NEK5	HAGHL	HAGHL	JAK2	JAK2	RCBTB1	RCBTB1	SLC25A47	SLC25A47
MGME1	MGME1	AGPAT5	AGPAT5	MFHAS1	MFHAS1	UBOX5	UBOX5	LRCH2	LRCH2
TTC39B	TTC39B	SYTL5	SYTL5	AP5S1	AP5S1	SCARF2	SCARF2	UPF2	UPF2
CD93	CD93	LCP1	LCP1	SDF2L1	SDF2L1	PRND	PRND	PSPC1	PSPC1
WWC3	WWC3	TAF3	TAF3	THSD1	THSD1	ADAP1	ADAP1	TXNL1	TXNL1
JARID2	JARID2	ISM1	ISM1	FAM8A1	FAM8A1	ELOVL2	ELOVL2	VSIG4	VSIG4
WDR90	WDR90	CCDC171	CCDC171	ADRA1D	ADRA1D	UBE2L3	UBE2L3	SLC2A9	SLC2A9
TAF3	TAF3	SLX4IP	SLX4IP	POLRMT	POLRMT	DERL3	DERL3	GPR137C	GPR137C
ISM1	ISM1	ACO1	ACO1	ARHGAP45	ARHGAP45	FAM234A	FAM234A	TSC22D1	TSC22D1
LCP1	LCP1	DOCK8	DOCK8	MED15	MED15	KLF12	KLF12	RPP38	RPP38
SLX4IP	SLX4IP	MOB3B	MOB3B	BRWD1	BRWD1	WRNIP1	WRNIP1	CDC42EP1	CDC42EP1
CCDC171	CCDC171	FERMT1	FERMT1	PI4KA	PI4KA	ID1	ID1	YY1	YY1
AGPAT5	AGPAT5	KIF13A	KIF13A	SMS	SMS	TMEM50B	TMEM50B	OSM	OSM
SYTL5	SYTL5	NEK5	NEK5	MID1	MID1	COG6	COG6	SLC5A1	SLC5A1
HAGHL	HAGHL	GNAZ	GNAZ	MAPK1	MAPK1	PIGQ	PIGQ	ZCCHC13	ZCCHC13
RFXAP	RFXAP	CDKL5	CDKL5	PCED1A	PCED1A	MTAP	MTAP	CCDC171	CCDC171
LMO7	LMO7	LZTS3	LZTS3	ADAM33	ADAM33	LURAP1L	LURAP1L	APTX	APTX
REM1	REM1	RIN2	RIN2	MRM2	MRM2	SEC23B	SEC23B	PRKX	PRKX
MIS18A	MIS18A	PPM1F	PPM1F	FOXS1	FOXS1	PITPNB	PITPNB	EP300	EP300
FNDC3A	FNDC3A	URB1	URB1	LRRC74B	LRRC74B	RSU1	RSU1	PLA2G6	PLA2G6
SETDB2	SETDB2	IFT74	IFT74	BMP2	BMP2	PCNA	PCNA	PPP1R3D	PPP1R3D
SYNJ1	SYNJ1	PLPP6	PLPP6	GRPR	GRPR	SPTLC3	SPTLC3	TMPRSS15	TMPRSS15
PIGP	PIGP	PSMG1	PSMG1	EDNRB	EDNRB	SPRY2	SPRY2	VSTM2L	VSTM2L
TRMT6	TRMT6	CHAF1B	CHAF1B	DHRS12	DHRS12	ERG	ERG	BMP4	BMP4
RREB1	RREB1	CCNA1	CCNA1	GINS1	GINS1	TRIM13	TRIM13	WASF3	WASF3
SUSD2	SUSD2	PTER	PTER	SLC22A23	SLC22A23	TLR8	TLR8	AKAP4	AKAP4
LZTR1	LZTR1	DDRGK1	DDRGK1	BORA	BORA	CHL1	CHL1	PHACTR3	PHACTR3
TXLNG	TXLNG	SUPT20H	SUPT20H	CCDC122	CCDC122	MIDN	MIDN	CEP76	CEP76
RHOT2	RHOT2	SYNJ1	SYNJ1	USP6NL	USP6NL	TSC22D1	TSC22D1	CD274	CD274
LARP4B	LARP4B	SETDB2	SETDB2	PRKCQ	PRKCQ	CRLS1	CRLS1	ANGPT4	ANGPT4
BTBD3	BTBD3	FNDC3A	FNDC3A	TRMT2A	TRMT2A	EBF4	EBF4	MN1	MN1
DUSP22	DUSP22	RREB1	RREB1	CCDC117	CCDC117	MYOM2	MYOM2	SUMO3	SUMO3
MAP7D2	MAP7D2	TRMT6	TRMT6	HRAS	HRAS	NHS	NHS	DIAPH3	DIAPH3
PLPP6	PLPP6	PIGP	PIGP	CENPB	CENPB	SAXO1	SAXO1	STK35	STK35
PSMG1	PSMG1	LMO7	LMO7	PPEF1	PPEF1	APMAP	APMAP	GGA1	GGA1
IFT74	IFT74	RFXAP	RFXAP	NANP	NANP	FAM124A	FAM124A	NETO1	NETO1
URB1	URB1	MIS18A	MIS18A	KLF6	KLF6	XK	XK	WDR19	WDR19
PTER	PTER	REM1	REM1	TOP3B	TOP3B	FSTL3	FSTL3	RAB22A	RAB22A
SUPT20H	SUPT20H	LARP4B	LARP4B	RCBTB2	RCBTB2	FBXL3	FBXL3	GRP	GRP
DDRGK1	DDRGK1	RHOT2	RHOT2	SLC24A3	SLC24A3	EBPL	EBPL	LTN1	LTN1
CHAF1B	CHAF1B	TXLNG	TXLNG	TAB3	TAB3	HUNK	HUNK	EIF4ENIF1	EIF4ENIF1
CCNA1	CCNA1	DUSP22	DUSP22	NET1	NET1	SERPINE3	SERPINE3	RAE1	RAE1
TMEM236	TMEM236	MAP7D2	MAP7D2	PDRG1	PDRG1	MRPS31	MRPS31	RCL1	RCL1
IRF4	IRF4	BTBD3	BTBD3	C2CD2	C2CD2	ITGA8	ITGA8	SLC35E4	SLC35E4
NR0B1	NR0B1	SUSD2	SUSD2	CRYBB3	CRYBB3	SLC23A2	SLC23A2	ALG12	ALG12
AVP	AVP	LZTR1	LZTR1	AKAP17A	AKAP17A	SOD1	SOD1	SLC1A1	SLC1A1
TEK	TEK	GYG2	GYG2	IDH3B	IDH3B	UBE2I	UBE2I	LURAP1L	LURAP1L
ITPA	ITPA	TM9SF4	TM9SF4	CD83	CD83	PRPF4B	PRPF4B	APMAP	APMAP
SUGT1	SUGT1	FLRT3	FLRT3	AP5Z1	AP5Z1	RHBDL1	RHBDL1	SMPX	SMPX
ZNRF3	ZNRF3	MPG	MPG	PLPPR3	PLPPR3	PNPLA4	PNPLA4	GRAP2	GRAP2
PLAA	PLAA	PPP2R3B	PPP2R3B	LRRN1	LRRN1	MGME1	MGME1	IL1RAPL2	IL1RAPL2
LRCH1	LRCH1	RUBCNL	RUBCNL	CELF2	CELF2	TTC39B	TTC39B	SLC23A2	SLC23A2
SMAD9	SMAD9	GNB1L	GNB1L	MYLK2	MYLK2	CD93	CD93	SLC16A2	SLC16A2
GMDS	GMDS	RFX3	RFX3	MX2	MX2	WWC3	WWC3	CDH2	CDH2
RFX3	RFX3	HBM	HBM	KIN	KIN	JARID2	JARID2	AKAP11	AKAP11
GNB1L	GNB1L	SMAD9	SMAD9	VPS36	VPS36	WDR90	WDR90	CCT8	CCT8
RUBCNL	RUBCNL	TMX4	TMX4	CRNKL1	CRNKL1	ISM1	ISM1	SLAIN2	SLAIN2
FAM171A1	FAM171A1	FAM171A1	FAM171A1	GP1BB	GP1BB	TAF3	TAF3	PKNOX1	PKNOX1
TMX4	TMX4	VPREB3	VPREB3	CCDC3	CCDC3	LCP1	LCP1	RRP1B	RRP1B
FLRT3	FLRT3	THBD	THBD	KBTBD11	KBTBD11	SLX4IP	SLX4IP	IFT27	IFT27
MPG	MPG	POLR3F	POLR3F	THAP7	THAP7	CCDC171	CCDC171	SIX4	SIX4
TM9SF4	TM9SF4	PTPRD	PTPRD	SCP2D1	SCP2D1	AGPAT5	AGPAT5	DENND6B	DENND6B
GYG2	GYG2	EXOC2	EXOC2	SLITRK5	SLITRK5	SYTL5	SYTL5	CHST7	CHST7
PPP2R3B	PPP2R3B	SNRNP25	SNRNP25	RPUSD1	RPUSD1	HAGHL	HAGHL	N6AMT1	N6AMT1
EXOC2	EXOC2	MRPL28	MRPL28	COMT	COMT	KIF13A	KIF13A	TTLL12	TTLL12
SNRNP25	SNRNP25	TEK	TEK	DYNLT3	DYNLT3	DOCK8	DOCK8	PABPC5	PABPC5
MRPL28	MRPL28	AVP	AVP	PIBF1	PIBF1	ACO1	ACO1	NAP1L2	NAP1L2
POLR3F	POLR3F	NR0B1	NR0B1	ARHGEF10	ARHGEF10	FERMT1	FERMT1	PHLPP1	PHLPP1
THBD	THBD	IRF4	IRF4	SERTM1	SERTM1	MOB3B	MOB3B	SHROOM2	SHROOM2
PTPRD	PTPRD	SUGT1	SUGT1	LIF	LIF	CDKL5	CDKL5	PPP6R2	PPP6R2
PRNP	PRNP	ITPA	ITPA	TFIP11	TFIP11	LZTS3	LZTS3	SLC25A6	SLC25A6
PTPRA	PTPRA	TMEM236	TMEM236	KCTD4	KCTD4	RIN2	RIN2	GDF5	GDF5
ABCG1	ABCG1	LRCH1	LRCH1	DLGAP2	DLGAP2	PPM1F	PPM1F	TSPEAR	TSPEAR
DACH1	DACH1	ZNRF3	ZNRF3	ANKRD16	ANKRD16	NEK5	NEK5	RSPH1	RSPH1
MED16	MED16	PLAA	PLAA	DSP	DSP	GNAZ	GNAZ	DHRSX	DHRSX
UBOX5	UBOX5	YDJC	YDJC	TOPORS	TOPORS	RHBDD3	RHBDD3	ASCC2	ASCC2
RCBTB1	RCBTB1	ADARB2	ADARB2	RASSF7	RASSF7	GPCPD1	GPCPD1	SERP2	SERP2
SCARF2	SCARF2	PPIL2	PPIL2	RAI2	RAI2	TTYH3	TTYH3	TSPO	TSPO
SEL1L2	SEL1L2	SEL1L2	SEL1L2	RBM24	RBM24	CRKL	CRKL	ROCK1	ROCK1
BAIAP3	BAIAP3	BAIAP3	BAIAP3	TTC28	TTC28	TNFSF11	TNFSF11	PPP1R16B	PPP1R16B
YDJC	YDJC	RANBP6	RANBP6	SPRYD7	SPRYD7	FOXA2	FOXA2	RALBP1	RALBP1
PPIL2	PPIL2	OXT	OXT	STAM	STAM	RNH1	RNH1	SLC7A3	SLC7A3
ADARB2	ADARB2	KCNRG	KCNRG	GEMIN8	GEMIN8	CHST12	CHST12	FNDC3A	FNDC3A
KCNRG	KCNRG	ASCC2	ASCC2	PCDH17	PCDH17	PRPS2	PRPS2	TTC38	TTC38
DSCAM	DSCAM	DSCAM	DSCAM	SMIM13	SMIM13	SNRNP48	SNRNP48	COLEC12	COLEC12
ASCC2	ASCC2	ABCG1	ABCG1	DHTKD1	DHTKD1	PTCHD1	PTCHD1	KIN	KIN
OXT	OXT	PTPRA	PTPRA	PLIN2	PLIN2	JMJD8	JMJD8	RIBC2	RIBC2
RANBP6	RANBP6	MED16	MED16	WDR18	WDR18	GUCD1	GUCD1	UPRT	UPRT
AKAP11	AKAP11	DACH1	DACH1	PRDM15	PRDM15	ACOD1	ACOD1	CYLC1	CYLC1
HIVEP1	HIVEP1	PRNP	PRNP	LUC7L	LUC7L	FARS2	FARS2	BCL11B	BCL11B
GPR143	GPR143	SCARF2	SCARF2	NPRL3	NPRL3	RPP38	RPP38	CRMP1	CRMP1
ADGRG2	ADGRG2	PRND	PRND	MTMR3	MTMR3	MX1	MX1	SERPINB8	SERPINB8
SIRT5	SIRT5	RCBTB1	RCBTB1	PHKA2	PHKA2	HIC2	HIC2	CITED1	CITED1
MAVS	MAVS	UBOX5	UBOX5	NUDT5	NUDT5	MAB21L1	MAB21L1	MTCP1	MTCP1
FAM3B	FAM3B	CHTF18	CHTF18	GGT5	GGT5	DNAJC28	DNAJC28	ADGRA3	ADGRA3
PHEX	PHEX	DHRSX	DHRSX	DIS3	DIS3	VWA8	VWA8	ZNF512B	ZNF512B
EVA1C	EVA1C	ARID3A	ARID3A	KCTD12	KCTD12	FRMPD4	FRMPD4	IPO5	IPO5
GTPBP6	GTPBP6	TTC3	TTC3	KLF5	KLF5	PTDSS2	PTDSS2	GART	GART
TTC3	TTC3	GTPBP6	GTPBP6	PGGHG	PGGHG	ECHDC3	ECHDC3	URB1	URB1
ARID3A	ARID3A	PDYN	PDYN	PDGFA	PDGFA	ACE2	ACE2	PMAIP1	PMAIP1
RIPPLY3	RIPPLY3	RIPPLY3	RIPPLY3	SLC4A11	SLC4A11	ASB11	ASB11	ACOX3	ACOX3
DHRSX	DHRSX	HACD4	HACD4	SIGLEC1	SIGLEC1	CNKSR2	CNKSR2	RBBP8	RBBP8
CHTF18	CHTF18	ITM2B	ITM2B	REPS2	REPS2	WFIKKN1	WFIKKN1	XPNPEP3	XPNPEP3
IQCE	IQCE	MYCBP2	MYCBP2	IFNGR2	IFNGR2	RAB9A	RAB9A	WDR44	WDR44
TTLL9	TTLL9	SLAIN1	SLAIN1	STS	STS	SIRT3	SIRT3	ADA2	ADA2
MYCBP2	MYCBP2	IQCE	IQCE	NUFIP1	NUFIP1	MTRF1	MTRF1	SHLD1	SHLD1
ITM2B	ITM2B	TTLL9	TTLL9	MLANA	MLANA	AKR1E2	AKR1E2	TTC3	TTC3
HACD4	HACD4	HIVEP1	HIVEP1	ZMAT5	ZMAT5	MAFK	MAFK	NAA30	NAA30
SLAIN1	SLAIN1	GPR143	GPR143	ALG5	ALG5	SMAD9	SMAD9	TXNDC16	TXNDC16
HUNK	HUNK	AKAP11	AKAP11	SNRPB2	SNRPB2	GMDS	GMDS	MAPK4	MAPK4
SERPINE3	SERPINE3	MAVS	MAVS	EXOSC8	EXOSC8	RFX3	RFX3	SPATA2	SPATA2
MRPS31	MRPS31	SIRT5	SIRT5	RAB11FIP3	RAB11FIP3	GNB1L	GNB1L	MAGEH1	MAGEH1
ITGA8	ITGA8	EVA1C	EVA1C	HTR2A	HTR2A	RUBCNL	RUBCNL	FGF16	FGF16
SLC23A2	SLC23A2	FAM3B	FAM3B	VPS16	VPS16	FAM171A1	FAM171A1	DOK5	DOK5
SOD1	SOD1	PHEX	PHEX	PDE9A	PDE9A	VPREB3	VPREB3	CNKSR2	CNKSR2
UBE2I	UBE2I	ADGRG2	ADGRG2	IFNK	IFNK	TMX4	TMX4	PDE9A	PDE9A
PRPF4B	PRPF4B	MYOM2	MYOM2	MICALL2	MICALL2	FLRT3	FLRT3	RNF128	RNF128
RHBDL1	RHBDL1	CHL1	CHL1	RNF182	RNF182	MPG	MPG	C2CD2	C2CD2
PNPLA4	PNPLA4	EBF4	EBF4	FRMD4A	FRMD4A	TM9SF4	TM9SF4	PSMA7	PSMA7
CHL1	CHL1	TSC22D1	TSC22D1	PCYT1B	PCYT1B	GYG2	GYG2	PSTPIP2	PSTPIP2
MIDN	MIDN	CRLS1	CRLS1	PCDH9	PCDH9	PPP2R3B	PPP2R3B	JADE3	JADE3
CRLS1	CRLS1	MIDN	MIDN	ECI2	ECI2	EXOC2	EXOC2	ATP9A	ATP9A
TSC22D1	TSC22D1	EBPL	EBPL	ARVCF	ARVCF	SNRNP25	SNRNP25	PHF20	PHF20
EBF4	EBF4	SAXO1	SAXO1	CAAP1	CAAP1	MRPL28	MRPL28	HUNK	HUNK
SERPIND1	SERPIND1	NHS	NHS	NFIB	NFIB	POLR3F	POLR3F	AGPAT3	AGPAT3
MYOM2	MYOM2	FBXL3	FBXL3	CAMK1D	CAMK1D	THBD	THBD	ATG2B	ATG2B
NHS	NHS	FSTL3	FSTL3	IFNE	IFNE	ANKEF1	ANKEF1	GLRA2	GLRA2
SAXO1	SAXO1	FAM124A	FAM124A	APOO	APOO	PTPRD	PTPRD	FAM118A	FAM118A
TRDMT1	TRDMT1	XK	XK	EIF3B	EIF3B	TMEM236	TMEM236	SMAD2	SMAD2
APMAP	APMAP	APMAP	APMAP	ARL11	ARL11	NR0B1	NR0B1	TBC1D19	TBC1D19
FAM124A	FAM124A	SERPINE3	SERPINE3	SEC61A2	SEC61A2	IRF4	IRF4	CBLN4	CBLN4
XK	XK	HUNK	HUNK	GZF1	GZF1	TEK	TEK	VPREB3	VPREB3
FBXL3	FBXL3	SLC23A2	SLC23A2	NQO2	NQO2	AVP	AVP	XKRX	XKRX
FSTL3	FSTL3	ITGA8	ITGA8	CTPS2	CTPS2	ITPA	ITPA	PREX1	PREX1
EBPL	EBPL	MRPS31	MRPS31	POSTN	POSTN	SUGT1	SUGT1	ALG13	ALG13
SEC23B	SEC23B	RHBDL1	RHBDL1	MCUR1	MCUR1	ZNRF3	ZNRF3	TPGS2	TPGS2
PITPNB	PITPNB	PRPF4B	PRPF4B	PHRF1	PHRF1	PLAA	PLAA	ZFYVE1	ZFYVE1
SPRY2	SPRY2	PNPLA4	PNPLA4	CPB2	CPB2	LRCH1	LRCH1	ELMO2	ELMO2
PCNA	PCNA	SOD1	SOD1	RB1	RB1	PLPP6	PLPP6	IL1RAPL1	IL1RAPL1
RSU1	RSU1	FAM234A	FAM234A	MCRIP2	MCRIP2	PSMG1	PSMG1	CIPC	CIPC
SPTLC3	SPTLC3	KLF12	KLF12	TUSC1	TUSC1	URB1	URB1	DGKK	DGKK
ERG	ERG	ELOVL2	ELOVL2	TMEM184A	TMEM184A	IFT74	IFT74	POF1B	POF1B
TRIM13	TRIM13	ADAP1	ADAP1	XRN2	XRN2	PTER	PTER	ZC4H2	ZC4H2
TLR8	TLR8	DERL3	DERL3	EDN1	EDN1	SUPT20H	SUPT20H	ITGB2	ITGB2
ADAP1	ADAP1	UBE2L3	UBE2L3	MYLK4	MYLK4	DDRGK1	DDRGK1	TECPR2	TECPR2
ELOVL2	ELOVL2	PIGQ	PIGQ	POU4F1	POU4F1	CCNA1	CCNA1	ZCCHC2	ZCCHC2
UBE2L3	UBE2L3	LURAP1L	LURAP1L	IL2RA	IL2RA	CHAF1B	CHAF1B	CNTLN	CNTLN
DERL3	DERL3	MTAP	MTAP	RSPH1	RSPH1	RFXAP	RFXAP	FBLN1	FBLN1
KLF12	KLF12	WRNIP1	WRNIP1	TRNT1	TRNT1	LMO7	LMO7	TMEM50B	TMEM50B
FAM234A	FAM234A	COG6	COG6	ENTPD6	ENTPD6	REM1	REM1	CTIF	CTIF
WRNIP1	WRNIP1	TMEM50B	TMEM50B	ANO9	ANO9	MIS18A	MIS18A	NDP	NDP
ID1	ID1	ID1	ID1	STK35	STK35	FNDC3A	FNDC3A	MAFF	MAFF
TMEM50B	TMEM50B	ERG	ERG	GFOD1	GFOD1	SETDB2	SETDB2	SYS1	SYS1
COG6	COG6	PITPNB	PITPNB	DGKH	DGKH	SYNJ1	SYNJ1	GPCPD1	GPCPD1
PIGQ	PIGQ	SEC23B	SEC23B	INTS6	INTS6	PIGP	PIGP	COL6A2	COL6A2
MTAP	MTAP	PCNA	PCNA	EWSR1	EWSR1	TRMT6	TRMT6	NOX1	NOX1
LURAP1L	LURAP1L	RSU1	RSU1	SAT1	SAT1	RREB1	RREB1	ELP2	ELP2
IL33	IL33	SPRY2	SPRY2	UHRF2	UHRF2	SUSD2	SUSD2	NINL	NINL
KREMEN1	KREMEN1	SPTLC3	SPTLC3	POLA1	POLA1	LZTR1	LZTR1	UHRF2	UHRF2
IFNAR2	IFNAR2	TLR8	TLR8	ARX	ARX	RHOT2	RHOT2	CFAP99	CFAP99
CAP2	CAP2	TRIM13	TRIM13	ASMT	ASMT	TXLNG	TXLNG	MRPL39	MRPL39
SLC24A2	SLC24A2	HAO1	HAO1	NDFIP2	NDFIP2	LARP4B	LARP4B	PTPN21	PTPN21
NHLRC3	NHLRC3	GTPBP4	GTPBP4	CRYZL1	CRYZL1	BTBD3	BTBD3	PARP4	PARP4
ANGPT2	ANGPT2	PFKFB3	PFKFB3	PDIA2	PDIA2	MAP7D2	MAP7D2	PCSK2	PCSK2
DIAPH3	DIAPH3	PRDX4	PRDX4	PRSS57	PRSS57	DUSP22	DUSP22	SYNGR1	SYNGR1
NBEA	NBEA	RANBP9	RANBP9	DONSON	DONSON	ACSS1	ACSS1	DNAJB7	DNAJB7
AK3	AK3	ZC3H13	ZC3H13	FREM1	FREM1	MORC3	MORC3	ISM1	ISM1
PIGA	PIGA	GPM6B	GPM6B	RRBP1	RRBP1	THOC5	THOC5	NCAM2	NCAM2
LPAR6	LPAR6	SDK1	SDK1	CDADC1	CDADC1	NME4	NME4	ADRM1	ADRM1
RTN4R	RTN4R	RNF126	RNF126	MIF	MIF	WDR4	WDR4	FLT1	FLT1
SIGIRR	SIGIRR	LPAR6	LPAR6	TMEM170B	TMEM170B	RANBP1	RANBP1	PCDH17	PCDH17
SDK1	SDK1	SIGIRR	SIGIRR	GPX4	GPX4	MAD1L1	MAD1L1	RIPK4	RIPK4
GPM6B	GPM6B	RTN4R	RTN4R	ST8SIA6	ST8SIA6	MPDZ	MPDZ	TRMT44	TRMT44
RNF126	RNF126	NBEA	NBEA	BCR	BCR	DEFB116	DEFB116	RTRAF	RTRAF
RANBP9	RANBP9	AK3	AK3	FOXO1	FOXO1	NOL7	NOL7	EDN3	EDN3
PRDX4	PRDX4	ANGPT2	ANGPT2	OSM	OSM	TFAP2A	TFAP2A	CHAF1B	CHAF1B
ZC3H13	ZC3H13	NHLRC3	NHLRC3	FAM216B	FAM216B	RBAK	RBAK	CYSLTR1	CYSLTR1
GTPBP4	GTPBP4	DIAPH3	DIAPH3	TANGO2	TANGO2	SNX5	SNX5	RPRD1A	RPRD1A
PFKFB3	PFKFB3	SGSM1	SGSM1	MKKS	MKKS	HAUS6	HAUS6	ZAR1	ZAR1
MRPS6	MRPS6	PIGA	PIGA	RAB36	RAB36	RNASEH2B	RNASEH2B	KIF4A	KIF4A
NUP153	NUP153	IFNAR2	IFNAR2	WDFY2	WDFY2	CCM2L	CCM2L	VBP1	VBP1
PCP4	PCP4	KREMEN1	KREMEN1	CRYBB1	CRYBB1	FOXK1	FOXK1	SCEL	SCEL
BFSP1	BFSP1	LRRN4	LRRN4	CDYL	CDYL	FAM20C	FAM20C	SLC25A21	SLC25A21
CDS2	CDS2	CAP2	CAP2	ALG11	ALG11	IFITM5	IFITM5	MCAT	MCAT
SEPHS1	SEPHS1	SLC24A2	SLC24A2	SLC35B3	SLC35B3	PUDP	PUDP	FANCM	FANCM
MIER2	MIER2	IL33	IL33	SYNDIG1	SYNDIG1	PLPP2	PLPP2	CBLN2	CBLN2
TIAM1	TIAM1	UCHL3	UCHL3	ARHGDIG	ARHGDIG	ELANE	ELANE	KPNA3	KPNA3
TMPRSS2	TMPRSS2	P2RY8	P2RY8	PSMG4	PSMG4	RGCC	RGCC	C4orf19	C4orf19
DTNBP1	DTNBP1	GRK3	GRK3	RBBP7	RBBP7	ITPR1	ITPR1	SLX4IP	SLX4IP
HORMAD2	HORMAD2	ENOX1	ENOX1	PALM	PALM	TLR7	TLR7	TCF4	TCF4
GET4	GET4	HORMAD2	HORMAD2	ITSN1	ITSN1	PITRM1	PITRM1	SLC25A29	SLC25A29
ELF1	ELF1	ELF1	ELF1	NDUFAF5	NDUFAF5	ACER2	ACER2	UPK3A	UPK3A
CLCN4	CLCN4	CLCN4	CLCN4	MEIG1	MEIG1	VLDLR	VLDLR	TRMT5	TRMT5
GRK3	GRK3	GET4	GET4	CFD	CFD	ADAMTSL1	ADAMTSL1	ATP5F1C	ATP5F1C
ENOX1	ENOX1	PLGRKT	PLGRKT	EMID1	EMID1	ARHGAP6	ARHGAP6	GRPR	GRPR
UCHL3	UCHL3	TMPRSS2	TMPRSS2	SYAP1	SYAP1	SCEL	SCEL	ATXN10	ATXN10
P2RY8	P2RY8	MIER2	MIER2	FOCAD	FOCAD	INSL6	INSL6	MEIG1	MEIG1
NIPSNAP1	NIPSNAP1	TIAM1	TIAM1	TUBB2A	TUBB2A	CAPN15	CAPN15	SLC9A7	SLC9A7
CKAP2	CKAP2	DTNBP1	DTNBP1	WDR37	WDR37	MXRA5	MXRA5	RFC3	RFC3
SRRD	SRRD	CDS2	CDS2	ITIH2	ITIH2	CHMP5	CHMP5	NFATC2	NFATC2
GART	GART	SEPHS1	SEPHS1	MLLT3	MLLT3	CRYBA4	CRYBA4	RNF38	RNF38
ITIH5	ITIH5	BFSP1	BFSP1	HSPA14	HSPA14	DENND4C	DENND4C	SLC37A1	SLC37A1
PDCD1LG2	PDCD1LG2	PCP4	PCP4	FREM2	FREM2	PLCB1	PLCB1	CDH22	CDH22
SLC25A15	SLC25A15	NUP153	NUP153	DCLK1	DCLK1	ESF1	ESF1	LDOC1	LDOC1
NEDD9	NEDD9	MRPS6	MRPS6	KANK1	KANK1	B4GALT1	B4GALT1	NCOA6	NCOA6
HM13	HM13	SNAP25	SNAP25	SLC1A1	SLC1A1	PXDC1	PXDC1	RAI2	RAI2
TFF2	TFF2	PCSK2	PCSK2	SNAP29	SNAP29	RIPK1	RIPK1	SYTL5	SYTL5
NFX1	NFX1	VIM	VIM	HACD1	HACD1	PAK5	PAK5	TST	TST
PYGB	PYGB	ASB9	ASB9	VEGFD	VEGFD	PAK1IP1	PAK1IP1	PARVG	PARVG
SETD4	SETD4	BNC2	BNC2	POFUT1	POFUT1	TMEM47	TMEM47	CCDC117	CCDC117
KCNJ6	KCNJ6	BMX	BMX	CDC34	CDC34	PPP1R3G	PPP1R3G	MSX1	MSX1
DYRK1A	DYRK1A	PRRG1	PRRG1	R3HDM4	R3HDM4	ASB13	ASB13	F8	F8
PHYH	PHYH	RPS6KA3	RPS6KA3	RGS11	RGS11	MN1	MN1	PCGF3	PCGF3
BNC2	BNC2	KCNJ6	KCNJ6	NINL	NINL	CAB39L	CAB39L	NR0B1	NR0B1
BMX	BMX	DYRK1A	DYRK1A	COG3	COG3	STK11	STK11	INSL6	INSL6
ASB9	ASB9	SETD4	SETD4	GLRA2	GLRA2	FAM217A	FAM217A	SDC4	SDC4
PRRG1	PRRG1	PHYH	PHYH	PRKX	PRKX	DUSP15	DUSP15	MPHOSPH8	MPHOSPH8
RPS6KA3	RPS6KA3	NFX1	NFX1	TPGS1	TPGS1	MYO18B	MYO18B	CPLX1	CPLX1
PCSK2	PCSK2	HM13	HM13	BRAT1	BRAT1	AP1B1	AP1B1	NELFCD	NELFCD
VIM	VIM	TFF2	TFF2	TPST2	TPST2	ACBD7	ACBD7	IL15RA	IL15RA
SNAP25	SNAP25	PYGB	PYGB	HSPA12B	HSPA12B	TDRD3	TDRD3	FAM3B	FAM3B
TMC2	TMC2	SLC25A15	SLC25A15	KLHL9	KLHL9	XKR5	XKR5	MAP3K7CL	MAP3K7CL
PAXBP1	PAXBP1	NEDD9	NEDD9	RASSF2	RASSF2	NOP56	NOP56	KLF5	KLF5
TBC1D4	TBC1D4	NIPSNAP1	NIPSNAP1	PLAGL2	PLAGL2	PLCB4	PLCB4	SH3GL2	SH3GL2
DMRT1	DMRT1	CKAP2	CKAP2	RASL10A	RASL10A	UBASH3A	UBASH3A	PELI2	PELI2
CLN8	CLN8	PDCD1LG2	PDCD1LG2	CHGB	CHGB	TPX2	TPX2	RPS21	RPS21
CRBN	CRBN	SRRD	SRRD	SIAH3	SIAH3	HCN2	HCN2	KCTD1	KCTD1
SMARCB1	SMARCB1	ITIH5	ITIH5	TMEM259	TMEM259	CDKN2B	CDKN2B	CUBN	CUBN
DMRT2	DMRT2	GART	GART	GNA12	GNA12	EIF1AX	EIF1AX	PIM3	PIM3
XKR7	XKR7	CNTN6	CNTN6	C1QL3	C1QL3	KIZ	KIZ	PIAS2	PIAS2
SH3GL2	SH3GL2	PUM3	PUM3	KLHL1	KLHL1	RHBDF1	RHBDF1	ADAMTS5	ADAMTS5
CHEK2	CHEK2	GFRA4	GFRA4	ACOT9	ACOT9	GMPR	GMPR	EFCAB6	EFCAB6
RIC1	RIC1	CHCHD10	CHCHD10	BPHL	BPHL	ASPHD2	ASPHD2	JAG1	JAG1
CPXM1	CPXM1	CDC123	CDC123	GRIN3B	GRIN3B	ATRN	ATRN	IL17RA	IL17RA
NUDT1	NUDT1	HCK	HCK	TXNDC5	TXNDC5	RBBP9	RBBP9	B3GLCT	B3GLCT
RNF24	RNF24	RNF24	RNF24	SYCP2L	SYCP2L	KIF16B	KIF16B	SRSF5	SRSF5
HCK	HCK	NUDT1	NUDT1	TDRP	TDRP	BACE2	BACE2	SKA1	SKA1
CSMD1	CSMD1	CPXM1	CPXM1	FGF22	FGF22	SMU1	SMU1	ANKRD16	ANKRD16
CNTN6	CNTN6	CSMD1	CSMD1	ANOS1	ANOS1	TASP1	TASP1	OPTN	OPTN
CDC123	CDC123	RIC1	RIC1	ATXN1	ATXN1	KIF3B	KIF3B	TTI1	TTI1
CHCHD10	CHCHD10	OPTN	OPTN	CDC37L1	CDC37L1	LMF1	LMF1	RWDD2B	RWDD2B
GFRA4	GFRA4	SH3GL2	SH3GL2	NAPB	NAPB	DNAJC15	DNAJC15	PLGRKT	PLGRKT
PUM3	PUM3	CHEK2	CHEK2	PTBP1	PTBP1	ELAVL2	ELAVL2	PLEKHD1	PLEKHD1
KANK1	KANK1	XKR7	XKR7	MCM10	MCM10	SON	SON	ETS2	ETS2
SNAP29	SNAP29	SMARCB1	SMARCB1	STOML3	STOML3	MCPH1	MCPH1	CPLX4	CPLX4
SLC1A1	SLC1A1	DMRT1	DMRT1	KIAA1671	KIAA1671	ZDHHC8	ZDHHC8	ZDHHC15	ZDHHC15
DCLK1	DCLK1	CLN8	CLN8	CUBN	CUBN	LFNG	LFNG	PPARGC1A	PPARGC1A
MLLT3	MLLT3	CRBN	CRBN	MMP11	MMP11	GATA3	GATA3	MED14	MED14
HSPA14	HSPA14	DMRT2	DMRT2	UCHL3	UCHL3	CBARP	CBARP	L3HYPDH	L3HYPDH
FREM2	FREM2	PAXBP1	PAXBP1	P2RY8	P2RY8	ZBTB21	ZBTB21	SLITRK4	SLITRK4
WDR37	WDR37	TBC1D4	TBC1D4	GRK3	GRK3	KLHL15	KLHL15	SYAP1	SYAP1
TUBB2A	TUBB2A	TMC2	TMC2	ENOX1	ENOX1	GLDC	GLDC	NANP	NANP
FOCAD	FOCAD	ALG11	ALG11	HORMAD2	HORMAD2	NRN1	NRN1	NBDY	NBDY
NDUFAF5	NDUFAF5	SYNDIG1	SYNDIG1	ELF1	ELF1	BMP6	BMP6	ZBTB33	ZBTB33
MEIG1	MEIG1	SLC35B3	SLC35B3	CLCN4	CLCN4	SERPINB1	SERPINB1	SLC17A9	SLC17A9
CFD	CFD	ARHGDIG	ARHGDIG	GET4	GET4	SMOX	SMOX	ENTPD6	ENTPD6
SYAP1	SYAP1	RBBP7	RBBP7	TMPRSS2	TMPRSS2	RCAN1	RCAN1	BTBD7	BTBD7
EMID1	EMID1	PSMG4	PSMG4	MIER2	MIER2	NEK3	NEK3	ECHDC3	ECHDC3
ARHGDIG	ARHGDIG	PALM	PALM	TIAM1	TIAM1	PANK2	PANK2	TUBAL3	TUBAL3
ITSN1	ITSN1	ITSN1	ITSN1	DTNBP1	DTNBP1	LRRC63	LRRC63	TOX2	TOX2
RBBP7	RBBP7	MEIG1	MEIG1	CDS2	CDS2	CBR3	CBR3	PIGG	PIGG
PSMG4	PSMG4	NDUFAF5	NDUFAF5	SEPHS1	SEPHS1	HLCS	HLCS	PAXBP1	PAXBP1
PALM	PALM	CFD	CFD	BFSP1	BFSP1	NUDT15	NUDT15	FKBP3	FKBP3
SYNDIG1	SYNDIG1	EMID1	EMID1	PCP4	PCP4	KAT14	KAT14	CYBB	CYBB
SLC35B3	SLC35B3	SYAP1	SYAP1	NUP153	NUP153	AP1S2	AP1S2	PRR5	PRR5
ALG11	ALG11	PROKR2	PROKR2	MRPS6	MRPS6	ASXL1	ASXL1	TXLNG	TXLNG
CDYL	CDYL	FOCAD	FOCAD	GTPBP4	GTPBP4	SHROOM2	SHROOM2	TBC1D25	TBC1D25
WDFY2	WDFY2	TUBB2A	TUBB2A	PFKFB3	PFKFB3	CAGE1	CAGE1	POLE2	POLE2
CRYBB1	CRYBB1	WDR37	WDR37	PRDX4	PRDX4	PHACTR1	PHACTR1	TUBB1	TUBB1
FAM216B	FAM216B	ITIH2	ITIH2	RANBP9	RANBP9	JAG1	JAG1	DCUN1D4	DCUN1D4
RAB36	RAB36	MLLT3	MLLT3	ZC3H13	ZC3H13	SNAPC3	SNAPC3	RBBP9	RBBP9
MKKS	MKKS	HSPA14	HSPA14	GPM6B	GPM6B	DZANK1	DZANK1	MTCL1	MTCL1
TANGO2	TANGO2	FREM2	FREM2	SDK1	SDK1	CNTN4	CNTN4	DNAJC15	DNAJC15
OSM	OSM	DCLK1	DCLK1	RNF126	RNF126	MBTPS2	MBTPS2	SMC1B	SMC1B
FOXO1	FOXO1	KANK1	KANK1	LPAR6	LPAR6	SLC37A1	SLC37A1	RPRD1B	RPRD1B
BCR	BCR	SLC1A1	SLC1A1	SIGIRR	SIGIRR	ZDHHC21	ZDHHC21	WFDC10A	WFDC10A
GPX4	GPX4	SNAP29	SNAP29	RTN4R	RTN4R	SSR1	SSR1	MIPEP	MIPEP
ST8SIA6	ST8SIA6	CRYZL1	CRYZL1	NBEA	NBEA	SUCLA2	SUCLA2	CPZ	CPZ
TMEM170B	TMEM170B	PDIA2	PDIA2	AK3	AK3	HSCB	HSCB	DDHD1	DDHD1
CDADC1	CDADC1	DONSON	DONSON	ANGPT2	ANGPT2	DECR2	DECR2	SLC19A1	SLC19A1
MIF	MIF	DEFB119	DEFB119	NHLRC3	NHLRC3	SMARCA2	SMARCA2	ACSS2	ACSS2
RRBP1	RRBP1	FREM1	FREM1	DIAPH3	DIAPH3	SBNO2	SBNO2	SLC25A15	SLC25A15
FREM1	FREM1	RRBP1	RRBP1	SGSM1	SGSM1	CLDN5	CLDN5	ITIH2	ITIH2
PDIA2	PDIA2	CDADC1	CDADC1	PIGA	PIGA	CDNF	CDNF	CDH20	CDH20
DONSON	DONSON	MIF	MIF	IFNAR2	IFNAR2	ABHD12	ABHD12	CERK	CERK
PRSS57	PRSS57	TMEM170B	TMEM170B	KREMEN1	KREMEN1	ZMYND11	ZMYND11	CXADR	CXADR
MMP11	MMP11	GPX4	GPX4	CAP2	CAP2	RIC8A	RIC8A	NRK	NRK
STOML3	STOML3	ST8SIA6	ST8SIA6	SLC24A2	SLC24A2	ADTRP	ADTRP	SS18L1	SS18L1
KIAA1671	KIAA1671	BCR	BCR	IL33	IL33	STMND1	STMND1	MAOB	MAOB
CUBN	CUBN	OVOL2	OVOL2	CCDC70	CCDC70	RALGAPA2	RALGAPA2	MIS18BP1	MIS18BP1
CDC37L1	CDC37L1	FOXO1	FOXO1	CNTN6	CNTN6	FBXO25	FBXO25	PSEN1	PSEN1
NAPB	NAPB	OSM	OSM	PUM3	PUM3	CFAP61	CFAP61	ELF1	ELF1
MCM10	MCM10	FAM216B	FAM216B	GFRA4	GFRA4	NDUFB6	NDUFB6	FAM114A1	FAM114A1
PTBP1	PTBP1	RAB36	RAB36	CHCHD10	CHCHD10	METTL26	METTL26	DEFB116	DEFB116
ANOS1	ANOS1	MKKS	MKKS	CDC123	CDC123	MAK	MAK	CCDC175	CCDC175
ATXN1	ATXN1	TANGO2	TANGO2	HCK	HCK	CA5B	CA5B	SIX1	SIX1
TDRP	TDRP	WDFY2	WDFY2	CPXM1	CPXM1	RAB40C	RAB40C	MORC3	MORC3
FGF22	FGF22	CRYBB1	CRYBB1	NUDT1	NUDT1	KPNA3	KPNA3	NHLRC3	NHLRC3
BPHL	BPHL	CDYL	CDYL	RNF24	RNF24	DIP2C	DIP2C	FAM83F	FAM83F
TXNDC5	TXNDC5	RASSF2	RASSF2	CSMD1	CSMD1	PROSER1	PROSER1	PLA2G3	PLA2G3
SYCP2L	SYCP2L	PLAGL2	PLAGL2	RIC1	RIC1	ERMP1	ERMP1	TP53INP2	TP53INP2
KLHL1	KLHL1	RASL10A	RASL10A	OPTN	OPTN	MISP	MISP	APP	APP
ACOT9	ACOT9	SIAH3	SIAH3	SH3GL2	SH3GL2	CIRBP	CIRBP	SYT4	SYT4
C1QL3	C1QL3	TMEM259	TMEM259	CHEK2	CHEK2	TUBAL3	TUBAL3	UBAC2	UBAC2
GNA12	GNA12	GNA12	GNA12	XKR7	XKR7	ABCA7	ABCA7	LRRC9	LRRC9
SIAH3	SIAH3	C1QL3	C1QL3	SMARCB1	SMARCB1	METRN	METRN	CBX7	CBX7
TMEM259	TMEM259	KLHL1	KLHL1	CRBN	CRBN	NAA20	NAA20	FREM2	FREM2
PLAGL2	PLAGL2	ACOT9	ACOT9	DMRT1	DMRT1	MZT1	MZT1	TLR6	TLR6
RASSF2	RASSF2	BPHL	BPHL	CLN8	CLN8	CST7	CST7	ADA	ADA
HSPA12B	HSPA12B	TXNDC5	TXNDC5	DMRT2	DMRT2	WDR24	WDR24	USP16	USP16
KLHL9	KLHL9	SYCP2L	SYCP2L	PAXBP1	PAXBP1	LRRC19	LRRC19	BFSP1	BFSP1
BRAT1	BRAT1	TDRP	TDRP	TBC1D4	TBC1D4	MRC1	MRC1	TFF2	TFF2
GLRA2	GLRA2	FGF22	FGF22	TMC2	TMC2	SNX8	SNX8	JKAMP	JKAMP
PRKX	PRKX	ANOS1	ANOS1	SNAP25	SNAP25	GAS2L1	GAS2L1	WDR1	WDR1
TPGS1	TPGS1	ATXN1	ATXN1	PCSK2	PCSK2	PROSER2	PROSER2	PCP4	PCP4
NINL	NINL	CDC37L1	CDC37L1	VIM	VIM	ATP7B	ATP7B	TBC1D8B	TBC1D8B
COG3	COG3	NAPB	NAPB	ASB9	ASB9	SPEF1	SPEF1	SLC25A17	SLC25A17
RGS11	RGS11	PTBP1	PTBP1	BNC2	BNC2	PFKP	PFKP	CYYR1	CYYR1
R3HDM4	R3HDM4	MCM10	MCM10	BMX	BMX	KIAA2026	KIAA2026	RIPOR3	RIPOR3
CDC34	CDC34	STOML3	STOML3	PRRG1	PRRG1	IFNAR1	IFNAR1	CXorf38	CXorf38
HACD1	HACD1	KIAA1671	KIAA1671	RPS6KA3	RPS6KA3	KDM4C	KDM4C	GRPEL1	GRPEL1
POFUT1	POFUT1	CUBN	CUBN	KCNJ6	KCNJ6	CARD11	CARD11	ARHGAP6	ARHGAP6
VEGFD	VEGFD	MMP11	MMP11	DYRK1A	DYRK1A	MYLIP	MYLIP	TGM2	TGM2
KIF16B	KIF16B	HACD1	HACD1	SETD4	SETD4	EPSTI1	EPSTI1	PYGB	PYGB
RBBP9	RBBP9	VEGFD	VEGFD	PHYH	PHYH	NAA16	NAA16	DMRTA1	DMRTA1
ATRN	ATRN	POFUT1	POFUT1	NFX1	NFX1	PRKAR1B	PRKAR1B	SNTA1	SNTA1
BACE2	BACE2	CDC34	CDC34	HM13	HM13	TRDMT1	TRDMT1	CYTH4	CYTH4
RHBDF1	RHBDF1	R3HDM4	R3HDM4	TFF2	TFF2	UPF2	UPF2	CTNNBL1	CTNNBL1
ASPHD2	ASPHD2	RGS11	RGS11	PYGB	PYGB	F13A1	F13A1	IDUA	IDUA
GMPR	GMPR	COG3	COG3	NEDD9	NEDD9	RBM26	RBM26	ANOS1	ANOS1
KIZ	KIZ	NINL	NINL	SLC25A15	SLC25A15	CSMD1	CSMD1	TMEM184B	TMEM184B
EIF1AX	EIF1AX	GLRA2	GLRA2	CKAP2	CKAP2	HCK	HCK	EVC	EVC
PLCB4	PLCB4	PRKX	PRKX	NIPSNAP1	NIPSNAP1	NUDT1	NUDT1	BRWD3	BRWD3
NOP56	NOP56	TPGS1	TPGS1	PDCD1LG2	PDCD1LG2	RNF24	RNF24	HAUS6	HAUS6
XKR5	XKR5	BRAT1	BRAT1	SRRD	SRRD	CPXM1	CPXM1	VAPB	VAPB
TDRD3	TDRD3	TPST2	TPST2	ITIH5	ITIH5	GFRA4	GFRA4	LRRN4	LRRN4
ACBD7	ACBD7	HSPA12B	HSPA12B	GART	GART	PUM3	PUM3	DHX35	DHX35
CDKN2B	CDKN2B	KLHL9	KLHL9	MAK	MAK	CHCHD10	CHCHD10	CHADL	CHADL
HCN2	HCN2	HCN2	HCN2	METTL26	METTL26	CDC123	CDC123	TENM1	TENM1
TPX2	TPX2	CDKN2B	CDKN2B	RAB40C	RAB40C	CNTN6	CNTN6	CFAP410	CFAP410
UBASH3A	UBASH3A	TPX2	TPX2	CA5B	CA5B	CHEK2	CHEK2	RNF17	RNF17
AP1B1	AP1B1	UBASH3A	UBASH3A	NAA20	NAA20	SH3GL2	SH3GL2	TNFRSF11A	TNFRSF11A
MYO18B	MYO18B	XKR5	XKR5	ERMP1	ERMP1	OPTN	OPTN	TGDS	TGDS
MN1	MN1	PLCB4	PLCB4	PROSER1	PROSER1	RIC1	RIC1	UCMA	UCMA
DUSP15	DUSP15	NOP56	NOP56	ABCA7	ABCA7	DMRT2	DMRT2	TWSG1	TWSG1
FAM217A	FAM217A	TDRD3	TDRD3	TUBAL3	TUBAL3	SMARCB1	SMARCB1	FOXA1	FOXA1
STK11	STK11	ACBD7	ACBD7	CIRBP	CIRBP	DMRT1	DMRT1	PABPC1L	PABPC1L
CAB39L	CAB39L	EIF1AX	EIF1AX	DIP2C	DIP2C	CLN8	CLN8	CARD10	CARD10
ASB13	ASB13	KIZ	KIZ	KPNA3	KPNA3	CRBN	CRBN	TMEM63C	TMEM63C
PPP1R3G	PPP1R3G	GMPR	GMPR	LRRC19	LRRC19	XKR7	XKR7	MNAT1	MNAT1
TMEM47	TMEM47	ASPHD2	ASPHD2	WDR24	WDR24	TMC2	TMC2	SMARCA2	SMARCA2
B4GALT1	B4GALT1	RHBDF1	RHBDF1	CST7	CST7	TBC1D4	TBC1D4	PPP2R5E	PPP2R5E
PLCB1	PLCB1	BACE2	BACE2	MZT1	MZT1	PAXBP1	PAXBP1	SMOX	SMOX
ESF1	ESF1	KIF16B	KIF16B	SPEF1	SPEF1	VIM	VIM	RPS4X	RPS4X
DENND4C	DENND4C	ATRN	ATRN	ATP7B	ATP7B	PCSK2	PCSK2	USPL1	USPL1
CHMP5	CHMP5	RBBP9	RBBP9	PROSER2	PROSER2	SNAP25	SNAP25	PFKFB3	PFKFB3
CRYBA4	CRYBA4	RIPK1	RIPK1	GAS2L1	GAS2L1	PHYH	PHYH	CCDC85C	CCDC85C
MXRA5	MXRA5	PAK5	PAK5	MRC1	MRC1	DYRK1A	DYRK1A	UBASH3A	UBASH3A
PAK1IP1	PAK1IP1	PAK1IP1	PAK1IP1	SNX8	SNX8	KCNJ6	KCNJ6	CACNA1I	CACNA1I
PAK5	PAK5	PXDC1	PXDC1	KIAA2026	KIAA2026	SETD4	SETD4	INPP5J	INPP5J
RIPK1	RIPK1	B4GALT1	B4GALT1	PFKP	PFKP	RPS6KA3	RPS6KA3	MXD4	MXD4
PXDC1	PXDC1	PLCB1	PLCB1	PRKAR1B	PRKAR1B	PRRG1	PRRG1	CLCN5	CLCN5
ARHGAP6	ARHGAP6	ESF1	ESF1	NAA16	NAA16	ASB9	ASB9	PTGDR	PTGDR
ADAMTSL1	ADAMTSL1	CHMP5	CHMP5	EPSTI1	EPSTI1	BMX	BMX	SAMM50	SAMM50
CAPN15	CAPN15	CRYBA4	CRYBA4	MYLIP	MYLIP	BNC2	BNC2	PCNX1	PCNX1
INSL6	INSL6	MXRA5	MXRA5	CARD11	CARD11	PYGB	PYGB	CEP128	CEP128
SCEL	SCEL	DENND4C	DENND4C	IFNAR1	IFNAR1	NFX1	NFX1	MRC1	MRC1
ELANE	ELANE	ASB13	ASB13	KDM4C	KDM4C	TFF2	TFF2	FAM83D	FAM83D
VLDLR	VLDLR	TMEM47	TMEM47	RBM26	RBM26	HM13	HM13	PDS5A	PDS5A
ACER2	ACER2	PPP1R3G	PPP1R3G	F13A1	F13A1	PDCD1LG2	PDCD1LG2	PTGER2	PTGER2
PITRM1	PITRM1	FAM217A	FAM217A	UPF2	UPF2	GART	GART	CDH26	CDH26
TLR7	TLR7	DUSP15	DUSP15	ELAVL2	ELAVL2	ITIH5	ITIH5	DCC	DCC
ITPR1	ITPR1	CAB39L	CAB39L	DNAJC15	DNAJC15	SRRD	SRRD	SLC14A2	SLC14A2
RGCC	RGCC	STK11	STK11	KIF3B	KIF3B	NIPSNAP1	NIPSNAP1	ARL5B	ARL5B
IFITM5	IFITM5	MN1	MN1	LMF1	LMF1	CKAP2	CKAP2	MBTPS2	MBTPS2
FAM20C	FAM20C	AP1B1	AP1B1	SMU1	SMU1	NEDD9	NEDD9	JAKMIP1	JAKMIP1
FOXK1	FOXK1	MYO18B	MYO18B	TASP1	TASP1	SLC25A15	SLC25A15	SON	SON
PLPP2	PLPP2	GMDS	GMDS	GLDC	GLDC	ENOX1	ENOX1	HSPA13	HSPA13
PUDP	PUDP	RNASEH2B	RNASEH2B	CBARP	CBARP	GRK3	GRK3	CDC37L1	CDC37L1
HAUS6	HAUS6	CCM2L	CCM2L	KLHL15	KLHL15	P2RY8	P2RY8	AKAP6	AKAP6
SNX5	SNX5	HAUS6	HAUS6	ZBTB21	ZBTB21	UCHL3	UCHL3	ACBD7	ACBD7
CCM2L	CCM2L	SNX5	SNX5	GATA3	GATA3	DTNBP1	DTNBP1	OPRL1	OPRL1
RNASEH2B	RNASEH2B	PLPP2	PLPP2	SON	SON	TMPRSS2	TMPRSS2	DYRK1A	DYRK1A
NOL7	NOL7	PUDP	PUDP	MCPH1	MCPH1	MIER2	MIER2	LMAN1	LMAN1
RBAK	RBAK	FAM20C	FAM20C	ZDHHC8	ZDHHC8	TIAM1	TIAM1	PDCD1LG2	PDCD1LG2
TFAP2A	TFAP2A	IFITM5	IFITM5	LFNG	LFNG	ELF1	ELF1	PIGN	PIGN
WDR4	WDR4	FOXK1	FOXK1	SERPINB1	SERPINB1	CLCN4	CLCN4	NOP56	NOP56
MPDZ	MPDZ	TLR7	TLR7	BMP6	BMP6	GET4	GET4	ITSN1	ITSN1
MAD1L1	MAD1L1	VLDLR	VLDLR	NRN1	NRN1	HORMAD2	HORMAD2	MCM3AP	MCM3AP
RANBP1	RANBP1	ACER2	ACER2	PANK2	PANK2	BFSP1	BFSP1	HORMAD2	HORMAD2
THOC5	THOC5	PITRM1	PITRM1	LRRC63	LRRC63	SEPHS1	SEPHS1	PVALB	PVALB
MORC3	MORC3	RGCC	RGCC	SMOX	SMOX	CDS2	CDS2	STYX	STYX
ACSS1	ACSS1	ITPR1	ITPR1	NEK3	NEK3	MRPS6	MRPS6	RBM47	RBM47
NME4	NME4	FARS2	FARS2	ADORA2A	ADORA2A	PCP4	PCP4	ACAA2	ACAA2
UPF2	UPF2	ELANE	ELANE	RCAN1	RCAN1	NUP153	NUP153	CHGB	CHGB
RBM26	RBM26	CAPN15	CAPN15	SNAPC3	SNAPC3	PFKFB3	PFKFB3	KIF3B	KIF3B
F13A1	F13A1	INSL6	INSL6	PHACTR1	PHACTR1	GTPBP4	GTPBP4	AHCY	AHCY
EPSTI1	EPSTI1	SCEL	SCEL	SHROOM2	SHROOM2	RNF126	RNF126	NUP50	NUP50
MYLIP	MYLIP	ARHGAP6	ARHGAP6	CAGE1	CAGE1	GPM6B	GPM6B	RIOX1	RIOX1
CARD11	CARD11	ADAMTSL1	ADAMTSL1	JAG1	JAG1	SDK1	SDK1	RALY	RALY
KDM4C	KDM4C	NME4	NME4	ASXL1	ASXL1	ZC3H13	ZC3H13	LRR1	LRR1
IFNAR1	IFNAR1	MORC3	MORC3	HLCS	HLCS	RANBP9	RANBP9	SMU1	SMU1
PRKAR1B	PRKAR1B	THOC5	THOC5	CBR3	CBR3	PRDX4	PRDX4	ATRN	ATRN
NAA16	NAA16	ACSS1	ACSS1	AP1S2	AP1S2	PIGA	PIGA	PHYH	PHYH
KIAA2026	KIAA2026	MPDZ	MPDZ	KAT14	KAT14	SGSM1	SGSM1	CDC42BPB	CDC42BPB
PFKP	PFKP	DEFB116	DEFB116	NUDT15	NUDT15	AK3	AK3	CDK5RAP1	CDK5RAP1
GAS2L1	GAS2L1	RANBP1	RANBP1	SSR1	SSR1	NBEA	NBEA	WDR4	WDR4
SNX8	SNX8	MAD1L1	MAD1L1	SUCLA2	SUCLA2	DIAPH3	DIAPH3	DHRS7	DHRS7
MRC1	MRC1	WDR4	WDR4	ZDHHC21	ZDHHC21	NHLRC3	NHLRC3	TMEM47	TMEM47
SPEF1	SPEF1	RBAK	RBAK	SLC37A1	SLC37A1	ANGPT2	ANGPT2	FBXO7	FBXO7
ATP7B	ATP7B	NOL7	NOL7	MBTPS2	MBTPS2	SIGIRR	SIGIRR	KCNB1	KCNB1
PROSER2	PROSER2	UBE2I	UBE2I	CNTN4	CNTN4	RTN4R	RTN4R	CHODL	CHODL
CST7	CST7	SPEF1	SPEF1	DZANK1	DZANK1	LPAR6	LPAR6	SLIT2	SLIT2
MZT1	MZT1	ATP7B	ATP7B	RIC8A	RIC8A	IL33	IL33	GID8	GID8
LRRC19	LRRC19	PROSER2	PROSER2	CLDN5	CLDN5	LRRN4	LRRN4	GGT7	GGT7
WDR24	WDR24	GAS2L1	GAS2L1	CDNF	CDNF	SLC24A2	SLC24A2	APBB2	APBB2
DIP2C	DIP2C	MRC1	MRC1	ABHD12	ABHD12	CAP2	CAP2	SALL4	SALL4
KPNA3	KPNA3	SNX8	SNX8	ZMYND11	ZMYND11	IFNAR2	IFNAR2	CDKN2B	CDKN2B
NAA20	NAA20	KIAA2026	KIAA2026	SBNO2	SBNO2	KREMEN1	KREMEN1	MAGED2	MAGED2
ABCA7	ABCA7	PFKP	PFKP	HSCB	HSCB	VEGFD	VEGFD	AK3	AK3
CIRBP	CIRBP	PRKAR1B	PRKAR1B	SMARCA2	SMARCA2	POFUT1	POFUT1	DHX15	DHX15
TUBAL3	TUBAL3	TRDMT1	TRDMT1	DECR2	DECR2	HACD1	HACD1	KCNIP4	KCNIP4
ERMP1	ERMP1	NAA16	NAA16	NDUFB6	NDUFB6	RGS11	RGS11	TFE3	TFE3
PROSER1	PROSER1	EPSTI1	EPSTI1	RALGAPA2	RALGAPA2	CDC34	CDC34	MAP1LC3A	MAP1LC3A
RAB40C	RAB40C	MYLIP	MYLIP	CFAP61	CFAP61	R3HDM4	R3HDM4	TASP1	TASP1
CA5B	CA5B	CARD11	CARD11	FBXO25	FBXO25	TPGS1	TPGS1	PFKFB1	PFKFB1
MAK	MAK	IFNAR1	IFNAR1	ADTRP	ADTRP	PRKX	PRKX	EXOC1	EXOC1
METTL26	METTL26	KDM4C	KDM4C	STMND1	STMND1	GLRA2	GLRA2	IMPA2	IMPA2
FBXO25	FBXO25	RBM26	RBM26	PAK5	PAK5	COG3	COG3	SETD4	SETD4
CFAP61	CFAP61	F13A1	F13A1	RIPK1	RIPK1	NINL	NINL	PCNX4	PCNX4
RALGAPA2	RALGAPA2	UPF2	UPF2	PAK1IP1	PAK1IP1	KLHL9	KLHL9	SEPHS1	SEPHS1
STMND1	STMND1	MAK	MAK	PXDC1	PXDC1	TPST2	TPST2	SOX18	SOX18
ADTRP	ADTRP	METTL26	METTL26	B4GALT1	B4GALT1	HSPA12B	HSPA12B	FOS	FOS
NDUFB6	NDUFB6	RAB40C	RAB40C	PLCB1	PLCB1	BRAT1	BRAT1	SPATA7	SPATA7
SBNO2	SBNO2	CA5B	CA5B	ESF1	ESF1	RASL10A	RASL10A	CST7	CST7
SMARCA2	SMARCA2	NAA20	NAA20	CHMP5	CHMP5	PLAGL2	PLAGL2	HAUS1	HAUS1
DECR2	DECR2	ERMP1	ERMP1	CRYBA4	CRYBA4	RASSF2	RASSF2	DZANK1	DZANK1
HSCB	HSCB	SIM2	SIM2	MXRA5	MXRA5	C1QL3	C1QL3	CEP250	CEP250
RIC8A	RIC8A	PROSER1	PROSER1	DENND4C	DENND4C	ACOT9	ACOT9	ZBTB21	ZBTB21
ZMYND11	ZMYND11	ABCA7	ABCA7	ASB13	ASB13	KLHL1	KLHL1	PDGFB	PDGFB
ABHD12	ABHD12	CIRBP	CIRBP	TMEM47	TMEM47	TMEM259	TMEM259	CFAP61	CFAP61
CDNF	CDNF	DIP2C	DIP2C	PPP1R3G	PPP1R3G	SIAH3	SIAH3	CLDN8	CLDN8
CLDN5	CLDN5	KPNA3	KPNA3	FAM217A	FAM217A	GNA12	GNA12	SLC35F4	SLC35F4
MBTPS2	MBTPS2	LRRC19	LRRC19	DUSP15	DUSP15	FGF22	FGF22	NNAT	NNAT
CNTN4	CNTN4	WDR24	WDR24	CAB39L	CAB39L	TDRP	TDRP	C18orf21	C18orf21
DZANK1	DZANK1	CST7	CST7	STK11	STK11	ATXN1	ATXN1	KIAA1755	KIAA1755
SUCLA2	SUCLA2	MZT1	MZT1	MN1	MN1	ANOS1	ANOS1	TAF4B	TAF4B
SSR1	SSR1	SNAPC3	SNAPC3	AP1B1	AP1B1	SYCP2L	SYCP2L	KCNJ6	KCNJ6
ZDHHC21	ZDHHC21	PHACTR1	PHACTR1	MYO18B	MYO18B	TXNDC5	TXNDC5	DIP2C	DIP2C
SLC37A1	SLC37A1	SHROOM2	SHROOM2	HCN2	HCN2	BPHL	BPHL	VPS26C	VPS26C
ASXL1	ASXL1	CAGE1	CAGE1	CDKN2B	CDKN2B	KIAA1671	KIAA1671	TEC	TEC
AP1S2	AP1S2	JAG1	JAG1	TPX2	TPX2	CUBN	CUBN	CHM	CHM
KAT14	KAT14	ASXL1	ASXL1	UBASH3A	UBASH3A	STOML3	STOML3	FERMT2	FERMT2
NUDT15	NUDT15	HLCS	HLCS	XKR5	XKR5	MMP11	MMP11	WAS	WAS
HLCS	HLCS	CBR3	CBR3	PLCB4	PLCB4	PTBP1	PTBP1	LDLRAD4	LDLRAD4
CBR3	CBR3	KAT14	KAT14	NOP56	NOP56	MCM10	MCM10	TXNL4A	TXNL4A
SNAPC3	SNAPC3	AP1S2	AP1S2	ACBD7	ACBD7	NAPB	NAPB	ANKRD49	ANKRD49
JAG1	JAG1	NUDT15	NUDT15	TDRD3	TDRD3	CDC37L1	CDC37L1	SUPT16H	SUPT16H
PHACTR1	PHACTR1	SSR1	SSR1	EIF1AX	EIF1AX	RRBP1	RRBP1	AVP	AVP
CAGE1	CAGE1	SUCLA2	SUCLA2	KIZ	KIZ	FREM1	FREM1	MBOAT4	MBOAT4
SHROOM2	SHROOM2	ZDHHC21	ZDHHC21	GMPR	GMPR	OTOR	OTOR	TOR2A	TOR2A
NEK3	NEK3	SLC37A1	SLC37A1	ASPHD2	ASPHD2	PRSS57	PRSS57	KRT5	KRT5
ADORA2A	ADORA2A	MBTPS2	MBTPS2	RHBDF1	RHBDF1	DEFB119	DEFB119	WBP1L	WBP1L
RCAN1	RCAN1	CNTN4	CNTN4	BACE2	BACE2	DONSON	DONSON	VOPP1	VOPP1
SMOX	SMOX	DZANK1	DZANK1	KIF16B	KIF16B	CRYZL1	CRYZL1	SERPINA5	SERPINA5
LRRC63	LRRC63	RIC8A	RIC8A	ATRN	ATRN	PDIA2	PDIA2	BORCS5	BORCS5
PANK2	PANK2	CLDN5	CLDN5	RBBP9	RBBP9	OVOL2	OVOL2	RNASE10	RNASE10
NRN1	NRN1	CDNF	CDNF	NME4	NME4	ST8SIA6	ST8SIA6	ZNF280C	ZNF280C
SERPINB1	SERPINB1	ZMYND11	ZMYND11	MORC3	MORC3	GPX4	GPX4	LCP1	LCP1
BMP6	BMP6	ABHD12	ABHD12	THOC5	THOC5	BCR	BCR	RELCH	RELCH
GATA3	GATA3	SBNO2	SBNO2	ACSS1	ACSS1	MIF	MIF	FOXO1	FOXO1
LFNG	LFNG	HSCB	HSCB	MPDZ	MPDZ	CDADC1	CDADC1	LMX1B	LMX1B
ZDHHC8	ZDHHC8	SMARCA2	SMARCA2	RANBP1	RANBP1	TMEM170B	TMEM170B	TASL	TASL
SON	SON	DECR2	DECR2	MAD1L1	MAD1L1	TANGO2	TANGO2	MYO9A	MYO9A
MCPH1	MCPH1	NDUFB6	NDUFB6	WDR4	WDR4	MKKS	MKKS	TLL2	TLL2
GLDC	GLDC	RALGAPA2	RALGAPA2	TFAP2A	TFAP2A	RAB36	RAB36	WDR11	WDR11
KLHL15	KLHL15	FBXO25	FBXO25	RBAK	RBAK	FAM216B	FAM216B	CRK	CRK
ZBTB21	ZBTB21	CFAP61	CFAP61	NOL7	NOL7	FOXO1	FOXO1	CASTOR1	CASTOR1
CBARP	CBARP	ADTRP	ADTRP	RNASEH2B	RNASEH2B	OSM	OSM	RASL11A	RASL11A
KIF3B	KIF3B	STMND1	STMND1	CCM2L	CCM2L	CDYL	CDYL	HMBOX1	HMBOX1
LMF1	LMF1	ELAVL2	ELAVL2	HAUS6	HAUS6	CRYBB1	CRYBB1	APBA1	APBA1
TASP1	TASP1	DNAJC15	DNAJC15	SNX5	SNX5	WDFY2	WDFY2	KCNA5	KCNA5
SMU1	SMU1	KIF3B	KIF3B	PLPP2	PLPP2	SYNDIG1	SYNDIG1	PABPC4L	PABPC4L
ELAVL2	ELAVL2	LMF1	LMF1	PUDP	PUDP	SLC35B3	SLC35B3	CLMN	CLMN
DNAJC15	DNAJC15	SMU1	SMU1	FAM20C	FAM20C	ALG11	ALG11	MEI1	MEI1
IMPACT	IMPACT	TASP1	TASP1	IFITM5	IFITM5	SYAP1	SYAP1	CXXC1	CXXC1
EIF2AK4	EIF2AK4	GLDC	GLDC	FOXK1	FOXK1	EMID1	EMID1	SEC61G	SEC61G
PFKL	PFKL	CBARP	CBARP	TLR7	TLR7	CFD	CFD	CREB5	CREB5
SCGN	SCGN	KLHL15	KLHL15	VLDLR	VLDLR	MEIG1	MEIG1	PAPSS1	PAPSS1
ZCCHC7	ZCCHC7	ZBTB21	ZBTB21	ACER2	ACER2	NDUFAF5	NDUFAF5	FBXW4	FBXW4
TSPYL2	TSPYL2	GATA3	GATA3	PITRM1	PITRM1	PALM	PALM	GRIK1	GRIK1
TESK1	TESK1	SON	SON	RGCC	RGCC	PSMG4	PSMG4	MRPL41	MRPL41
DYNLRB1	DYNLRB1	MCPH1	MCPH1	ITPR1	ITPR1	RBBP7	RBBP7	PRICKLE3	PRICKLE3
IPO4	IPO4	ZDHHC8	ZDHHC8	ELANE	ELANE	ITSN1	ITSN1	NATD1	NATD1
GNA14	GNA14	LFNG	LFNG	CAPN15	CAPN15	ARHGDIG	ARHGDIG	NDUFA1	NDUFA1
LBP	LBP	SERPINB1	SERPINB1	INSL6	INSL6	FREM2	FREM2	RPS6KA2	RPS6KA2
MSRB2	MSRB2	BMP6	BMP6	SCEL	SCEL	HSPA14	HSPA14	TSSK4	TSSK4
OLFM2	OLFM2	NRN1	NRN1	ARHGAP6	ARHGAP6	MLLT3	MLLT3	TYMS	TYMS
VCP	VCP	PANK2	PANK2	ADAMTSL1	ADAMTSL1	FOCAD	FOCAD	PLOD3	PLOD3
PDGFRL	PDGFRL	LRRC63	LRRC63	CREB5	CREB5	ITIH2	ITIH2	SCD5	SCD5
CCDC174	CCDC174	SMOX	SMOX	PSORS1C2	PSORS1C2	TUBB2A	TUBB2A	PRTFDC1	PRTFDC1
TYMS	TYMS	NEK3	NEK3	SAFB	SAFB	WDR37	WDR37	MPI	MPI
CDKN2D	CDKN2D	ADORA2A	ADORA2A	DLC1	DLC1	SLC1A1	SLC1A1	RNF215	RNF215
ANKRD33B	ANKRD33B	RCAN1	RCAN1	NDP	NDP	SNAP29	SNAP29	APCDD1	APCDD1
COL6A2	COL6A2	SKIV2L	SKIV2L	NDRG3	NDRG3	KANK1	KANK1	ALDH1A1	ALDH1A1
TJP3	TJP3	LRP10	LRP10	SOX4	SOX4	DCLK1	DCLK1	RIC3	RIC3
HCFC1R1	HCFC1R1	IFT27	IFT27	TSEN2	TSEN2	ACTR5	ACTR5	AVPI1	AVPI1
SLC45A2	SLC45A2	ANKRD10	ANKRD10	TRIM66	TRIM66	CACNA1F	CACNA1F	TEAD4	TEAD4
COMMD7	COMMD7	SH3BP5	SH3BP5	SLC4A7	SLC4A7	GAS6	GAS6	SLC66A2	SLC66A2
NUP210	NUP210	GATA6	GATA6	LETM2	LETM2	SLA2	SLA2	TCN2	TCN2
CCDC22	CCDC22	CSGALNACT2	CSGALNACT2	FOXR2	FOXR2	ZFR	ZFR	RAB39A	RAB39A
ZNF598	ZNF598	SBF2	SBF2	RNF207	RNF207	TRIO	TRIO	UPP1	UPP1
ISG15	ISG15	EFR3B	EFR3B	TAX1BP1	TAX1BP1	ATAD2B	ATAD2B	ESS2	ESS2
PCGF3	PCGF3	BRIX1	BRIX1	LPCAT4	LPCAT4	WDR70	WDR70	NIPA1	NIPA1
OGN	OGN	YWHAH	YWHAH	SH3BP2	SH3BP2	KLF11	KLF11	COPS4	COPS4
REC8	REC8	DCT	DCT	ZBTB49	ZBTB49	ATRAID	ATRAID	AP5S1	AP5S1
ZNF41	ZNF41	DLG3	DLG3	CDC42EP1	CDC42EP1	DRG1	DRG1	CXorf58	CXorf58
IL25	IL25	ANKRD54	ANKRD54	NFKBIL1	NFKBIL1	TNIP2	TNIP2	ESCO1	ESCO1
MYO1F	MYO1F	MTURN	MTURN	ENOSF1	ENOSF1	PTTG1IP	PTTG1IP	SGSM3	SGSM3
FKBP4	FKBP4	BASP1	BASP1	AKIP1	AKIP1	TNFAIP8L1	TNFAIP8L1	USP12	USP12
KLF8	KLF8	CXCL12	CXCL12	TRMU	TRMU	CCNB1IP1	CCNB1IP1	AGMO	AGMO
ZZEF1	ZZEF1	DNAI1	DNAI1	FAM160B2	FAM160B2	BRPF1	BRPF1	TTF1	TTF1
PARP11	PARP11	MMP25	MMP25	PES1	PES1	AIMP2	AIMP2	IKZF3	IKZF3
CRELD1	CRELD1	MAGEL2	MAGEL2	THOP1	THOP1	FGF10	FGF10	RIOK1	RIOK1
EVC2	EVC2	RELL1	RELL1	CDK20	CDK20	CCDC134	CCDC134	AIMP2	AIMP2
UVSSA	UVSSA	MLST8	MLST8	PIM2	PIM2	ZSCAN16	ZSCAN16	PIMREG	PIMREG
ZSWIM3	ZSWIM3	MPND	MPND	HABP4	HABP4	IRF9	IRF9	KIF5B	KIF5B
WIPF3	WIPF3	EPS8L2	EPS8L2	PPP4R1	PPP4R1	FBP2	FBP2	NACC2	NACC2
SUMO3	SUMO3	ZNF391	ZNF391	CCAR2	CCAR2	ANKRD63	ANKRD63	JAK2	JAK2
TRAF7	TRAF7	ZC4H2	ZC4H2	MEX3D	MEX3D	EIF3D	EIF3D	RAB12	RAB12
INCA1	INCA1	FSCN1	FSCN1	GREB1	GREB1	PKD1	PKD1	NR1H3	NR1H3
TTPAL	TTPAL	DHX33	DHX33	ELMO2	ELMO2	CHD6	CHD6	FAM120A	FAM120A
CMTM6	CMTM6	TADA3	TADA3	NPHP4	NPHP4	CAMKK1	CAMKK1	RABEP1	RABEP1
VPS13A	VPS13A	RNF215	RNF215	DDHD2	DDHD2	ROGDI	ROGDI	TOLLIP	TOLLIP
NINJ1	NINJ1	CPVL	CPVL	CIB4	CIB4	RHOG	RHOG	CCM2L	CCM2L
ZMYM3	ZMYM3	OGDH	OGDH	PTH	PTH	GCAT	GCAT	SLC38A2	SLC38A2
CCNL2	CCNL2	DVL1	DVL1	ZNF341	ZNF341	ATP4B	ATP4B	NIBAN2	NIBAN2
PRKCZ	PRKCZ	KIF27	KIF27	GPR153	GPR153	DGKK	DGKK	PDZD8	PDZD8
MSMP	MSMP	RMI1	RMI1	TRPC4AP	TRPC4AP	HERC4	HERC4	BCL2	BCL2
PPARGC1A	PPARGC1A	USP42	USP42	ENKUR	ENKUR	WDR35	WDR35	SLC9A6	SLC9A6
BRF2	BRF2	TMEM72	TMEM72	DEAF1	DEAF1	GJB1	GJB1	FRYL	FRYL
DIP2A	DIP2A	ZNF174	ZNF174	LOXL2	LOXL2	PERM1	PERM1	FAIM2	FAIM2
STARD3NL	STARD3NL	DCAF10	DCAF10	MTUS1	MTUS1	WDR45	WDR45	ZNF711	ZNF711
SUN2	SUN2	SFRP4	SFRP4	HPCAL1	HPCAL1	KDELR2	KDELR2	RHOV	RHOV
ASPN	ASPN	SHISA8	SHISA8	BMF	BMF	PAX5	PAX5	RAMP3	RAMP3
MTMR14	MTMR14	APBB1IP	APBB1IP	RP2	RP2	TMEM255B	TMEM255B	PRMT5	PRMT5
NGDN	NGDN	LRRC3B	LRRC3B	GREM1	GREM1	RAPGEF5	RAPGEF5	MAPK11	MAPK11
PPP1R16B	PPP1R16B	FEM1A	FEM1A	SREBF2	SREBF2	PTAR1	PTAR1	SLC5A12	SLC5A12
SRD5A1	SRD5A1	SLC28A3	SLC28A3	MYO16	MYO16	KIF5B	KIF5B	PORCN	PORCN
CCDC107	CCDC107	PRICKLE3	PRICKLE3	DNMT3A	DNMT3A	DPH3	DPH3	ZNF81	ZNF81
C6	C6	TOX2	TOX2	APEX2	APEX2	ZSCAN26	ZSCAN26	DKK1	DKK1
GNAL	GNAL	CRK	CRK	PKNOX1	PKNOX1	NEU1	NEU1	TNFSF11	TNFSF11
ADIPOR2	ADIPOR2	IL2RB	IL2RB	ZNF182	ZNF182	SAPCD1	SAPCD1	GMDS	GMDS
DIRAS1	DIRAS1	TELO2	TELO2	ANKS3	ANKS3	NADK2	NADK2	OPHN1	OPHN1
NDUFB10	NDUFB10	CREBBP	CREBBP	LGALS1	LGALS1	CSNK2B	CSNK2B	PRMT8	PRMT8
BAIAP2L2	BAIAP2L2	MTMR12	MTMR12	DUSP4	DUSP4	TRIM71	TRIM71	ARPC5L	ARPC5L
MYBL2	MYBL2	NEFL	NEFL	NRIP3	NRIP3	ZNF157	ZNF157	EWSR1	EWSR1
ASXL3	ASXL3	CAMTA2	CAMTA2	CAMK1	CAMK1	MSN	MSN	HAUS2	HAUS2
GTF3C2	GTF3C2	ICAM1	ICAM1	OSBPL1A	OSBPL1A	MATK	MATK	PGAP3	PGAP3
SORBS3	SORBS3	ZFP57	ZFP57	MDC1	MDC1	SEC14L3	SEC14L3	TMTC4	TMTC4
BAMBI	BAMBI	DBNDD2	DBNDD2	GPR173	GPR173	TTLL1	TTLL1	HIVEP1	HIVEP1
LITAF	LITAF	TGM1	TGM1	MASTL	MASTL	SKIDA1	SKIDA1	MRPL50	MRPL50
VWA1	VWA1	ROCK2	ROCK2	MYCN	MYCN	PSMG2	PSMG2	VAMP7	VAMP7
RASD2	RASD2	NUP155	NUP155	RAD51AP1	RAD51AP1	AFAP1	AFAP1	DNMBP	DNMBP
UBE2R2	UBE2R2	E4F1	E4F1	TBL3	TBL3	SGMS1	SGMS1	PIGA	PIGA
STT3B	STT3B	CTNND2	CTNND2	DENND1C	DENND1C	SCAND1	SCAND1	PITPNM3	PITPNM3
MEI1	MEI1	OPHN1	OPHN1	FAM98B	FAM98B	BAHD1	BAHD1	RBFA	RBFA
CAND2	CAND2	IL7R	IL7R	GPR180	GPR180	FSD1	FSD1	PRMT9	PRMT9
NRG1	NRG1	REXO1	REXO1	NPR2	NPR2	SF3A2	SF3A2	CCDC22	CCDC22
APBA1	APBA1	FARP1	FARP1	IPPK	IPPK	ATP6V1C2	ATP6V1C2	PACSIN3	PACSIN3
YWHAB	YWHAB	CYFIP1	CYFIP1	CDH9	CDH9	MCM5	MCM5	NEDD8	NEDD8
MICU3	MICU3	MICALL1	MICALL1	PUSL1	PUSL1	TNFRSF13C	TNFRSF13C	AASDHPPT	AASDHPPT
AGPAT3	AGPAT3	SETBP1	SETBP1	PIP5K1B	PIP5K1B	ABI1	ABI1	CLRN3	CLRN3
DNAJC11	DNAJC11	ATG4D	ATG4D	POLD2	POLD2	KANK3	KANK3	CARS2	CARS2
LEPROTL1	LEPROTL1	MYH9	MYH9	TTLL12	TTLL12	NOL9	NOL9	UPB1	UPB1
PGM5	PGM5	RPH3AL	RPH3AL	UBE2QL1	UBE2QL1	MGAT3	MGAT3	EVL	EVL
EHD3	EHD3	ZFYVE28	ZFYVE28	PISD	PISD	CDH6	CDH6	CPVL	CPVL
PICK1	PICK1	FOXO4	FOXO4	SPON2	SPON2	ELFN2	ELFN2	PARM1	PARM1
EYA2	EYA2	CNOT10	CNOT10	LIMK2	LIMK2	OSBPL10	OSBPL10	GCH1	GCH1
SVIL	SVIL	SS18	SS18	CIITA	CIITA	TGIF2	TGIF2	FBXL4	FBXL4
CHCHD4	CHCHD4	ADRA2C	ADRA2C	RAD18	RAD18	AFG3L2	AFG3L2	GRHPR	GRHPR
TUBB4A	TUBB4A	SKI	SKI	IPO5	IPO5	C3	C3	NALF1	NALF1
INTS9	INTS9	DNHD1	DNHD1	METTL22	METTL22	INPP5K	INPP5K	SNORD113-1	SNORD113-1
CUL4A	CUL4A	PXMP4	PXMP4	EHMT2	EHMT2	NCBP3	NCBP3	F10	F10
NRIP2	NRIP2	ZNF184	ZNF184	NIPBL	NIPBL	DTNA	DTNA	TPM2	TPM2
MRPS25	MRPS25	PACSIN2	PACSIN2	PITPNA	PITPNA	PHYHIP	PHYHIP	C22orf39	C22orf39
ACTC1	ACTC1	BLOC1S4	BLOC1S4	TEF	TEF	RIC3	RIC3	TBC1D10A	TBC1D10A
SH3TC1	SH3TC1	PIK3IP1	PIK3IP1	SLC34A2	SLC34A2	TPRG1L	TPRG1L	CSTF3	CSTF3
EPDR1	EPDR1	TRIM27	TRIM27	ROMO1	ROMO1	MYT1L	MYT1L	CCIN	CCIN
CCDC6	CCDC6	TRABD	TRABD	ZNF622	ZNF622	CTNS	CTNS	WFIKKN1	WFIKKN1
RER1	RER1	TAB1	TAB1	RHOB	RHOB	SRP14	SRP14	SPACA3	SPACA3
WRN	WRN	NRP1	NRP1	LDAH	LDAH	NCF4	NCF4	ONECUT2	ONECUT2
ATP6V1B2	ATP6V1B2	HNF4A	HNF4A	MTMR9	MTMR9	TRPM2	TRPM2	MX1	MX1
VAV1	VAV1	PSTPIP2	PSTPIP2	ARHGAP21	ARHGAP21	R3HCC1	R3HCC1	RNF169	RNF169
ANLN	ANLN	PHF2	PHF2	S1PR5	S1PR5	FAM166B	FAM166B	AP1S1	AP1S1
PKMYT1	PKMYT1	E2F6	E2F6	IL17RC	IL17RC	EVI5L	EVI5L	FKBP4	FKBP4
ZNF414	ZNF414	TCF20	TCF20	TTI1	TTI1	POFUT2	POFUT2	MAMDC2	MAMDC2
REEP3	REEP3	PRR5	PRR5	ASCL2	ASCL2	METTL17	METTL17	ARIH1	ARIH1
BRD9	BRD9	LAP3	LAP3	SRRM2	SRRM2	EGFLAM	EGFLAM	N4BP2L1	N4BP2L1
SLC25A41	SLC25A41	TAPT1	TAPT1	MRPL17	MRPL17	PROZ	PROZ	CHST1	CHST1
PHF8	PHF8	SULF2	SULF2	MTMR7	MTMR7	PPP3CC	PPP3CC	BRD3	BRD3
ZNF513	ZNF513	TMEM41B	TMEM41B	KLHL17	KLHL17	STOX1	STOX1	FIBIN	FIBIN
PIN1	PIN1	CASKIN1	CASKIN1	RBL1	RBL1	PDIA6	PDIA6	GLYAT	GLYAT
A1CF	A1CF	SULT4A1	SULT4A1	WDR43	WDR43	LPIN1	LPIN1	GLS2	GLS2
SDC1	SDC1	MEOX2	MEOX2	LPIN3	LPIN3	RIBC1	RIBC1	NARS1	NARS1
VAPA	VAPA	TRAPPC8	TRAPPC8	FOXRED2	FOXRED2	YBEY	YBEY	ALB	ALB
RNF141	RNF141	ITGB1	ITGB1	ALDH1A1	ALDH1A1	FAM118A	FAM118A	CCDC6	CCDC6
SLC35C2	SLC35C2	TCN2	TCN2	PSME1	PSME1	MPP6	MPP6	YBX3	YBX3
KDM5A	KDM5A	IL17RE	IL17RE	FBLN1	FBLN1	MACC1	MACC1	DDI1	DDI1
ADRA1A	ADRA1A	GAL3ST1	GAL3ST1	RPLP2	RPLP2	CRELD2	CRELD2	ZZEF1	ZZEF1
PPP1R3E	PPP1R3E	HSF2BP	HSF2BP	RNMT	RNMT	CEP72	CEP72	ABCC10	ABCC10
FGL1	FGL1	XAB2	XAB2	PABPN1	PABPN1	CTSL	CTSL	CCNQ	CCNQ
RALBP1	RALBP1	CCDC152	CCDC152	AQP4	AQP4	PGAM2	PGAM2	DGCR2	DGCR2
LDLRAD4	LDLRAD4	VPS41	VPS41	APBA3	APBA3	NDUFS7	NDUFS7	RHOT2	RHOT2
ABHD4	ABHD4	SMTNL2	SMTNL2	SLC2A9	SLC2A9	PMS2	PMS2	ARID2	ARID2
SOCS1	SOCS1	CREM	CREM	TM9SF2	TM9SF2	ZSCAN12	ZSCAN12	CDC42EP2	CDC42EP2
PRKG1	PRKG1	DEXI	DEXI	LSM1	LSM1	NEDD8	NEDD8	F7	F7
KLF16	KLF16	DZIP1	DZIP1	MPPE1	MPPE1	AMPH	AMPH	NFS1	NFS1
GNPTG	GNPTG	VWA7	VWA7	QDPR	QDPR	FRMPD2	FRMPD2	POLI	POLI
KLHL33	KLHL33	ANKMY2	ANKMY2	PCID2	PCID2	MRPL20	MRPL20	CAMTA2	CAMTA2
GRHPR	GRHPR	TIMM22	TIMM22	FRMPD1	FRMPD1	NOL10	NOL10	SLC16A7	SLC16A7
IER3	IER3	GSR	GSR	HUWE1	HUWE1	ALG12	ALG12	FAM3A	FAM3A
GPR82	GPR82	MLLT10	MLLT10	CDKN1C	CDKN1C	FGF14	FGF14	STOM	STOM
KDM4B	KDM4B	GDAP1L1	GDAP1L1	NOP10	NOP10	RAB12	RAB12	PPIL1	PPIL1
OSMR	OSMR	BRICD5	BRICD5	OSBPL3	OSBPL3	MSANTD1	MSANTD1	FOXC1	FOXC1
DOCK5	DOCK5	NEK10	NEK10	TNNT3	TNNT3	TMEM186	TMEM186	PALD1	PALD1
IAH1	IAH1	VPS37A	VPS37A	PPP1R10	PPP1R10	SH2D4A	SH2D4A	PLCB2	PLCB2
SGSM2	SGSM2	RAB26	RAB26	SLC14A1	SLC14A1	DPY19L1	DPY19L1	TRPC5	TRPC5
TMEM156	TMEM156	CHMP4A	CHMP4A	ELMO1	ELMO1	ISCA1	ISCA1	WBP4	WBP4
DNAJA3	DNAJA3	AVL9	AVL9	GRIP2	GRIP2	TGIF1	TGIF1	KBTBD3	KBTBD3
NR1D2	NR1D2	COLEC11	COLEC11	RPRD1A	RPRD1A	DLGAP1	DLGAP1	INVS	INVS
IZUMO4	IZUMO4	ELP2	ELP2	DDX50	DDX50	PCSK4	PCSK4	MAP3K7	MAP3K7
IRAK2	IRAK2	BMPER	BMPER	UBALD1	UBALD1	NUBP1	NUBP1	TRAF6	TRAF6
ZBTB14	ZBTB14	THBS1	THBS1	TTC33	TTC33	IGF2	IGF2	SP4	SP4
ITGB1BP2	ITGB1BP2	EFNB2	EFNB2	CCHCR1	CCHCR1	TTC38	TTC38	RHOBTB1	RHOBTB1
TBC1D22A	TBC1D22A	LAMP1	LAMP1	PTCH1	PTCH1	PCCA	PCCA	ASB4	ASB4
CRACR2A	CRACR2A	JADE3	JADE3	CSF2RB	CSF2RB	FAHD1	FAHD1	IFNAR2	IFNAR2
CCT5	CCT5	EMB	EMB	ARPP21	ARPP21	ZNF438	ZNF438	AP5Z1	AP5Z1
RPL37	RPL37	GGACT	GGACT	THTPA	THTPA	SLC17A4	SLC17A4	ARX	ARX
CRMP1	CRMP1	STAR	STAR	ZNF32	ZNF32	SYT9	SYT9	MTRES1	MTRES1
HRH4	HRH4	RASEF	RASEF	UHRF1	UHRF1	ZSWIM1	ZSWIM1	DHX8	DHX8
TMTC4	TMTC4	SRGN	SRGN	INSR	INSR	SLC22A18	SLC22A18	PTAR1	PTAR1
ANKRD29	ANKRD29	SLX4	SLX4	DUSP18	DUSP18	UBXN2A	UBXN2A	TTC17	TTC17
NUP98	NUP98	RBMS3	RBMS3	MRPL4	MRPL4	CRTAP	CRTAP	RAB32	RAB32
MAP2K7	MAP2K7	DDX56	DDX56	INTS10	INTS10	MCCD1	MCCD1	MADD	MADD
DCDC2	DCDC2	TCF3	TCF3	TNF	TNF	RNF223	RNF223	ABHD13	ABHD13
HMBOX1	HMBOX1	PBLD	PBLD	DUSP8	DUSP8	ZNF311	ZNF311	ARGLU1	ARGLU1
PPL	PPL	RNF125	RNF125	ANXA1	ANXA1	DNASE1L2	DNASE1L2	JCAD	JCAD
APBB1	APBB1	RRP1	RRP1	LIFR	LIFR	GALNT18	GALNT18	MAN1A1	MAN1A1
MCAT	MCAT	LMNB2	LMNB2	FAM160A2	FAM160A2	KIF1C	KIF1C	OSTF1	OSTF1
AZI2	AZI2	RASA3	RASA3	DNAJC17	DNAJC17	ASIP	ASIP	IQSEC3	IQSEC3
TMEM9B	TMEM9B	GPLD1	GPLD1	KIAA0232	KIAA0232	ZNF521	ZNF521	CDIP1	CDIP1
MNT	MNT	GDF10	GDF10	ATF4	ATF4	FBXL7	FBXL7	GOLGA5	GOLGA5
WNK2	WNK2	TFAM	TFAM	CCR4	CCR4	KCTD1	KCTD1	PSME1	PSME1
DKK3	DKK3	MAMDC2	MAMDC2	CPTP	CPTP	DDX1	DDX1	PSPH	PSPH
SMPD1	SMPD1	DNMT3B	DNMT3B	OSBP2	OSBP2	PRMT8	PRMT8	RNGTT	RNGTT
THSD7A	THSD7A	TPMT	TPMT	WNK1	WNK1	ARFIP2	ARFIP2	PPP2R2C	PPP2R2C
STK19	STK19	MSR1	MSR1	NLRC4	NLRC4	XPO7	XPO7	USP25	USP25
OXSM	OXSM	EDEM1	EDEM1	STARD8	STARD8	SLC1A3	SLC1A3	COPRS	COPRS
ESCO2	ESCO2	PTRHD1	PTRHD1	CDH24	CDH24	SMC6	SMC6	TLR8	TLR8
PAIP1	PAIP1	SLC12A5	SLC12A5	MFSD14B	MFSD14B	SCUBE2	SCUBE2	BCL2L13	BCL2L13
AMPD3	AMPD3	POLR2F	POLR2F	MIB1	MIB1	EPG5	EPG5	SAV1	SAV1
PHF13	PHF13	ZDHHC2	ZDHHC2	AEBP1	AEBP1	MEIS2	MEIS2	CLIC2	CLIC2
ERRFI1	ERRFI1	HINT2	HINT2	ADAM17	ADAM17	WRAP73	WRAP73	CCDC77	CCDC77
DGKB	DGKB	ZNRF2	ZNRF2	TIMM13	TIMM13	TMEM128	TMEM128	EEF1A2	EEF1A2
CDH18	CDH18	MOCOS	MOCOS	ATP2B2	ATP2B2	NFAM1	NFAM1	RARA	RARA
RRAS2	RRAS2	PTPRM	PTPRM	CACNG2	CACNG2	HACL1	HACL1	ACO2	ACO2
SUPT7L	SUPT7L	SLC5A1	SLC5A1	FOXP3	FOXP3	NELFE	NELFE	DUSP18	DUSP18
KCNU1	KCNU1	TSPAN9	TSPAN9	CD81	CD81	TMEM214	TMEM214	TNFRSF13C	TNFRSF13C
TNFRSF25	TNFRSF25	SGCZ	SGCZ	PCIF1	PCIF1	FAM221A	FAM221A	DESI1	DESI1
PIDD1	PIDD1	F10	F10	RPS19BP1	RPS19BP1	ZC3H7B	ZC3H7B	TDRD3	TDRD3
AGTPBP1	AGTPBP1	KCTD5	KCTD5	ACER1	ACER1	TNFSF14	TNFSF14	FRAT1	FRAT1
LONRF1	LONRF1	SYT8	SYT8	NMRK1	NMRK1	ALK	ALK	ING2	ING2
ASB12	ASB12	RNASE12	RNASE12	NDUFS6	NDUFS6	MYOM1	MYOM1	CAMSAP1	CAMSAP1
TOLLIP	TOLLIP	LAMA3	LAMA3	CARS2	CARS2	ATP11A	ATP11A	SLC6A4	SLC6A4
MAGEH1	MAGEH1	DNAJC1	DNAJC1	PDPK1	PDPK1	CEND1	CEND1	LRFN4	LRFN4
SPIN4	SPIN4	ABCB5	ABCB5	MIOS	MIOS	ARL8B	ARL8B	PET117	PET117
EIF3L	EIF3L	BPIFA3	BPIFA3	ITGB8	ITGB8	PPP2R2A	PPP2R2A	MMP9	MMP9
HES2	HES2	KCNJ4	KCNJ4	PRKAA1	PRKAA1	NCOA5	NCOA5	SPIRE1	SPIRE1
DNAJC21	DNAJC21	PIK3C2A	PIK3C2A	SEC13	SEC13	METTL4	METTL4	PHF24	PHF24
EMP2	EMP2	TEX30	TEX30	ZNF12	ZNF12	SHD	SHD	ESCO2	ESCO2
HMGCS1	HMGCS1	ADGRA3	ADGRA3	PPP1CB	PPP1CB	TSPO	TSPO	CFD	CFD
IRS2	IRS2	DSG2	DSG2	MEIOB	MEIOB	STC1	STC1	DIPK2B	DIPK2B
ALLC	ALLC	SLC12A7	SLC12A7	NAPG	NAPG	C1QTNF7	C1QTNF7	RTTN	RTTN
CA9	CA9	PORCN	PORCN	SLC25A22	SLC25A22	LRPAP1	LRPAP1	SEC24B	SEC24B
CARMIL3	CARMIL3	CEP78	CEP78	WDCP	WDCP	ATP10A	ATP10A	FTCD	FTCD
TRIL	TRIL	ABHD17A	ABHD17A	TCF19	TCF19	SLC35A2	SLC35A2	PLEKHA7	PLEKHA7
KLHL29	KLHL29	PARG	PARG	ADI1	ADI1	EIF4ENIF1	EIF4ENIF1	MEOX2	MEOX2
CHAF1A	CHAF1A	BICC1	BICC1	RAP1GAP2	RAP1GAP2	SLC2A10	SLC2A10	CEP162	CEP162
CFP	CFP	RPN2	RPN2	SMTN	SMTN	PDE4A	PDE4A	GALC	GALC
CDC37	CDC37	AUH	AUH	CFAP99	CFAP99	AJAP1	AJAP1	SAYSD1	SAYSD1
NUDT16L1	NUDT16L1	KIF3C	KIF3C	EDA	EDA	SKAP2	SKAP2	ZNF451	ZNF451
KIAA0895	KIAA0895	GALNT1	GALNT1	KIF13B	KIF13B	TEAD1	TEAD1	ZBTB42	ZBTB42
ETV1	ETV1	CLUH	CLUH	ZWINT	ZWINT	ADGRA2	ADGRA2	SNRPD3	SNRPD3
RBPJL	RBPJL	SLC7A8	SLC7A8	DERL2	DERL2	AP1M2	AP1M2	PRND	PRND
PDZD2	PDZD2	TOMM34	TOMM34	GPR108	GPR108	VSIG4	VSIG4	GSDMA	GSDMA
GADD45G	GADD45G	GFER	GFER	CDCA7L	CDCA7L	PRDM16	PRDM16	CSTF2T	CSTF2T
GNL1	GNL1	PPP1R3B	PPP1R3B	TPP2	TPP2	PSMB5	PSMB5	STYK1	STYK1
PDE3B	PDE3B	APCDD1	APCDD1	RHOBTB2	RHOBTB2	IFITM10	IFITM10	HTRA1	HTRA1
ATXN10	ATXN10	APC2	APC2	DNAL4	DNAL4	TMEM88B	TMEM88B	RPP40	RPP40
TJP1	TJP1	FBN3	FBN3	IRX1	IRX1	RNF138	RNF138	DNM1	DNM1
BTD	BTD	DNAJB5	DNAJB5	PLTP	PLTP	CC2D2A	CC2D2A	NANOS1	NANOS1
ARL4A	ARL4A	NRM	NRM	SUV39H1	SUV39H1	RBKS	RBKS	PDLIM5	PDLIM5
B4GALNT3	B4GALNT3	PLEKHG5	PLEKHG5	ATP2A3	ATP2A3	PANX2	PANX2	RHBDD3	RHBDD3
GRTP1	GRTP1	RGP1	RGP1	RNF38	RNF38	MOG	MOG	MYO1E	MYO1E
MTRR	MTRR	ZHX3	ZHX3	RFTN1	RFTN1	TIGD7	TIGD7	ARL4D	ARL4D
RRAGB	RRAGB	FKBP14	FKBP14	PXDN	PXDN	MYDGF	MYDGF	SLC7A1	SLC7A1
DAPK1	DAPK1	S1PR4	S1PR4	NCOA3	NCOA3	LBH	LBH	DMAC1	DMAC1
TBC1D19	TBC1D19	TIMP1	TIMP1	TMEM241	TMEM241	ACSBG2	ACSBG2	BCR	BCR
PHF24	PHF24	ZNF165	ZNF165	LRRC72	LRRC72	RARB	RARB	SLITRK2	SLITRK2
ADAMTS16	ADAMTS16	POLR1E	POLR1E	WNT5B	WNT5B	KCNF1	KCNF1	HOGA1	HOGA1
PRR15	PRR15	TSSC4	TSSC4	PARP8	PARP8	LTA	LTA	MAP9	MAP9
JAGN1	JAGN1	ERC1	ERC1	ERGIC3	ERGIC3	PCM1	PCM1	SOX3	SOX3
HMOX1	HMOX1	ABT1	ABT1	AGRN	AGRN	CEP104	CEP104	AZGP1	AZGP1
GRIN2A	GRIN2A	BPI	BPI	CELSR1	CELSR1	STK4	STK4	FAM83B	FAM83B
ERCC6L2	ERCC6L2	AHRR	AHRR	LTB4R	LTB4R	FAM13C	FAM13C	GLRX5	GLRX5
PRMT5	PRMT5	KCNQ1	KCNQ1	LARGE1	LARGE1	CARD19	CARD19	E2F1	E2F1
MSRA	MSRA	ZBED9	ZBED9	PPP2R2C	PPP2R2C	FGFRL1	FGFRL1	PRMT2	PRMT2
GGA1	GGA1	PSMA8	PSMA8	BST1	BST1	LTB	LTB	PTPN3	PTPN3
RPP25L	RPP25L	ROCK1	ROCK1	TMCO3	TMCO3	SCIN	SCIN	B4GALNT3	B4GALNT3
NFIL3	NFIL3	MATN3	MATN3	CAMSAP3	CAMSAP3	S1PR2	S1PR2	ASB8	ASB8
CNOT7	CNOT7	NUDT2	NUDT2	PLCB2	PLCB2	TRPV3	TRPV3	PRAG1	PRAG1
SPAG4	SPAG4	TRPM1	TRPM1	DRC1	DRC1	GRM7	GRM7	RAB20	RAB20
NOL4	NOL4	TMEM175	TMEM175	SEC14L5	SEC14L5	SHC3	SHC3	DDIT4L	DDIT4L
AGBL5	AGBL5	TYK2	TYK2	LMO1	LMO1	TNFSF13B	TNFSF13B	TRIM26	TRIM26
IGFALS	IGFALS	AGR2	AGR2	LRRC8E	LRRC8E	TRAPPC5	TRAPPC5	ITPR3	ITPR3
CCDC149	CCDC149	FBXL18	FBXL18	PREB	PREB	FITM1	FITM1	ABT1	ABT1
WEE1	WEE1	PIM3	PIM3	POLR3H	POLR3H	LSS	LSS	BUD31	BUD31
GPKOW	GPKOW	PRTFDC1	PRTFDC1	IFT172	IFT172	GHRHR	GHRHR	IBTK	IBTK
LPCAT1	LPCAT1	CARHSP1	CARHSP1	DUSP26	DUSP26	RBM10	RBM10	MTERF1	MTERF1
ZNF554	ZNF554	SERHL2	SERHL2	CTR9	CTR9	PRMT2	PRMT2	FREM3	FREM3
TLN1	TLN1	GHR	GHR	TEAD4	TEAD4	CSNK1G2	CSNK1G2	NT5C3B	NT5C3B
CSTF2T	CSTF2T	GNA11	GNA11	NTSR2	NTSR2	RPL32	RPL32	SCAI	SCAI
TBC1D1	TBC1D1	SFTA2	SFTA2	MMP9	MMP9	VMAC	VMAC	TTPAL	TTPAL
SLC6A1	SLC6A1	ARHGAP22	ARHGAP22	SRC	SRC	TSPEAR	TSPEAR	PPA2	PPA2
UBQLN1	UBQLN1	EIF4EBP1	EIF4EBP1	VSTM2L	VSTM2L	NAP1L4	NAP1L4	MTURN	MTURN
ITGA1	ITGA1	RRM2	RRM2	STX18	STX18	CREB3	CREB3	CCL11	CCL11
MAPRE2	MAPRE2	LMCD1	LMCD1	ABCA3	ABCA3	RBFOX2	RBFOX2	FSIP1	FSIP1
MID1IP1	MID1IP1	TTC39C	TTC39C	EMC7	EMC7	FLYWCH2	FLYWCH2	ZNF484	ZNF484
ARGLU1	ARGLU1	EFHB	EFHB	SYP	SYP	CLPTM1L	CLPTM1L	RAB26	RAB26
TMEM267	TMEM267	ADAM7	ADAM7	TST	TST	SF3A1	SF3A1	SCARNA13	SCARNA13
RNF144A	RNF144A	SF3B6	SF3B6	CCL28	CCL28	ENO3	ENO3	DDX27	DDX27
NELFA	NELFA	NOXO1	NOXO1	C1QTNF6	C1QTNF6	AGMO	AGMO	FNDC11	FNDC11
RAI14	RAI14	TAF10	TAF10	WNK3	WNK3	MED10	MED10	RENBP	RENBP
NDRG2	NDRG2	RPUSD2	RPUSD2	KLF13	KLF13	ENHO	ENHO	CCDC134	CCDC134
WNT7B	WNT7B	MFSD2B	MFSD2B	FXN	FXN	UPK3A	UPK3A	RESF1	RESF1
GATA4	GATA4	NDN	NDN	STK24	STK24	MIB2	MIB2	PRTN3	PRTN3
CTNNA3	CTNNA3	SCARA5	SCARA5	TNKS	TNKS	SYS1	SYS1	APOBEC1	APOBEC1
TOX4	TOX4	TNRC18	TNRC18	SWAP70	SWAP70	MTFP1	MTFP1	TESK1	TESK1
RNF144B	RNF144B	CENPM	CENPM	TRAP1	TRAP1	GPRIN2	GPRIN2	SEMA3A	SEMA3A
PANK4	PANK4	DOC2B	DOC2B	NXN	NXN	DHRS1	DHRS1	ZSWIM3	ZSWIM3
CTXN1	CTXN1	SLC9A7	SLC9A7	TRIM26	TRIM26	FBXO10	FBXO10	LRFN2	LRFN2
NDC80	NDC80	ZNF213	ZNF213	ZFHX2	ZFHX2	RNF212B	RNF212B	KLHL33	KLHL33
TRIB2	TRIB2	RNF39	RNF39	SOD3	SOD3	DDX39B	DDX39B	SLTM	SLTM
FAM126A	FAM126A	ITGB2	ITGB2	NFS1	NFS1	SDC4	SDC4	SRPX2	SRPX2
NME3	NME3	GMPR2	GMPR2	GAK	GAK	APOM	APOM	GSTCD	GSTCD
PIK3C3	PIK3C3	ZNF215	ZNF215	SGO1	SGO1	PLCL2	PLCL2	CPEB3	CPEB3
TFDP1	TFDP1	ZBTB12	ZBTB12	TM4SF5	TM4SF5	KDM1B	KDM1B	MBOAT1	MBOAT1
MOV10L1	MOV10L1	MAGED1	MAGED1	DCTN3	DCTN3	EMC4	EMC4	TSPAN9	TSPAN9
ZSCAN23	ZSCAN23	STIM1	STIM1	YES1	YES1	FAM120C	FAM120C	KIF13B	KIF13B
SUPT16H	SUPT16H	LCORL	LCORL	TFAP4	TFAP4	NXPH1	NXPH1	TRPM2	TRPM2
ADAMTS12	ADAMTS12	DCAF16	DCAF16	CACNA1C	CACNA1C	DTHD1	DTHD1	BCAP31	BCAP31
MYL9	MYL9	PP2D1	PP2D1	BARX1	BARX1	MKRN2OS	MKRN2OS	ITGA5	ITGA5
RAB18	RAB18	CDK16	CDK16	CLDN10	CLDN10	UBE3A	UBE3A	OSBP	OSBP
RASSF4	RASSF4	RNF4	RNF4	PARVG	PARVG	TRIM10	TRIM10	FERMT1	FERMT1
FNDC4	FNDC4	ZBED5	ZBED5	FZR1	FZR1	ATP8B3	ATP8B3	EIF4EBP1	EIF4EBP1
FAR1	FAR1	MORN1	MORN1	UGGT2	UGGT2	PHF5A	PHF5A	PDE3B	PDE3B
NFIC	NFIC	RAP2A	RAP2A	TBXA2R	TBXA2R	RBBP8	RBBP8	MGME1	MGME1
AMACR	AMACR	DENND5A	DENND5A	DAD1	DAD1	ENTHD1	ENTHD1	POLL	POLL
KEAP1	KEAP1	ACOX3	ACOX3	ANKH	ANKH	STK31	STK31	RIN2	RIN2
KIF24	KIF24	ZEB1	ZEB1	ZBTB5	ZBTB5	FAN1	FAN1	ISLR	ISLR
RGN	RGN	NBAS	NBAS	UBE2J2	UBE2J2	MED14	MED14	CARMIL1	CARMIL1
RASGRP1	RASGRP1	TNNC2	TNNC2	TOB2	TOB2	MMP24	MMP24	CCR7	CCR7
SLC25A11	SLC25A11	XPC	XPC	FCER2	FCER2	ARRB2	ARRB2	STX11	STX11
SEPSECS	SEPSECS	BIRC6	BIRC6	C2	C2	SMIM1	SMIM1	LNX1	LNX1
ZNF317	ZNF317	COMMD3	COMMD3	SUB1	SUB1	NCAPG	NCAPG	TMBIM6	TMBIM6
MBOAT1	MBOAT1	TMED4	TMED4	EIF4G2	EIF4G2	RASSF10	RASSF10	FLNA	FLNA
EDA2R	EDA2R	DNASE1	DNASE1	NOP9	NOP9	NSUN6	NSUN6	RRAGB	RRAGB
CHST14	CHST14	DOT1L	DOT1L	MCF2L	MCF2L	ARMC4	ARMC4	RTF2	RTF2
VARS2	VARS2	PIAS4	PIAS4	DCP1B	DCP1B	UBAP1	UBAP1	MFAP5	MFAP5
EXOC3	EXOC3	TRPM6	TRPM6	RHOBTB1	RHOBTB1	XPNPEP3	XPNPEP3	SPDYC	SPDYC
MYBBP1A	MYBBP1A	DNAH11	DNAH11	TP53I3	TP53I3	THOC1	THOC1	MYLK4	MYLK4
CMPK2	CMPK2	HDAC6	HDAC6	EGR2	EGR2	THAP3	THAP3	HLCS	HLCS
ITFG2	ITFG2	RAB10	RAB10	PPM1G	PPM1G	KDELR3	KDELR3	LRRC75A	LRRC75A
ABHD17B	ABHD17B	TTC23L	TTC23L	ZNF385D	ZNF385D	AKAP4	AKAP4	AGFG2	AGFG2
SEL1L3	SEL1L3	CDCA2	CDCA2	PCSK1N	PCSK1N	TVP23A	TVP23A	TCF7L2	TCF7L2
KCNH8	KCNH8	MOB3A	MOB3A	SEMA5A	SEMA5A	RIOK3	RIOK3	DICER1	DICER1
TPPP	TPPP	TRMT61B	TRMT61B	KIAA0930	KIAA0930	ZNF518B	ZNF518B	UBQLN1	UBQLN1
DIRAS2	DIRAS2	NTHL1	NTHL1	ADARB1	ADARB1	C9	C9	NEXMIF	NEXMIF
ZNF358	ZNF358	ZNF24	ZNF24	VASN	VASN	ZNF395	ZNF395	ZPBP	ZPBP
ID4	ID4	GOLPH3	GOLPH3	SPRED1	SPRED1	ARID5B	ARID5B	SLC9A8	SLC9A8
SUSD5	SUSD5	ZC3H7A	ZC3H7A	EMC9	EMC9	TPGS2	TPGS2	TMEM175	TMEM175
WDR13	WDR13	ELAVL1	ELAVL1	E2F1	E2F1	MPV17	MPV17	ITGB7	ITGB7
RRM1	RRM1	SLC29A4	SLC29A4	NLRP14	NLRP14	GPC5	GPC5	TRMU	TRMU
DMTN	DMTN	SRL	SRL	UBE2G1	UBE2G1	FNDC10	FNDC10	SYK	SYK
ENTPD4	ENTPD4	TAX1BP3	TAX1BP3	YIPF6	YIPF6	GAREM1	GAREM1	PKD1	PKD1
KIAA0319	KIAA0319	RUFY2	RUFY2	RHNO1	RHNO1	NMRK2	NMRK2	BARX1	BARX1
PIGG	PIGG	CDH2	CDH2	HNRNPF	HNRNPF	NKIRAS1	NKIRAS1	STK26	STK26
GFRA2	GFRA2	NUGGC	NUGGC	SLC39A6	SLC39A6	IRF7	IRF7	SMIM13	SMIM13
ADCY9	ADCY9	BZW2	BZW2	BLCAP	BLCAP	ELK1	ELK1	ARHGEF17	ARHGEF17
SRR	SRR	PCSK5	PCSK5	SPTLC1	SPTLC1	LAS1L	LAS1L	GLCE	GLCE
METTL3	METTL3	CMTM8	CMTM8	PLEKHA7	PLEKHA7	SPNS3	SPNS3	SYT10	SYT10
XRCC6	XRCC6	TLE6	TLE6	SLC4A1AP	SLC4A1AP	PDXP	PDXP	FBXO47	FBXO47
GPR176	GPR176	ITSN2	ITSN2	USP47	USP47	TIGAR	TIGAR	IRAK1BP1	IRAK1BP1
NR2C2	NR2C2	RAF1	RAF1	RPL36	RPL36	TPPP2	TPPP2	PPP2R2A	PPP2R2A
SNRPN	SNRPN	VSNL1	VSNL1	IFT140	IFT140	EXOSC3	EXOSC3	MAFB	MAFB
RAB2B	RAB2B	EEF2	EEF2	EFNB1	EFNB1	TXNDC11	TXNDC11	MFSD4B	MFSD4B
TUBGCP3	TUBGCP3	SLC12A6	SLC12A6	ALDH5A1	ALDH5A1	RFC1	RFC1	TMEM144	TMEM144
GDA	GDA	SNRPD1	SNRPD1	CLEC16A	CLEC16A	ABHD16A	ABHD16A	ASIP	ASIP
TMEM240	TMEM240	GEN1	GEN1	GRID2IP	GRID2IP	COPB1	COPB1	PLPPR1	PLPPR1
NMRAL1	NMRAL1	SERINC3	SERINC3	DOCK9	DOCK9	PRRT3	PRRT3	ENPP4	ENPP4
VAMP3	VAMP3	GAS1	GAS1	MRPL52	MRPL52	SMCHD1	SMCHD1	TMEM260	TMEM260
FKBP9	FKBP9	MTMR10	MTMR10	LRRC3	LRRC3	ACIN1	ACIN1	ATP1B4	ATP1B4
GALNT14	GALNT14	DNAJC27	DNAJC27	LPIN2	LPIN2	PEBP4	PEBP4	LPCAT1	LPCAT1
NDUFA6	NDUFA6	ACAP3	ACAP3	NKX3-1	NKX3-1	INAFM2	INAFM2	EDN1	EDN1
OSTF1	OSTF1	CDK1	CDK1	EPC1	EPC1	PARD3	PARD3	TAFAZZIN	TAFAZZIN
LYAR	LYAR	TOP2B	TOP2B	TRAPPC12	TRAPPC12	GLB1	GLB1	SOD1	SOD1
FAM210A	FAM210A	GNA15	GNA15	ASAH1	ASAH1	SLC35E4	SLC35E4	PSMA4	PSMA4
SEH1L	SEH1L	HOXA3	HOXA3	PPFIBP2	PPFIBP2	OTUD7A	OTUD7A	EMC6	EMC6
COL28A1	COL28A1	TNFRSF9	TNFRSF9	HIC1	HIC1	TTLL8	TTLL8	TREM2	TREM2
JPH4	JPH4	BTN2A2	BTN2A2	SNN	SNN	PPARG	PPARG	SMCHD1	SMCHD1
RNF122	RNF122	PGP	PGP	SLC26A1	SLC26A1	RAB20	RAB20	AZU1	AZU1
SLC9A3R2	SLC9A3R2	CCNY	CCNY	PMM1	PMM1	EMILIN2	EMILIN2	RNF170	RNF170
GDF5	GDF5	PNPLA6	PNPLA6	CYS1	CYS1	PHF20	PHF20	ATP4B	ATP4B
TGFBR2	TGFBR2	PRPF8	PRPF8	UPF3A	UPF3A	NFE2L3	NFE2L3	STC1	STC1
CEP76	CEP76	KLF9	KLF9	PTPN2	PTPN2	KCTD9	KCTD9	ABTB2	ABTB2
SRGAP3	SRGAP3	NCOA1	NCOA1	FASTKD3	FASTKD3	RAB31	RAB31	SHC3	SHC3
DCTN6	DCTN6	ITCH	ITCH	CAPSL	CAPSL	TRMT44	TRMT44	LRRC18	LRRC18
ADCY4	ADCY4	PRLR	PRLR	SLC44A2	SLC44A2	SPPL2B	SPPL2B	UQCC2	UQCC2
MCOLN1	MCOLN1	ZNF219	ZNF219	C7	C7	DCHS1	DCHS1	BMF	BMF
USP14	USP14	SLC7A3	SLC7A3	RGS12	RGS12	OSER1	OSER1	PPP1R1A	PPP1R1A
FAM184B	FAM184B	RNF216	RNF216	PGM2	PGM2	PCDH7	PCDH7	ITGB1BP2	ITGB1BP2
MAFF	MAFF	SDF4	SDF4	GPR34	GPR34	CDH22	CDH22	SMAD6	SMAD6
TMEM106B	TMEM106B	GMNN	GMNN	ERI1	ERI1	POLR3D	POLR3D	PCLO	PCLO
PRSS33	PRSS33	NCOA6	NCOA6	ECM2	ECM2	UBXN6	UBXN6	CELSR1	CELSR1
GSPT1	GSPT1	CCAR1	CCAR1	CFAP74	CFAP74	PRP6	PRL	TIGD3	TIGD3
ANK3	ANK3	RANBP3	RANBP3	PLCXD3	PLCXD3	CRAMP1	CRAMP1	JHY	JHY
SP4	SP4	ILK	ILK	LONP1	LONP1	SNX12	SNX12	UBE2A	UBE2A
ARHGEF9	ARHGEF9	TSR3	TSR3	CHAMP1	CHAMP1	ZNF367	ZNF367	COX7B2	COX7B2
TSPAN4	TSPAN4	SPIRE1	SPIRE1	SYK	SYK	EPHX2	EPHX2	IL25	IL25
GRAP2	GRAP2	KLHL14	KLHL14	DSC1	DSC1	STAP2	STAP2	AHNAK	AHNAK
HDAC11	HDAC11	SLC25A37	SLC25A37	TRIM35	TRIM35	SCUBE1	SCUBE1	FARP1	FARP1
KRI1	KRI1	JAZF1	JAZF1	ZC3H12B	ZC3H12B	IQSEC3	IQSEC3	HECW1	HECW1
IPMK	IPMK	GNRH1	GNRH1	DBNL	DBNL	RNASE11	RNASE11	BAIAP2L2	BAIAP2L2
TMEM26	TMEM26	PATZ1	PATZ1	EIF2AK1	EIF2AK1	ARPC4	ARPC4	PRPF19	PRPF19
DAPK3	DAPK3	SMC1A	SMC1A	AQP3	AQP3	AURKAIP1	AURKAIP1	PGM3	PGM3
PACRGL	PACRGL	SCARF1	SCARF1	KDM5C	KDM5C	XDH	XDH	KIF13A	KIF13A
CASK	CASK	VPS53	VPS53	INSC	INSC	CCDC120	CCDC120	TMOD1	TMOD1
PNPLA3	PNPLA3	SGSM3	SGSM3	TNNI2	TNNI2	NOL6	NOL6	CLDN10	CLDN10
PCBP3	PCBP3	EP300	EP300	SECISBP2	SECISBP2	SARAF	SARAF	GLYATL3	GLYATL3
BHLHE40	BHLHE40	FAM207A	FAM207A	MINK1	MINK1	TNRC6B	TNRC6B	DERL2	DERL2
RBSN	RBSN	DGAT2L6	DGAT2L6	CLCN7	CLCN7	B4GALT6	B4GALT6	PJA1	PJA1
ATF7IP2	ATF7IP2	SYN1	SYN1	MRPS30	MRPS30	SEMA4D	SEMA4D	STK38L	STK38L
ADCYAP1R1	ADCYAP1R1	DHX16	DHX16	RAD52	RAD52	MAFB	MAFB	SLA2	SLA2
ICMT	ICMT	REM2	REM2	TRIM54	TRIM54	DFFB	DFFB	PGAP4	PGAP4
WDR19	WDR19	CDH12	CDH12	SLC39A3	SLC39A3	PRSS22	PRSS22	COL10A1	COL10A1
ACOT8	ACOT8	TMEM253	TMEM253	COLQ	COLQ	RIBC2	RIBC2	CPD	CPD
SNX13	SNX13	ICAM3	ICAM3	UBE2G2	UBE2G2	EFHC2	EFHC2	EPB41L2	EPB41L2
HNRNPK	HNRNPK	DPH1	DPH1	KIF4A	KIF4A	SLBP	SLBP	ZNF157	ZNF157
MEP1B	MEP1B	SLC38A5	SLC38A5	ADAMDEC1	ADAMDEC1	EMILIN1	EMILIN1	TRABD	TRABD
MKRN2	MKRN2	MSX1	MSX1	ZDHHC4	ZDHHC4	CMC1	CMC1	MYLK2	MYLK2
RPL3L	RPL3L	NOC2L	NOC2L	ZKSCAN4	ZKSCAN4	CCDC77	CCDC77	TRAM2	TRAM2
ZKSCAN8	ZKSCAN8	LIG4	LIG4	TSC2	TSC2	GLI3	GLI3	MYOM1	MYOM1
CCDC157	CCDC157	DNA2	DNA2	MYH7B	MYH7B	UMAD1	UMAD1	DUSP26	DUSP26
PSMA2	PSMA2	COLEC12	COLEC12	KCNS3	KCNS3	FBXL5	FBXL5	TET1	TET1
CARMIL1	CARMIL1	GCNT1	GCNT1	PJA1	PJA1	POLDIP3	POLDIP3	DDX11	DDX11
ABLIM2	ABLIM2	SLC15A1	SLC15A1	SPAST	SPAST	DESI1	DESI1	KIAA0930	KIAA0930
DPP9	DPP9	DNAH5	DNAH5	RABEP1	RABEP1	ABCC8	ABCC8	SNORD112	SNORD112
RALA	RALA	STIM2	STIM2	CDIP1	CDIP1	CDSN	CDSN	LAMA3	LAMA3
CELF4	CELF4	TP73	TP73	ITGBL1	ITGBL1	ERCC6	ERCC6	SNAP23	SNAP23
MALRD1	MALRD1	PGBD1	PGBD1	EIF3G	EIF3G	SCG5	SCG5	DHX32	DHX32
FOSL2	FOSL2	ATG7	ATG7	FAM214B	FAM214B	GADD45B	GADD45B	PRSS12	PRSS12
TIMP4	TIMP4	TAF1B	TAF1B	MAP3K8	MAP3K8	PCDH15	PCDH15	ANKMY2	ANKMY2
RBM3	RBM3	NXNL2	NXNL2	STMN4	STMN4	STK17A	STK17A	ACOT8	ACOT8
TLE4	TLE4	GADL1	GADL1	CERS4	CERS4	NIPA1	NIPA1	EIF2AK1	EIF2AK1
HSD17B10	HSD17B10	MMP14	MMP14	INO80C	INO80C	TMEM204	TMEM204	ATP6V1B2	ATP6V1B2
USH1C	USH1C	PIGO	PIGO	RRP8	RRP8	ECI1	ECI1	PCNA	PCNA
ZBTB48	ZBTB48	SIRT1	SIRT1	HS3ST1	HS3ST1	CHD5	CHD5	CDS1	CDS1
ASH2L	ASH2L	ZBED4	ZBED4	PRAM1	PRAM1	BPIFB1	BPIFB1	GNAQ	GNAQ
TET1	TET1	HECW1	HECW1	TRIM38	TRIM38	RTKN2	RTKN2	CLEC4D	CLEC4D
SLC25A16	SLC25A16	MGRN1	MGRN1	NEFM	NEFM	DCAF12	DCAF12	ADD3	ADD3
BAG6	BAG6	FGD3	FGD3	NSUN2	NSUN2	NAA35	NAA35	ZAR1L	ZAR1L
SYNGR1	SYNGR1	ESCO1	ESCO1	CNTFR	CNTFR	ZNF248	ZNF248	TNFRSF17	TNFRSF17
GALNT15	GALNT15	ZNF214	ZNF214	BRD1	BRD1	MYO3A	MYO3A	LCA5L	LCA5L
SIT1	SIT1	VSTM4	VSTM4	MIEF1	MIEF1	GTPBP1	GTPBP1	RNF138	RNF138
FMN1	FMN1	CACNB2	CACNB2	NAT8L	NAT8L	FGFR1	FGFR1	SH2D3C	SH2D3C
OTOP1	OTOP1	FBXL2	FBXL2	THOC6	THOC6	MAPK8IP3	MAPK8IP3	HOOK3	HOOK3
GAMT	GAMT	EMC6	EMC6	CPLX1	CPLX1	TNFRSF4	TNFRSF4	NMT2	NMT2
EMB	EMB	LETM1	LETM1	PPP1R11	PPP1R11	SLC25A23	SLC25A23	MAT1A	MAT1A
STAR	STAR	RIMS4	RIMS4	LRG1	LRG1	ARNTL	ARNTL	LDHC	LDHC
GGACT	GGACT	EEPD1	EEPD1	TBC1D14	TBC1D14	OTUD1	OTUD1	NUPR2	NUPR2
SLX4	SLX4	LSM2	LSM2	ZSCAN31	ZSCAN31	PLIN5	PLIN5	TMEM250	TMEM250
SRGN	SRGN	OAZ1	OAZ1	ABHD13	ABHD13	NOD1	NOD1	CSF2RA	CSF2RA
RASEF	RASEF	GABBR1	GABBR1	ACO2	ACO2	CACNA2D4	CACNA2D4	FJX1	FJX1
TCF3	TCF3	B3GALT6	B3GALT6	VGLL4	VGLL4	ABHD13	ABHD13	TOR1B	TOR1B
DDX56	DDX56	ARAP2	ARAP2	NIM1K	NIM1K	ACO2	ACO2	PCIF1	PCIF1
RBMS3	RBMS3	GPR141	GPR141	TSSK4	TSSK4	LRG1	LRG1	ANKRD2	ANKRD2
RNF125	RNF125	AWAT2	AWAT2	SNTG2	SNTG2	TBC1D14	TBC1D14	GPRIN3	GPRIN3
PBLD	PBLD	ACTB	ACTB	PEX11G	PEX11G	ZSCAN31	ZSCAN31	EPDR1	EPDR1
GDF10	GDF10	ITGB1BP2	ITGB1BP2	BIN3	BIN3	NIM1K	NIM1K	ANKRD50	ANKRD50
GPLD1	GPLD1	ZBTB14	ZBTB14	TRIM6	TRIM6	VGLL4	VGLL4	INSYN2A	INSYN2A
RASA3	RASA3	CRACR2A	CRACR2A	FAM167A	FAM167A	PPP1R11	PPP1R11	NPY1R	NPY1R
RRP1	RRP1	TBC1D22A	TBC1D22A	CARD6	CARD6	CPLX1	CPLX1	CPNE5	CPNE5
LMNB2	LMNB2	CCT5	CCT5	ZNF484	ZNF484	THOC6	THOC6	QSOX2	QSOX2
MAMDC2	MAMDC2	CRMP1	CRMP1	MOB2	MOB2	BRD1	BRD1	EDRF1	EDRF1
TFAM	TFAM	RPL37	RPL37	CHST7	CHST7	NAT8L	NAT8L	ZNF804B	ZNF804B
DNMT3B	DNMT3B	HRH4	HRH4	CHMP4B	CHMP4B	MIEF1	MIEF1	SLC28A3	SLC28A3
TPMT	TPMT	NUP98	NUP98	RTKN2	RTKN2	ZNF484	ZNF484	PRICKLE1	PRICKLE1
SLC12A5	SLC12A5	TMTC4	TMTC4	NAA35	NAA35	MOB2	MOB2	ZNRF2	ZNRF2
PTRHD1	PTRHD1	ANKRD29	ANKRD29	ZNF248	ZNF248	CARD6	CARD6	RBM24	RBM24
MSR1	MSR1	MCAT	MCAT	DCAF12	DCAF12	CHMP4B	CHMP4B	CHUK	CHUK
EDEM1	EDEM1	APBB1	APBB1	CHD5	CHD5	CHST7	CHST7	DHRS1	DHRS1
HINT2	HINT2	PPL	PPL	STK17A	STK17A	FAM167A	FAM167A	IRF9	IRF9
ZDHHC2	ZDHHC2	DCDC2	DCDC2	PCDH15	PCDH15	TRIM6	TRIM6	MRPL45	MRPL45
POLR2F	POLR2F	HMBOX1	HMBOX1	GADD45B	GADD45B	TSSK4	TSSK4	DRP2	DRP2
MOCOS	MOCOS	TMEM9B	TMEM9B	TMEM204	TMEM204	BIN3	BIN3	GATAD1	GATAD1
ZNRF2	ZNRF2	AZI2	AZI2	NIPA1	NIPA1	PEX11G	PEX11G	MX2	MX2
PTPRM	PTPRM	DKK3	DKK3	ECI1	ECI1	ITGBL1	ITGBL1	FLYWCH2	FLYWCH2
SLC5A1	SLC5A1	WNK2	WNK2	NOD1	NOD1	FAM214B	FAM214B	TBC1D9	TBC1D9
TSPAN9	TSPAN9	MNT	MNT	CACNA2D4	CACNA2D4	EIF3G	EIF3G	MCM5	MCM5
SGCZ	SGCZ	STK19	STK19	OTUD1	OTUD1	CDIP1	CDIP1	KIF1C	KIF1C
LAMA3	LAMA3	THSD7A	THSD7A	ARNTL	ARNTL	MAP3K8	MAP3K8	ZNF217	ZNF217
KCTD5	KCTD5	SMPD1	SMPD1	PLIN5	PLIN5	STMN4	STMN4	IQCE	IQCE
F10	F10	PAIP1	PAIP1	LHFPL4	LHFPL4	PJA1	PJA1	MLLT3	MLLT3
DNAJC1	DNAJC1	ESCO2	ESCO2	SLC25A23	SLC25A23	RABEP1	RABEP1	MOV10L1	MOV10L1
ABCB5	ABCB5	PHF13	PHF13	TNFRSF4	TNFRSF4	SPAST	SPAST	ENPP6	ENPP6
PIK3C2A	PIK3C2A	AMPD3	AMPD3	FGFR1	FGFR1	NSUN2	NSUN2	CPB2	CPB2
BPIFA3	BPIFA3	DGKB	DGKB	MAPK8IP3	MAPK8IP3	CNTFR	CNTFR	DRG2	DRG2
DSG2	DSG2	ERRFI1	ERRFI1	GTPBP1	GTPBP1	PRAM1	PRAM1	PROZ	PROZ
ADGRA3	ADGRA3	CDH18	CDH18	MYO3A	MYO3A	HS3ST1	HS3ST1	C1QTNF6	C1QTNF6
TEX30	TEX30	KCNU1	KCNU1	RIBC2	RIBC2	TRIM38	TRIM38	SPDEF	SPDEF
SLC12A7	SLC12A7	SUPT7L	SUPT7L	EFHC2	EFHC2	NEFM	NEFM	PPP1R3B	PPP1R3B
PORCN	PORCN	AGTPBP1	AGTPBP1	EMILIN1	EMILIN1	INO80C	INO80C	NECAP1	NECAP1
ABHD17A	ABHD17A	TNFRSF25	TNFRSF25	SLBP	SLBP	RRP8	RRP8	PTPRA	PTPRA
CEP78	CEP78	PIDD1	PIDD1	VMO1	VMO1	CERS4	CERS4	HNRNPK	HNRNPK
KIF3C	KIF3C	TOLLIP	TOLLIP	MAFB	MAFB	CLCN7	CLCN7	TEF	TEF
RPN2	RPN2	ASB12	ASB12	SEMA4D	SEMA4D	MRPS30	MRPS30	PANX2	PANX2
AUH	AUH	LONRF1	LONRF1	B4GALT6	B4GALT6	RAD52	RAD52	HIC2	HIC2
PARG	PARG	GGT6	GGT6	DFFB	DFFB	MINK1	MINK1	TLN1	TLN1
BICC1	BICC1	MAGEH1	MAGEH1	CCDC120	CCDC120	SECISBP2	SECISBP2	RRAGD	RRAGD
GALNT1	GALNT1	SPIN4	SPIN4	TNRC6B	TNRC6B	TNNI2	TNNI2	CTDP1	CTDP1
CLUH	CLUH	EIF3L	EIF3L	NOL6	NOL6	AQP3	AQP3	UFD1	UFD1
SLC7A8	SLC7A8	DNAJC21	DNAJC21	SARAF	SARAF	KDM5C	KDM5C	CLUL1	CLUL1
TOMM34	TOMM34	HES2	HES2	ARPC4	ARPC4	ZKSCAN4	ZKSCAN4	DGCR8	DGCR8
PPP1R3B	PPP1R3B	EMP2	EMP2	XDH	XDH	TSC2	TSC2	ABCD1	ABCD1
GFER	GFER	IRS2	IRS2	AURKAIP1	AURKAIP1	KCNS3	KCNS3	EBF4	EBF4
APC2	APC2	HMGCS1	HMGCS1	POLDIP3	POLDIP3	MYH7B	MYH7B	SLC15A1	SLC15A1
APCDD1	APCDD1	TRIL	TRIL	DESI1	DESI1	UBE2G2	UBE2G2	EEPD1	EEPD1
PSTPIP2	PSTPIP2	CARMIL3	CARMIL3	SCG5	SCG5	KIF4A	KIF4A	EIF3L	EIF3L
E2F6	E2F6	CA9	CA9	ERCC6	ERCC6	ADAMDEC1	ADAMDEC1	ISCA1	ISCA1
TCF20	TCF20	CHAF1A	CHAF1A	CDSN	CDSN	ZDHHC4	ZDHHC4	POLR2E	POLR2E
PHF2	PHF2	KLHL29	KLHL29	ABCC8	ABCC8	COLQ	COLQ	VAT1	VAT1
PRR5	PRR5	MRPS25	MRPS25	FBXL5	FBXL5	TRIM54	TRIM54	PPP1R13B	PPP1R13B
LAP3	LAP3	ACTC1	ACTC1	UMAD1	UMAD1	SLC39A3	SLC39A3	LIMCH1	LIMCH1
SULF2	SULF2	CCDC6	CCDC6	CCDC77	CCDC77	FASTKD3	FASTKD3	GAS1	GAS1
TAPT1	TAPT1	EPDR1	EPDR1	CMC1	CMC1	UPF3A	UPF3A	SDF2L1	SDF2L1
CASKIN1	CASKIN1	SH3TC1	SH3TC1	GLI3	GLI3	PTPN2	PTPN2	BCOR	BCOR
TMEM41B	TMEM41B	RER1	RER1	OSER1	OSER1	CAPSL	CAPSL	SGSM1	SGSM1
MEOX2	MEOX2	VAV1	VAV1	PCDH7	PCDH7	CYS1	CYS1	DHX33	DHX33
ITGB1	ITGB1	ATP6V1B2	ATP6V1B2	DCHS1	DCHS1	PMM1	PMM1	CKAP5	CKAP5
TRAPPC8	TRAPPC8	WRN	WRN	SPPL2B	SPPL2B	HIC1	HIC1	PML	PML
IL17RE	IL17RE	ANLN	ANLN	PHF20	PHF20	PPFIBP2	PPFIBP2	FAM98B	FAM98B
TCN2	TCN2	PKMYT1	PKMYT1	NFE2L3	NFE2L3	ASAH1	ASAH1	CAAP1	CAAP1
HSF2BP	HSF2BP	REEP3	REEP3	EMILIN2	EMILIN2	SNN	SNN	TOP3A	TOP3A
XAB2	XAB2	ZNF414	ZNF414	KCTD9	KCTD9	EPC1	EPC1	RWDD4	RWDD4
CCDC152	CCDC152	SLC25A41	SLC25A41	RAB31	RAB31	TRAPPC12	TRAPPC12	ASPN	ASPN
VPS41	VPS41	BRD9	BRD9	TRMT44	TRMT44	DBNL	DBNL	KDM5A	KDM5A
MC5R	MC5R	PHF8	PHF8	RAB20	RAB20	EIF2AK1	EIF2AK1	AIFM1	AIFM1
CREM	CREM	ZNF513	ZNF513	STAP2	STAP2	DSC1	DSC1	ACTC1	ACTC1
SMTNL2	SMTNL2	PIN1	PIN1	IQSEC3	IQSEC3	TRIM35	TRIM35	NUP155	NUP155
DZIP1	DZIP1	VAPA	VAPA	SCUBE1	SCUBE1	ZC3H12B	ZC3H12B	RPN2	RPN2
DEXI	DEXI	SDC1	SDC1	ZNF367	ZNF367	PLCXD3	PLCXD3	AP4E1	AP4E1
VWA7	VWA7	RNF141	RNF141	SNX12	SNX12	LONP1	LONP1	MCRIP2	MCRIP2
ANKMY2	ANKMY2	SLC35C2	SLC35C2	EPHX2	EPHX2	SYK	SYK	TRMT2A	TRMT2A
TIMM22	TIMM22	KDM5A	KDM5A	POLR3D	POLR3D	CHAMP1	CHAMP1	SLC30A9	SLC30A9
GSR	GSR	FGL1	FGL1	CRAMP1	CRAMP1	PGM2	PGM2	SIRPB2	SIRPB2
TPO	TPO	PPP1R3E	PPP1R3E	UBXN6	UBXN6	GPR34	GPR34	PRSS35	PRSS35
NALCN	NALCN	ADRA1A	ADRA1A	PRP6	PRL	ERI1	ERI1	YAP1	YAP1
GDAP1L1	GDAP1L1	PRKG1	PRKG1	CDH22	CDH22	SLC44A2	SLC44A2	FGG	FGG
MLLT10	MLLT10	ABHD4	ABHD4	PEBP4	PEBP4	C7	C7	FAM13A	FAM13A
NEK10	NEK10	SOCS1	SOCS1	PRRT3	PRRT3	RGS12	RGS12	TINAG	TINAG
BRICD5	BRICD5	FGF23	FGF23	COPB1	COPB1	ECM2	ECM2	RNASEH2B	RNASEH2B
UBA1	UBA1	LDLRAD4	LDLRAD4	ABHD16A	ABHD16A	CFAP74	CFAP74	TBC1D20	TBC1D20
RAB26	RAB26	RALBP1	RALBP1	ACIN1	ACIN1	UBE2G1	UBE2G1	SYT9	SYT9
VPS37A	VPS37A	GNPTG	GNPTG	SMCHD1	SMCHD1	NLRP14	NLRP14	SLC27A2	SLC27A2
CHMP4A	CHMP4A	KLF16	KLF16	TXNDC11	TXNDC11	RHNO1	RHNO1	CARMIL3	CARMIL3
COLEC11	COLEC11	IER3	IER3	RFC1	RFC1	YIPF6	YIPF6	TMEM204	TMEM204
AVL9	AVL9	GRHPR	GRHPR	EXOSC3	EXOSC3	E2F1	E2F1	CYFIP1	CYFIP1
CHAT	CHAT	KLHL33	KLHL33	SPNS3	SPNS3	KIAA0930	KIAA0930	DOP1B	DOP1B
BMPER	BMPER	GPR82	GPR82	TIGAR	TIGAR	PCSK1N	PCSK1N	SMTN	SMTN
ELP2	ELP2	OSMR	OSMR	TPPP2	TPPP2	SEMA5A	SEMA5A	AMN	AMN
LAMP1	LAMP1	DOCK5	DOCK5	PDXP	PDXP	EMC9	EMC9	IL2RB	IL2RB
EFNB2	EFNB2	KDM4B	KDM4B	PPARG	PPARG	SPRED1	SPRED1	TRIL	TRIL
THBS1	THBS1	IAH1	IAH1	TTLL8	TTLL8	ADARB1	ADARB1	SSR4	SSR4
JADE3	JADE3	TMEM156	TMEM156	PARD3	PARD3	VASN	VASN	NRP1	NRP1
TGM1	TGM1	SGSM2	SGSM2	SLC35E4	SLC35E4	EGR2	EGR2	RCE1	RCE1
DBNDD2	DBNDD2	NR1D2	NR1D2	OTUD7A	OTUD7A	PPM1G	PPM1G	APOO	APOO
ROCK2	ROCK2	IZUMO4	IZUMO4	GLB1	GLB1	ZNF385D	ZNF385D	ARID3A	ARID3A
NUP155	NUP155	DNAJA3	DNAJA3	INAFM2	INAFM2	NKX3-1	NKX3-1	TLE6	TLE6
E4F1	E4F1	CCNL2	CCNL2	MPV17	MPV17	LPIN2	LPIN2	ZNF341	ZNF341
CTNND2	CTNND2	PRKCZ	PRKCZ	C9	C9	ALDH5A1	ALDH5A1	CLEC6A	CLEC6A
OPHN1	OPHN1	ZMYM3	ZMYM3	ZNF395	ZNF395	GRID2IP	GRID2IP	PSMB7	PSMB7
REXO1	REXO1	BRF2	BRF2	TPGS2	TPGS2	DOCK9	DOCK9	SLC9B2	SLC9B2
FARP1	FARP1	DIP2A	DIP2A	ARID5B	ARID5B	CLEC16A	CLEC16A	ZKSCAN1	ZKSCAN1
IL7R	IL7R	PPARGC1A	PPARGC1A	KDELR3	KDELR3	EFNB1	EFNB1	TUT7	TUT7
RRP1B	RRP1B	MSMP	MSMP	CHRM5	CHRM5	LRRC3	LRRC3	DERL3	DERL3
CYFIP1	CYFIP1	ASPN	ASPN	AKAP4	AKAP4	MRPL52	MRPL52	TCEANC	TCEANC
MICALL1	MICALL1	SUN2	SUN2	RIOK3	RIOK3	SLC4A1AP	SLC4A1AP	DYDC1	DYDC1
SETBP1	SETBP1	STARD3NL	STARD3NL	ZNF518B	ZNF518B	PLEKHA7	PLEKHA7	CEP295	CEP295
ATG4D	ATG4D	MTMR14	MTMR14	TVP23A	TVP23A	SPTLC1	SPTLC1	LOXHD1	LOXHD1
MYH9	MYH9	NGDN	NGDN	THAP3	THAP3	USP47	USP47	HHIP	HHIP
RPH3AL	RPH3AL	SRD5A1	SRD5A1	ELK1	ELK1	IFT140	IFT140	BMPER	BMPER
FOXO4	FOXO4	PPP1R16B	PPP1R16B	IRF7	IRF7	RPL36	RPL36	CLPS	CLPS
ZFYVE28	ZFYVE28	CCDC107	CCDC107	LAS1L	LAS1L	HNRNPF	HNRNPF	SPRYD3	SPRYD3
SS18	SS18	NDUFB10	NDUFB10	GPC5	GPC5	SLC39A6	SLC39A6	SMIM29	SMIM29
ADRA2C	ADRA2C	BAIAP2L2	BAIAP2L2	FNDC10	FNDC10	BLCAP	BLCAP	PAPLN	PAPLN
CNOT10	CNOT10	ADIPOR2	ADIPOR2	GAREM1	GAREM1	BARX1	BARX1	SIGLEC1	SIGLEC1
DNHD1	DNHD1	MYBL2	MYBL2	NKIRAS1	NKIRAS1	CACNA1C	CACNA1C	TGIF2	TGIF2
SKI	SKI	LITAF	LITAF	NMRK2	NMRK2	TM4SF5	TM4SF5	ZBTB43	ZBTB43
PXMP4	PXMP4	BAMBI	BAMBI	TRIM10	TRIM10	SGO1	SGO1	C15orf39	C15orf39
PACSIN2	PACSIN2	SORBS3	SORBS3	ATP8B3	ATP8B3	YES1	YES1	NARS2	NARS2
BLOC1S4	BLOC1S4	GTF3C2	GTF3C2	ENTHD1	ENTHD1	TFAP4	TFAP4	ZNF407	ZNF407
ZNF184	ZNF184	ASXL3	ASXL3	FAN1	FAN1	DCTN3	DCTN3	RAB9A	RAB9A
PIK3IP1	PIK3IP1	VWA1	VWA1	STK31	STK31	SOD3	SOD3	CCAR1	CCAR1
HOXA10	HOXA10	RASD2	RASD2	PHF5A	PHF5A	NFS1	NFS1	GPD1	GPD1
TRIM27	TRIM27	PTX4	PTX4	RBBP8	RBBP8	GRK1	GRK1	SUCLA2	SUCLA2
NRP1	NRP1	UBE2R2	UBE2R2	UBE3A	UBE3A	GAK	GAK	LPIN2	LPIN2
TAB1	TAB1	MEI1	MEI1	MKRN2OS	MKRN2OS	TRAP1	TRAP1	PDGFRL	PDGFRL
TRABD	TRABD	STT3B	STT3B	NXPH1	NXPH1	SWAP70	SWAP70	XKR5	XKR5
SKIV2L	SKIV2L	CAND2	CAND2	DTHD1	DTHD1	CCDC154	CCDC154	SOX12	SOX12
GATA6	GATA6	MICU3	MICU3	KDM1B	KDM1B	ZFHX2	ZFHX2	RSU1	RSU1
SH3BP5	SH3BP5	YWHAB	YWHAB	PLCL2	PLCL2	TRIM26	TRIM26	MARVELD1	MARVELD1
ANKRD10	ANKRD10	APBA1	APBA1	EMC4	EMC4	NXN	NXN	ELP4	ELP4
IFT27	IFT27	NRG1	NRG1	FAM120C	FAM120C	EIF4G2	EIF4G2	CACUL1	CACUL1
LRP10	LRP10	LEPROTL1	LEPROTL1	XPNPEP3	XPNPEP3	NOP9	NOP9	TTYH3	TTYH3
BRIX1	BRIX1	DNAJC11	DNAJC11	UBAP1	UBAP1	SUB1	SUB1	MANSC1	MANSC1
SBF2	SBF2	AGPAT3	AGPAT3	THOC1	THOC1	TP53I3	TP53I3	VPS4B	VPS4B
EFR3B	EFR3B	PGM5	PGM5	ARMC4	ARMC4	DCP1B	DCP1B	MOCS3	MOCS3
CSGALNACT2	CSGALNACT2	EHD3	EHD3	NCAPG	NCAPG	RHOBTB1	RHOBTB1	METTL4	METTL4
DCT	DCT	EYA2	EYA2	RASSF10	RASSF10	MCF2L	MCF2L	FAM171A1	FAM171A1
YWHAH	YWHAH	PICK1	PICK1	ARRB2	ARRB2	C2	C2	PAQR8	PAQR8
MTURN	MTURN	SVIL	SVIL	SMIM1	SMIM1	TOB2	TOB2	CLEC9A	CLEC9A
ANKRD54	ANKRD54	CHCHD4	CHCHD4	NSUN6	NSUN6	FCER2	FCER2	C5	C5
BASP1	BASP1	TUBB4A	TUBB4A	MED14	MED14	ANKH	ANKH	SHISA3	SHISA3
DLG3	DLG3	NRIP2	NRIP2	MMP24	MMP24	DAD1	DAD1	RALGPS1	RALGPS1
DNAI1	DNAI1	CUL4A	CUL4A	ENHO	ENHO	UBE2J2	UBE2J2	BBOX1	BBOX1
CXCL12	CXCL12	INTS9	INTS9	MED10	MED10	ZBTB5	ZBTB5	VGLL2	VGLL2
RELL1	RELL1	IMPACT	IMPACT	ENO3	ENO3	CLDN10	CLDN10	DHTKD1	DHTKD1
MAGEL2	MAGEL2	PFKL	PFKL	AGMO	AGMO	CYTL1	CYTL1	LTB4R	LTB4R
MMP25	MMP25	EIF2AK4	EIF2AK4	UPK3A	UPK3A	UGGT2	UGGT2	ELAC1	ELAC1
EPS8L2	EPS8L2	ZCCHC7	ZCCHC7	CREB3	CREB3	TBXA2R	TBXA2R	CASD1	CASD1
MPND	MPND	SCGN	SCGN	SF3A1	SF3A1	PARVG	PARVG	TIAM1	TIAM1
MLST8	MLST8	DYNLRB1	DYNLRB1	RBFOX2	RBFOX2	FZR1	FZR1	C7orf50	C7orf50
ZNF391	ZNF391	TESK1	TESK1	CLPTM1L	CLPTM1L	MMP9	MMP9	SPEF1	SPEF1
FSCN1	FSCN1	TSPYL2	TSPYL2	FLYWCH2	FLYWCH2	DUSP26	DUSP26	EXOC2	EXOC2
ZC4H2	ZC4H2	GNA14	GNA14	CSNK1G2	CSNK1G2	CTR9	CTR9	ZNF830	ZNF830
DHX33	DHX33	IPO4	IPO4	PRMT2	PRMT2	TEAD4	TEAD4	TSSC4	TSSC4
TADA3	TADA3	TLR10	TLR10	TSPEAR	TSPEAR	IFT172	IFT172	MOCS1	MOCS1
CPVL	CPVL	OLFM2	OLFM2	NAP1L4	NAP1L4	POLR3H	POLR3H	MSR1	MSR1
RNF215	RNF215	MSRB2	MSRB2	RPL32	RPL32	LRRC8E	LRRC8E	CACNA1F	CACNA1F
KIF27	KIF27	LBP	LBP	VMAC	VMAC	PREB	PREB	GNRH1	GNRH1
DVL1	DVL1	VCP	VCP	RBM10	RBM10	WNK3	WNK3	SERPINB5	SERPINB5
OGDH	OGDH	CLUL1	CLUL1	RNF212B	RNF212B	KLF13	KLF13	RIN3	RIN3
RMI1	RMI1	TYMS	TYMS	SDC4	SDC4	FXN	FXN	CREB3	CREB3
USP42	USP42	CCDC174	CCDC174	DDX39B	DDX39B	STK24	STK24	INTS13	INTS13
ZNF174	ZNF174	PDGFRL	PDGFRL	APOM	APOM	TNKS	TNKS	NEO1	NEO1
DCAF10	DCAF10	CDKN2D	CDKN2D	FBXO10	FBXO10	TTR	TTR	SULT1B1	SULT1B1
SFRP4	SFRP4	TJP3	TJP3	SYS1	SYS1	C1QTNF6	C1QTNF6	EVC2	EVC2
FEM1A	FEM1A	COL6A2	COL6A2	GPRIN2	GPRIN2	EMC7	EMC7	SF3A1	SF3A1
LRRC3B	LRRC3B	HCFC1R1	HCFC1R1	DHRS1	DHRS1	HS3ST6	HS3ST6	TCEAL1	TCEAL1
APBB1IP	APBB1IP	NUP210	NUP210	MTFP1	MTFP1	TST	TST	DNTT	DNTT
SLC28A3	SLC28A3	COMMD7	COMMD7	MIB2	MIB2	CCL28	CCL28	SRGAP1	SRGAP1
PRICKLE3	PRICKLE3	SLC45A2	SLC45A2	CARD19	CARD19	SYP	SYP	TMIGD1	TMIGD1
CRK	CRK	ZNF598	ZNF598	FGFRL1	FGFRL1	VSTM2L	VSTM2L	ASB9	ASB9
TOX2	TOX2	CCDC22	CCDC22	LTB	LTB	SRC	SRC	DRC3	DRC3
IL2RB	IL2RB	ISG15	ISG15	STK4	STK4	STX18	STX18	DSG1	DSG1
TELO2	TELO2	GHRH	GHRH	CEP104	CEP104	ABCA3	ABCA3	DCLK2	DCLK2
CREBBP	CREBBP	REC8	REC8	FAM13C	FAM13C	WNT5B	WNT5B	B4GALT6	B4GALT6
NEFL	NEFL	OGN	OGN	PCM1	PCM1	LRRC72	LRRC72	TNIP3	TNIP3
MTMR12	MTMR12	PCGF3	PCGF3	ACSBG2	ACSBG2	TMEM241	TMEM241	TSTD2	TSTD2
CAMTA2	CAMTA2	FKBP4	FKBP4	LBH	LBH	RNF38	RNF38	ZNHIT2	ZNHIT2
ICAM1	ICAM1	MYO1F	MYO1F	LTA	LTA	ATP2A3	ATP2A3	FRMD6	FRMD6
ZFP57	ZFP57	IL25	IL25	RARB	RARB	SUV39H1	SUV39H1	MRAP2	MRAP2
FAM207A	FAM207A	ZNF41	ZNF41	KCNF1	KCNF1	NCOA3	NCOA3	TCFL5	TCFL5
CDH12	CDH12	KLF8	KLF8	LSS	LSS	RFTN1	RFTN1	MIR421	MIR421
DHX16	DHX16	PARP11	PARP11	TNFSF13B	TNFSF13B	PXDN	PXDN	GNAS	GNAS
REM2	REM2	CRELD1	CRELD1	TRAPPC5	TRAPPC5	RHOBTB2	RHOBTB2	NCOA7	NCOA7
SYN1	SYN1	ZZEF1	ZZEF1	FITM1	FITM1	DNAL4	DNAL4	SMC1A	SMC1A
DGAT2L6	DGAT2L6	EVC2	EVC2	SHC3	SHC3	PLTP	PLTP	CHD6	CHD6
ICAM3	ICAM3	UVSSA	UVSSA	SCIN	SCIN	GPR108	GPR108	INCA1	INCA1
TMEM253	TMEM253	ZSWIM3	ZSWIM3	PLCH2	PLCH2	TPP2	TPP2	SLC38A1	SLC38A1
SLC38A5	SLC38A5	WIPF3	WIPF3	GRM7	GRM7	CDCA7L	CDCA7L	TMEM26	TMEM26
DPH1	DPH1	INCA1	INCA1	S1PR2	S1PR2	LMO1	LMO1	IQCH	IQCH
DNA2	DNA2	SUMO3	SUMO3	TRPV3	TRPV3	PLCB2	PLCB2	SLC18B1	SLC18B1
LIG4	LIG4	TRAF7	TRAF7	RBKS	RBKS	DRC1	DRC1	ITFG2	ITFG2
MSX1	MSX1	TTPAL	TTPAL	PANX2	PANX2	BST1	BST1	RNF8	RNF8
NOC2L	NOC2L	VPS13A	VPS13A	CC2D2A	CC2D2A	LARGE1	LARGE1	SLC4A11	SLC4A11
GCNT1	GCNT1	NINJ1	NINJ1	RNF138	RNF138	LTB4R	LTB4R	TLR4	TLR4
COLEC12	COLEC12	CMTM6	CMTM6	MYPN	MYPN	PPP2R2C	PPP2R2C	SNX5	SNX5
SLC15A1	SLC15A1	TMEM106B	TMEM106B	IFITM10	IFITM10	CAMSAP3	CAMSAP3	TBX18	TBX18
ZNF263	ZNF263	MAFF	MAFF	VSIG4	VSIG4	TMCO3	TMCO3	VPS50	VPS50
STIM2	STIM2	PRSS33	PRSS33	PRDM16	PRDM16	PARP8	PARP8	RBM20	RBM20
DNAH5	DNAH5	GSPT1	GSPT1	PSMB5	PSMB5	CELSR1	CELSR1	TMC5	TMC5
TAF1B	TAF1B	ANK3	ANK3	SKAP2	SKAP2	ERGIC3	ERGIC3	SUN1	SUN1
PGBD1	PGBD1	SP4	SP4	TEAD1	TEAD1	AGRN	AGRN	RBM48	RBM48
TP73	TP73	ARHGEF9	ARHGEF9	ADGRA2	ADGRA2	PRKAA1	PRKAA1	FAR1	FAR1
ATG7	ATG7	GRAP2	GRAP2	MYDGF	MYDGF	SEC13	SEC13	DNAH8	DNAH8
NXNL2	NXNL2	TSPAN4	TSPAN4	MOG	MOG	ZNF12	ZNF12	NKAP	NKAP
GADL1	GADL1	IPMK	IPMK	TIGD7	TIGD7	PDPK1	PDPK1	ODAD2	ODAD2
MMP14	MMP14	KRI1	KRI1	ALK	ALK	ITGB8	ITGB8	MTRF1	MTRF1
PIGO	PIGO	HDAC11	HDAC11	MYOM1	MYOM1	MIOS	MIOS	CD24	CD24
SIRT1	SIRT1	CASK	CASK	NFAM1	NFAM1	NDUFS6	NDUFS6	HDDC2	HDDC2
HECW1	HECW1	PACRGL	PACRGL	HACL1	HACL1	NMRK1	NMRK1	TTC7B	TTC7B
ZBED4	ZBED4	DAPK3	DAPK3	TMEM128	TMEM128	CARS2	CARS2	ALKBH1	ALKBH1
MGRN1	MGRN1	TMEM26	TMEM26	ZC3H7B	ZC3H7B	PCIF1	PCIF1	MTFR2	MTFR2
FGD3	FGD3	PCBP3	PCBP3	FAM221A	FAM221A	RPS19BP1	RPS19BP1	THAP5	THAP5
AAR2	AAR2	BHLHE40	BHLHE40	TNFSF14	TNFSF14	ACER1	ACER1	CRELD2	CRELD2
ESCO1	ESCO1	ATF7IP2	ATF7IP2	NELFE	NELFE	ZWINT	ZWINT	SREBF2	SREBF2
ZNF214	ZNF214	RBSN	RBSN	TMEM214	TMEM214	KIF13B	KIF13B	NRIP2	NRIP2
CACNB2	CACNB2	WDR19	WDR19	SCUBE2	SCUBE2	EDA	EDA	GUCD1	GUCD1
VSTM4	VSTM4	ICMT	ICMT	EPG5	EPG5	DERL2	DERL2	TMEFF1	TMEFF1
LETM1	LETM1	ADCYAP1R1	ADCYAP1R1	SMC6	SMC6	ADI1	ADI1	VSIG1	VSIG1
EMC6	EMC6	ACOT8	ACOT8	WRAP73	WRAP73	WDCP	WDCP	LRRC4C	LRRC4C
FBXL2	FBXL2	HNRNPK	HNRNPK	MEIS2	MEIS2	TCF19	TCF19	EMCN	EMCN
RIMS4	RIMS4	MEP1B	MEP1B	XPO7	XPO7	CFAP99	CFAP99	PACSIN1	PACSIN1
EEPD1	EEPD1	SNX13	SNX13	SLC1A3	SLC1A3	RAP1GAP2	RAP1GAP2	ITPK1	ITPK1
OAZ1	OAZ1	MKRN2	MKRN2	ATP10A	ATP10A	SMTN	SMTN	BCL2L14	BCL2L14
SLC39A2	SLC39A2	RPL3L	RPL3L	STC1	STC1	SLC25A22	SLC25A22	KDM1B	KDM1B
LSM2	LSM2	PSMA2	PSMA2	C1QTNF7	C1QTNF7	NAPG	NAPG	UNC5B	UNC5B
ARAP2	ARAP2	CARMIL1	CARMIL1	LRPAP1	LRPAP1	MEIOB	MEIOB	PI16	PI16
B3GALT6	B3GALT6	CCDC157	CCDC157	SLC2A10	SLC2A10	PPP1CB	PPP1CB	FAM210A	FAM210A
GABBR1	GABBR1	ZKSCAN8	ZKSCAN8	PDE4A	PDE4A	OSBP2	OSBP2	ANK3	ANK3
GPR141	GPR141	CELF4	CELF4	AJAP1	AJAP1	WNK1	WNK1	KAT6B	KAT6B
ACTB	ACTB	RALA	RALA	SLC35A2	SLC35A2	CPTP	CPTP	DOCK5	DOCK5
PCSK5	PCSK5	DPP9	DPP9	EIF4ENIF1	EIF4ENIF1	DNAJC17	DNAJC17	PGP	PGP
BZW2	BZW2	ABLIM2	ABLIM2	NCOA5	NCOA5	KIAA0232	KIAA0232	HOXC10	HOXC10
RAF1	RAF1	FOSL2	FOSL2	METTL4	METTL4	ATF4	ATF4	PTPRM	PTPRM
ITSN2	ITSN2	TIMP4	TIMP4	TSPO	TSPO	CCR4	CCR4	CUL4A	CUL4A
TLE6	TLE6	OSR1	OSR1	SHD	SHD	ANXA1	ANXA1	TSPAN14	TSPAN14
CMTM8	CMTM8	TLE4	TLE4	CEND1	CEND1	LIFR	LIFR	PRDM8	PRDM8
EEF2	EEF2	RBM3	RBM3	PPP2R2A	PPP2R2A	FAM160A2	FAM160A2	DSEL	DSEL
VSNL1	VSNL1	USH1C	USH1C	ARL8B	ARL8B	FOXP3	FOXP3	NFAM1	NFAM1
SLC12A6	SLC12A6	HSD17B10	HSD17B10	ATP11A	ATP11A	CD81	CD81	CENPM	CENPM
GEN1	GEN1	ZBTB48	ZBTB48	DNASE1L2	DNASE1L2	ATP2B2	ATP2B2	MSMP	MSMP
SNRPD1	SNRPD1	TET1	TET1	CRTAP	CRTAP	TIMM13	TIMM13	MBD2	MBD2
SERINC3	SERINC3	GALNT15	GALNT15	RNF223	RNF223	ADAM17	ADAM17	MMP24	MMP24
MTMR10	MTMR10	SYNGR1	SYNGR1	ZNF311	ZNF311	MIB1	MIB1	LRAT	LRAT
GAS1	GAS1	BAG6	BAG6	UBXN2A	UBXN2A	MFSD14B	MFSD14B	PDE2A	PDE2A
DNAJC27	DNAJC27	SLC25A16	SLC25A16	SLC22A18	SLC22A18	CDH24	CDH24	RHNO1	RHNO1
CDK1	CDK1	GAMT	GAMT	PRMT8	PRMT8	AEBP1	AEBP1	OVOL2	OVOL2
ACAP3	ACAP3	OTOP1	OTOP1	ARFIP2	ARFIP2	NLRC4	NLRC4	GATB	GATB
TOP2B	TOP2B	ID4	ID4	DDX1	DDX1	STARD8	STARD8	TMEM117	TMEM117
HOXA3	HOXA3	ZNF358	ZNF358	FBXL7	FBXL7	UBALD1	UBALD1	PAWR	PAWR
GNA15	GNA15	WBP2NL	WBP2NL	ZNF521	ZNF521	GOT1L1	GOT1L1	SECISBP2	SECISBP2
BTN2A2	BTN2A2	SUSD5	SUSD5	KCTD1	KCTD1	CCHCR1	CCHCR1	EIF3A	EIF3A
TNFRSF9	TNFRSF9	RRM1	RRM1	ASIP	ASIP	TTC33	TTC33	MINPP1	MINPP1
PNPLA6	PNPLA6	WDR13	WDR13	OTOF	OTOF	GRIP2	GRIP2	SPIDR	SPIDR
CCNY	CCNY	PIGG	PIGG	GALNT18	GALNT18	RPRD1A	RPRD1A	TRPM5	TRPM5
PGP	PGP	KIAA0319	KIAA0319	KIF1C	KIF1C	DDX50	DDX50	ATP10D	ATP10D
PRPF8	PRPF8	ENTPD4	ENTPD4	ALG12	ALG12	PPP1R10	PPP1R10	R3HDM4	R3HDM4
ITCH	ITCH	DMTN	DMTN	RAB12	RAB12	ELMO1	ELMO1	STARD6	STARD6
KLF9	KLF9	GFRA2	GFRA2	MSANTD1	MSANTD1	SLC14A1	SLC14A1	TRPC4	TRPC4
NCOA1	NCOA1	ADCY9	ADCY9	FGF14	FGF14	OSBPL3	OSBPL3	DEPP1	DEPP1
PRLR	PRLR	METTL3	METTL3	AMPH	AMPH	CDKN1C	CDKN1C	MGMT	MGMT
ZNF219	ZNF219	SRR	SRR	ZSCAN12	ZSCAN12	HUWE1	HUWE1	NOD1	NOD1
SLC7A3	SLC7A3	XRCC6	XRCC6	NEDD8	NEDD8	NOP10	NOP10	ASB11	ASB11
RNF216	RNF216	GPR176	GPR176	NOL10	NOL10	TNNT3	TNNT3	DAPK1	DAPK1
CCAR1	CCAR1	NR2C2	NR2C2	FRMPD2	FRMPD2	INTS10	INTS10	FOXS1	FOXS1
NCOA6	NCOA6	GDA	GDA	MRPL20	MRPL20	MRPL4	MRPL4	BMP5	BMP5
GMNN	GMNN	TUBGCP3	TUBGCP3	PGAM2	PGAM2	DUSP8	DUSP8	BIRC3	BIRC3
SDF4	SDF4	SNRPN	SNRPN	CTSL	CTSL	TNF	TNF	REEP3	REEP3
ILK	ILK	RAB2B	RAB2B	PMS2	PMS2	INSR	INSR	TNNC2	TNNC2
RANBP3	RANBP3	TMEM240	TMEM240	NDUFS7	NDUFS7	DUSP18	DUSP18	RINT1	RINT1
TSR3	TSR3	FKBP9	FKBP9	SLC17A4	SLC17A4	ZNF32	ZNF32	TCTE1	TCTE1
KLHL14	KLHL14	NMRAL1	NMRAL1	ZNF438	ZNF438	UHRF1	UHRF1	TRAF3IP2	TRAF3IP2
SPIRE1	SPIRE1	VAMP3	VAMP3	ZSWIM1	ZSWIM1	PTCH1	PTCH1	TNKS	TNKS
GNRH1	GNRH1	OSTF1	OSTF1	SYT9	SYT9	CSF2RB	CSF2RB	PSMA3	PSMA3
JAZF1	JAZF1	NDUFA6	NDUFA6	NUBP1	NUBP1	THTPA	THTPA	PRSS23	PRSS23
SLC25A37	SLC25A37	GALNT14	GALNT14	TMPRSS9	TMPRSS9	ARPP21	ARPP21	EPS8	EPS8
PATZ1	PATZ1	SEH1L	SEH1L	FAHD1	FAHD1	MTMR7	MTMR7	SMC2	SMC2
SCARF1	SCARF1	FAM210A	FAM210A	IGF2	IGF2	KLHL17	KLHL17	MRPL49	MRPL49
SMC1A	SMC1A	COL28A1	COL28A1	PCCA	PCCA	RBL1	RBL1	APBA3	APBA3
VPS53	VPS53	LYAR	LYAR	TTC38	TTC38	MRPL17	MRPL17	TYR	TYR
EP300	EP300	MATN4	MATN4	DLGAP1	DLGAP1	SRRM2	SRRM2	NKX6-2	NKX6-2
SGSM3	SGSM3	RNF122	RNF122	TGIF1	TGIF1	ASCL2	ASCL2	VPS41	VPS41
SLC9A7	SLC9A7	JPH4	JPH4	PCSK4	PCSK4	LDAH	LDAH	EMC9	EMC9
DOC2B	DOC2B	SLC9A3R2	SLC9A3R2	SH2D4A	SH2D4A	MTMR9	MTMR9	AUH	AUH
CCNF	CCNF	GDF5	GDF5	TMEM186	TMEM186	RHOB	RHOB	CREBBP	CREBBP
RNF39	RNF39	TGFBR2	TGFBR2	DPY19L1	DPY19L1	TTI1	TTI1	CSE1L	CSE1L
ZNF213	ZNF213	DCTN6	DCTN6	ISCA1	ISCA1	ARHGAP21	ARHGAP21	BCAS4	BCAS4
ZNF215	ZNF215	SRGAP3	SRGAP3	EVI5L	EVI5L	IL17RC	IL17RC	PPIL2	PPIL2
ZBTB12	ZBTB12	CEP76	CEP76	FAM166B	FAM166B	S1PR5	S1PR5	GGNBP2	GGNBP2
ITGB2	ITGB2	MCOLN1	MCOLN1	POFUT2	POFUT2	FRMPD1	FRMPD1	PIWIL4	PIWIL4
GMPR2	GMPR2	ADCY4	ADCY4	EGFLAM	EGFLAM	PCID2	PCID2	ELK1	ELK1
STIM1	STIM1	USP14	USP14	METTL17	METTL17	QDPR	QDPR	PCDH7	PCDH7
MAGED1	MAGED1	FAM184B	FAM184B	RIC3	RIC3	MPPE1	MPPE1	NDUFAF5	NDUFAF5
DCAF16	DCAF16	RNF144A	RNF144A	PHYHIP	PHYHIP	LSM1	LSM1	PLN	PLN
LCORL	LCORL	TMEM267	TMEM267	TPRG1L	TPRG1L	AQP4	AQP4	ZNF292	ZNF292
RNF4	RNF4	ARGLU1	ARGLU1	MYT1L	MYT1L	FBLN1	FBLN1	APBB1IP	APBB1IP
CDK16	CDK16	NELFA	NELFA	DTNA	DTNA	RPLP2	RPLP2	SMAD4	SMAD4
PP2D1	PP2D1	NDRG2	NDRG2	R3HCC1	R3HCC1	PABPN1	PABPN1	FAM13C	FAM13C
MORN1	MORN1	WNT7B	WNT7B	CTNS	CTNS	RNMT	RNMT	ZNF182	ZNF182
RAP2A	RAP2A	GATA4	GATA4	NCF4	NCF4	SLC2A9	SLC2A9	PLA2G12B	PLA2G12B
ZBED5	ZBED5	TOX4	TOX4	SRP14	SRP14	TM9SF2	TM9SF2	ACE2	ACE2
DENND5A	DENND5A	CTNNA3	CTNNA3	TRPM2	TRPM2	APBA3	APBA3	OXT	OXT
NBAS	NBAS	RNF144B	RNF144B	INPP5K	INPP5K	FOXRED2	FOXRED2	TCF15	TCF15
ZEB1	ZEB1	PANK4	PANK4	NCBP3	NCBP3	WDR43	WDR43	PEMT	PEMT
ACOX3	ACOX3	CTXN1	CTXN1	TGIF2	TGIF2	LPIN3	LPIN3	PPP4R1	PPP4R1
TNNC2	TNNC2	CCL19	CCL19	AFG3L2	AFG3L2	PSME1	PSME1	IFT140	IFT140
BIRC6	BIRC6	NDC80	NDC80	C3	C3	ALDH1A1	ALDH1A1	DIPK1C	DIPK1C
XPC	XPC	TRIB2	TRIB2	CRELD2	CRELD2	LIMK2	LIMK2	GSPT1	GSPT1
COMMD3	COMMD3	PIK3C3	PIK3C3	MACC1	MACC1	SPON2	SPON2	IPMK	IPMK
TMED4	TMED4	TBX20	TBX20	CEP72	CEP72	POLD2	POLD2	PCYT1B	PCYT1B
PIAS4	PIAS4	NME3	NME3	MPP6	MPP6	TTLL12	TTLL12	MYOF	MYOF
DOT1L	DOT1L	FAM126A	FAM126A	FAM118A	FAM118A	UBE2QL1	UBE2QL1	RFXAP	RFXAP
DNASE1	DNASE1	MOV10L1	MOV10L1	YBEY	YBEY	PISD	PISD	ADAMTS7	ADAMTS7
BPIFC	BPIFC	TFDP1	TFDP1	LPIN1	LPIN1	CDH9	CDH9	NEDD4L	NEDD4L
TRPM6	TRPM6	ZSCAN23	ZSCAN23	RIBC1	RIBC1	IPPK	IPPK	BLOC1S2	BLOC1S2
TTC23L	TTC23L	SUPT16H	SUPT16H	PROZ	PROZ	PIP5K1B	PIP5K1B	SGSM2	SGSM2
RAB10	RAB10	ADAMTS12	ADAMTS12	PPP3CC	PPP3CC	PUSL1	PUSL1	MYO1D	MYO1D
DNAH11	DNAH11	MYL9	MYL9	STOX1	STOX1	FAM98B	FAM98B	PCED1B	PCED1B
HDAC6	HDAC6	RASSF4	RASSF4	PDIA6	PDIA6	GPR180	GPR180	SOD3	SOD3
CDCA2	CDCA2	RAB18	RAB18	AFAP1	AFAP1	DENND1C	DENND1C	TGFB3	TGFB3
NTHL1	NTHL1	AMACR	AMACR	SCAND1	SCAND1	NPR2	NPR2	LBHD2	LBHD2
TRMT61B	TRMT61B	NFIC	NFIC	SGMS1	SGMS1	TEF	TEF	PPP2R1B	PPP2R1B
MOB3A	MOB3A	FAR1	FAR1	PSMG2	PSMG2	SLC34A2	SLC34A2	MIEN1	MIEN1
ZNF24	ZNF24	FNDC4	FNDC4	MATK	MATK	ROMO1	ROMO1	SMIM10L1	SMIM10L1
ZC3H7A	ZC3H7A	RASGRP1	RASGRP1	MSN	MSN	ZNF622	ZNF622	DAD1	DAD1
GOLPH3	GOLPH3	SLC6A13	SLC6A13	TTLL1	TTLL1	PITPNA	PITPNA	TMA16	TMA16
ELAVL1	ELAVL1	RGN	RGN	SKIDA1	SKIDA1	EHMT2	EHMT2	IRS2	IRS2
SLC29A4	SLC29A4	KIF24	KIF24	ZNF157	ZNF157	METTL22	METTL22	TFAM	TFAM
TAX1BP3	TAX1BP3	KEAP1	KEAP1	ELFN2	ELFN2	IPO5	IPO5	PCBP3	PCBP3
SRL	SRL	SLC25A11	SLC25A11	CDH6	CDH6	NIPBL	NIPBL	TMEM217	TMEM217
RUFY2	RUFY2	SEPSECS	SEPSECS	OSBPL10	OSBPL10	CIITA	CIITA	C10orf67	C10orf67
CDH2	CDH2	SMDT1	SMDT1	NOL9	NOL9	RAD18	RAD18	OSBPL3	OSBPL3
NUGGC	NUGGC	EDA2R	EDA2R	ABI1	ABI1	DNMT3A	DNMT3A	NMU	NMU
NRM	NRM	MBOAT1	MBOAT1	KANK3	KANK3	SREBF2	SREBF2	FANK1	FANK1
DNAJB5	DNAJB5	ZNF317	ZNF317	MGAT3	MGAT3	MYO16	MYO16	SLX9	SLX9
FBN3	FBN3	EXOC3	EXOC3	SF3A2	SF3A2	BMF	BMF	RHOH	RHOH
PLEKHG5	PLEKHG5	CHST14	CHST14	MCM5	MCM5	HPCAL1	HPCAL1	GABRA4	GABRA4
FKBP14	FKBP14	VARS2	VARS2	ATP6V1C2	ATP6V1C2	RP2	RP2	BCLAF1	BCLAF1
ZHX3	ZHX3	ITFG2	ITFG2	TNFRSF13C	TNFRSF13C	GREM1	GREM1	GDI1	GDI1
RGP1	RGP1	MYBBP1A	MYBBP1A	BAHD1	BAHD1	DEAF1	DEAF1	SLC25A11	SLC25A11
ERC1	ERC1	CMPK2	CMPK2	FSD1	FSD1	LOXL2	LOXL2	PLIN2	PLIN2
ABT1	ABT1	SEL1L3	SEL1L3	KDELR2	KDELR2	TRPC4AP	TRPC4AP	PHIP	PHIP
POLR1E	POLR1E	TPPP	TPPP	WDR45	WDR45	ENKUR	ENKUR	NSUN6	NSUN6
TSSC4	TSSC4	KCNH8	KCNH8	PAX5	PAX5	MTUS1	MTUS1	METTL15	METTL15
ZNF165	ZNF165	ABHD17B	ABHD17B	TMEM255B	TMEM255B	MASTL	MASTL	HMGA1	HMGA1
TIMP1	TIMP1	DIRAS2	DIRAS2	WDR35	WDR35	MYCN	MYCN	LEMD2	LEMD2
S1PR4	S1PR4	CDC37	CDC37	RHOG	RHOG	RAD51AP1	RAD51AP1	VPS16	VPS16
KCNQ1	KCNQ1	CFP	CFP	ROGDI	ROGDI	TBL3	TBL3	FOXO4	FOXO4
AHRR	AHRR	NUDT16L1	NUDT16L1	DGKK	DGKK	OSBPL1A	OSBPL1A	CHKA	CHKA
BPI	BPI	KIAA0895	KIAA0895	HERC4	HERC4	NRIP3	NRIP3	RUBCNL	RUBCNL
ZBED9	ZBED9	GNL1	GNL1	ATP4B	ATP4B	CAMK1	CAMK1	CNOT7	CNOT7
PSMA8	PSMA8	PDE3B	PDE3B	GCAT	GCAT	GPR173	GPR173	EXOC6	EXOC6
ROCK1	ROCK1	GADD45G	GADD45G	CAMKK1	CAMKK1	MDC1	MDC1	ID1	ID1
MATN3	MATN3	RBPJL	RBPJL	NADK2	NADK2	LGALS1	LGALS1	ZMAT5	ZMAT5
NUDT2	NUDT2	PDZD2	PDZD2	CSNK2B	CSNK2B	DUSP4	DUSP4	ENO3	ENO3
TRPM1	TRPM1	ETV1	ETV1	NEU1	NEU1	ANKS3	ANKS3	DBNDD2	DBNDD2
TMEM175	TMEM175	BRSK2	BRSK2	SAPCD1	SAPCD1	APEX2	APEX2	AMN1	AMN1
TYK2	TYK2	B4GALNT3	B4GALNT3	TRIM71	TRIM71	PKNOX1	PKNOX1	NTF3	NTF3
SERHL2	SERHL2	GRTP1	GRTP1	ZSCAN26	ZSCAN26	ZNF182	ZNF182	SRPK1	SRPK1
PRTFDC1	PRTFDC1	ARL4A	ARL4A	DPH3	DPH3	HABP4	HABP4	SPINK4	SPINK4
CARHSP1	CARHSP1	BTD	BTD	KIF5B	KIF5B	PPP4R1	PPP4R1	DIS3	DIS3
FBXL18	FBXL18	TJP1	TJP1	RAPGEF5	RAPGEF5	CCAR2	CCAR2	PSMD3	PSMD3
PIM3	PIM3	ATXN10	ATXN10	PTAR1	PTAR1	THOP1	THOP1	COX19	COX19
GNA11	GNA11	MTRR	MTRR	ATRAID	ATRAID	PIM2	PIM2	TSSK2	TSSK2
GHR	GHR	RRAGB	RRAGB	SLA2	SLA2	CDK20	CDK20	PRNP	PRNP
ARHGAP22	ARHGAP22	DAPK1	DAPK1	ZFR	ZFR	TRMU	TRMU	SNX15	SNX15
RRM2	RRM2	TBC1D19	TBC1D19	TRIO	TRIO	FAM160B2	FAM160B2	NPTX2	NPTX2
L3MBTL2	L3MBTL2	ADAMTS16	ADAMTS16	GAS6	GAS6	PES1	PES1	MEP1B	MEP1B
EIF4EBP1	EIF4EBP1	PHF24	PHF24	WDR70	WDR70	ENOSF1	ENOSF1	N4BP2	N4BP2
TTC39C	TTC39C	JAGN1	JAGN1	KLF11	KLF11	AKIP1	AKIP1	PRPS2	PRPS2
LMCD1	LMCD1	PRR15	PRR15	ATAD2B	ATAD2B	ZNF341	ZNF341	ETV1	ETV1
LTB4R2	LTB4R2	GRIN2A	GRIN2A	CELF5	CELF5	GPR153	GPR153	ARHGEF9	ARHGEF9
EFHB	EFHB	HMOX1	HMOX1	ACTR5	ACTR5	CIB4	CIB4	COX14	COX14
TAF10	TAF10	PRMT5	PRMT5	FBP2	FBP2	DDHD2	DDHD2	DYNLRB1	DYNLRB1
SF3B6	SF3B6	ERCC6L2	ERCC6L2	EIF3D	EIF3D	NPHP4	NPHP4	ENTPD7	ENTPD7
NOXO1	NOXO1	NFIL3	NFIL3	ANKRD63	ANKRD63	GREB1	GREB1	ZNF532	ZNF532
MFSD2B	MFSD2B	RPP25L	RPP25L	CHD6	CHD6	ELMO2	ELMO2	GFOD1	GFOD1
RPUSD2	RPUSD2	GGA1	GGA1	PKD1	PKD1	MEX3D	MEX3D	DLK2	DLK2
NDN	NDN	MSRA	MSRA	ZSCAN16	ZSCAN16	OXTR	OXTR	EQTN	EQTN
TNRC18	TNRC18	CNOT7	CNOT7	CCDC134	CCDC134	TSEN2	TSEN2	DUSP14	DUSP14
SCARA5	SCARA5	SPAG4	SPAG4	IRF9	IRF9	SOX4	SOX4	KIAA0753	KIAA0753
CENPM	CENPM	TTLL10	TTLL10	BRPF1	BRPF1	NDRG3	NDRG3	AARS2	AARS2
MAP3K8	MAP3K8	NOL4	NOL4	AIMP2	AIMP2	BICDL2	BICDL2	ZNF214	ZNF214
STMN4	STMN4	IGFALS	IGFALS	FGF10	FGF10	PSORS1C2	PSORS1C2	VPS37A	VPS37A
CDIP1	CDIP1	AGBL5	AGBL5	TNIP2	TNIP2	NDP	NDP	TMEM164	TMEM164
ITGBL1	ITGBL1	LPCAT1	LPCAT1	DRG1	DRG1	SAFB	SAFB	ENKUR	ENKUR
FAM214B	FAM214B	GPKOW	GPKOW	TNFAIP8L1	TNFAIP8L1	DLC1	DLC1	RPS6KL1	RPS6KL1
EIF3G	EIF3G	CCDC149	CCDC149	CCNB1IP1	CCNB1IP1	CREB5	CREB5	GAB2	GAB2
SPAST	SPAST	WEE1	WEE1	PTTG1IP	PTTG1IP	ZBTB49	ZBTB49	MICALL2	MICALL2
RABEP1	RABEP1	CSTF2T	CSTF2T	ARHGEF9	ARHGEF9	NFKBIL1	NFKBIL1	PDRG1	PDRG1
PJA1	PJA1	TLN1	TLN1	TSPAN4	TSPAN4	CDC42EP1	CDC42EP1	NMRK1	NMRK1
TRIM38	TRIM38	TBC1D1	TBC1D1	GRAP2	GRAP2	RNF207	RNF207	AFAP1L2	AFAP1L2
NEFM	NEFM	UBQLN1	UBQLN1	PRSS33	PRSS33	SH3BP2	SH3BP2	PCSK5	PCSK5
HS3ST1	HS3ST1	SLC6A1	SLC6A1	MAFF	MAFF	LPCAT4	LPCAT4	GPR143	GPR143
PRAM1	PRAM1	MAPRE2	MAPRE2	TMEM106B	TMEM106B	TAX1BP1	TAX1BP1	GSKIP	GSKIP
CNTFR	CNTFR	MID1IP1	MID1IP1	SP4	SP4	TRIM66	TRIM66	SENP6	SENP6
NSUN2	NSUN2	PRDM16	PRDM16	GSPT1	GSPT1	LETM2	LETM2	TRIM35	TRIM35
CERS4	CERS4	VSIG4	VSIG4	ANK3	ANK3	SLC4A7	SLC4A7	CARD19	CARD19
RRP8	RRP8	PSMB5	PSMB5	RBSN	RBSN	ABCB5	ABCB5	ENDOD1	ENDOD1
INO80C	INO80C	IFITM10	IFITM10	ATF7IP2	ATF7IP2	DNAJC1	DNAJC1	HARBI1	HARBI1
CPLX1	CPLX1	AP1M2	AP1M2	PCBP3	PCBP3	F10	F10	MAPK1	MAPK1
PPP1R11	PPP1R11	TEAD1	TEAD1	BHLHE40	BHLHE40	DKK1	DKK1	LAMP2	LAMP2
VGLL4	VGLL4	ADGRA2	ADGRA2	ACOT8	ACOT8	LAMA3	LAMA3	CCL14	CCL14
NIM1K	NIM1K	SKAP2	SKAP2	ADCYAP1R1	ADCYAP1R1	RNASE12	RNASE12	RPAP3	RPAP3
LRG1	LRG1	PANX2	PANX2	ICMT	ICMT	KCTD5	KCTD5	ITGB8	ITGB8
TBC1D14	TBC1D14	RBKS	RBKS	WDR19	WDR19	PORCN	PORCN	MGST1	MGST1
ZSCAN31	ZSCAN31	MYPN	MYPN	HDAC11	HDAC11	SLC12A7	SLC12A7	CXCR3	CXCR3
ACO2	ACO2	RNF138	RNF138	KRI1	KRI1	ADGRA3	ADGRA3	VAPA	VAPA
ABHD13	ABHD13	TMEM88B	TMEM88B	IPMK	IPMK	RNASE13	RNASE13	CTDSPL2	CTDSPL2
MIEF1	MIEF1	CC2D2A	CC2D2A	TMEM26	TMEM26	TEX30	TEX30	PCID2	PCID2
NAT8L	NAT8L	TIGD7	TIGD7	DAPK3	DAPK3	DSG2	DSG2	PLD4	PLD4
BRD1	BRD1	MOG	MOG	CASK	CASK	KCNJ4	KCNJ4	PRMT3	PRMT3
THOC6	THOC6	MYDGF	MYDGF	PACRGL	PACRGL	BPIFA3	BPIFA3	SNORD113-4	SNORD113-4
TRIM6	TRIM6	MEIS2	MEIS2	DPP9	DPP9	PIK3C2A	PIK3C2A	PEBP4	PEBP4
FAM167A	FAM167A	WRAP73	WRAP73	ABLIM2	ABLIM2	CLUH	CLUH	PLA2G4F	PLA2G4F
CHST7	CHST7	SMC6	SMC6	RALA	RALA	GALNT1	GALNT1	ABCB7	ABCB7
CHMP4B	CHMP4B	SCUBE2	SCUBE2	CELF4	CELF4	BICC1	BICC1	UBOX5	UBOX5
CARD6	CARD6	EPG5	EPG5	ZKSCAN8	ZKSCAN8	PARG	PARG	HSDL2	HSDL2
ZNF484	ZNF484	SLC1A3	SLC1A3	CCDC157	CCDC157	KIF3C	KIF3C	ETNPPL	ETNPPL
MOB2	MOB2	XPO7	XPO7	PSMA2	PSMA2	RPN2	RPN2	TTLL8	TTLL8
PEX11G	PEX11G	MYOM1	MYOM1	CARMIL1	CARMIL1	AUH	AUH	BVES	BVES
BIN3	BIN3	ALK	ALK	RBM3	RBM3	CEP78	CEP78	NDNF	NDNF
TSSK4	TSSK4	TMEM214	TMEM214	TLE4	TLE4	ABHD17A	ABHD17A	ENTPD4	ENTPD4
SNTG2	SNTG2	NELFE	NELFE	OSR1	OSR1	APCDD1	APCDD1	PGM5	PGM5
PMM1	PMM1	TNFSF14	TNFSF14	FOSL2	FOSL2	APC2	APC2	ELOVL4	ELOVL4
CYS1	CYS1	ZC3H7B	ZC3H7B	TIMP4	TIMP4	GFER	GFER	GPR63	GPR63
CAPSL	CAPSL	FAM221A	FAM221A	SNX13	SNX13	PPP1R3B	PPP1R3B	WSB1	WSB1
METTL6	METTL6	TMEM128	TMEM128	HNRNPK	HNRNPK	TOMM34	TOMM34	NANS	NANS
UPF3A	UPF3A	HACL1	HACL1	MEP1B	MEP1B	SLC7A8	SLC7A8	IL22	IL22
PTPN2	PTPN2	NFAM1	NFAM1	RPL3L	RPL3L	RBMS3	RBMS3	ANXA11	ANXA11
FASTKD3	FASTKD3	ARL8B	ARL8B	MKRN2	MKRN2	TCF3	TCF3	SLC44A1	SLC44A1
TRAPPC12	TRAPPC12	PPP2R2A	PPP2R2A	SLC25A16	SLC25A16	DDX56	DDX56	TSHZ1	TSHZ1
EPC1	EPC1	CEND1	CEND1	BAG6	BAG6	RASEF	RASEF	AGR3	AGR3
SNN	SNN	ATP11A	ATP11A	SYNGR1	SYNGR1	SLX4	SLX4	NDC80	NDC80
ASAH1	ASAH1	EIF4ENIF1	EIF4ENIF1	GALNT15	GALNT15	SRGN	SRGN	SLC7A11	SLC7A11
HIC1	HIC1	SLC35A2	SLC35A2	TET1	TET1	STAR	STAR	SEL1L2	SEL1L2
PPFIBP2	PPFIBP2	PDE4A	PDE4A	OTOP1	OTOP1	GGACT	GGACT	PRDX3	PRDX3
ZC3H12B	ZC3H12B	SLC2A10	SLC2A10	GAMT	GAMT	EMB	EMB	AQP4	AQP4
TRIM35	TRIM35	AJAP1	AJAP1	HSD17B10	HSD17B10	DNMT3B	DNMT3B	FAM50A	FAM50A
DBNL	DBNL	LRPAP1	LRPAP1	DSG1	DSG1	TFAM	TFAM	SPATA18	SPATA18
EIF2AK1	EIF2AK1	STC1	STC1	USH1C	USH1C	MAMDC2	MAMDC2	BCORL1	BCORL1
ECM2	ECM2	C1QTNF7	C1QTNF7	ZBTB48	ZBTB48	RASA3	RASA3	MED31	MED31
CFAP74	CFAP74	ATP10A	ATP10A	GFRA2	GFRA2	RRP1	RRP1	IRS4	IRS4
SLC44A2	SLC44A2	TSPO	TSPO	SRR	SRR	LMNB2	LMNB2	ZNF438	ZNF438
RGS12	RGS12	SHD	SHD	METTL3	METTL3	GPLD1	GPLD1	APLN	APLN
C7	C7	METTL4	METTL4	ADCY9	ADCY9	RNF125	RNF125	FBXL20	FBXL20
PGM2	PGM2	NCOA5	NCOA5	SUSD5	SUSD5	PBLD	PBLD	TRPM6	TRPM6
GPR34	GPR34	UBXN2A	UBXN2A	ZNF358	ZNF358	ZDHHC2	ZDHHC2	GPR82	GPR82
ERI1	ERI1	SLC22A18	SLC22A18	ID4	ID4	POLR2F	POLR2F	PPM1H	PPM1H
PLCXD3	PLCXD3	DNASE1L2	DNASE1L2	DMTN	DMTN	HINT2	HINT2	PPM1K	PPM1K
LONP1	LONP1	MCCD1	MCCD1	KIAA0319	KIAA0319	PTRHD1	PTRHD1	PRR5L	PRR5L
SYK	SYK	ZNF311	ZNF311	ENTPD4	ENTPD4	MSR1	MSR1	HDHD5	HDHD5
CHAMP1	CHAMP1	RNF223	RNF223	PIGG	PIGG	EDEM1	EDEM1	MCTS1	MCTS1
SECISBP2	SECISBP2	CRTAP	CRTAP	WDR13	WDR13	SLC12A5	SLC12A5	CHAMP1	CHAMP1
MINK1	MINK1	OTOF	OTOF	RRM1	RRM1	TPMT	TPMT	HEPHL1	HEPHL1
SLC35F6	SLC35F6	ASIP	ASIP	NMRAL1	NMRAL1	TSPAN9	TSPAN9	SLC13A5	SLC13A5
MRPS30	MRPS30	KIF1C	KIF1C	VAMP3	VAMP3	SGCZ	SGCZ	NXPH1	NXPH1
RAD52	RAD52	GALNT18	GALNT18	FKBP9	FKBP9	SLC5A1	SLC5A1	CRACR2A	CRACR2A
CLCN7	CLCN7	DDX1	DDX1	NR2C2	NR2C2	PTPRM	PTPRM	MEDAG	MEDAG
KDM5C	KDM5C	PRMT8	PRMT8	GPR176	GPR176	ZNRF2	ZNRF2	LHPP	LHPP
AQP3	AQP3	ARFIP2	ARFIP2	XRCC6	XRCC6	MOCOS	MOCOS	FAM234A	FAM234A
TNNI2	TNNI2	KCTD1	KCTD1	TMEM240	TMEM240	TIMM22	TIMM22	ACP2	ACP2
ZDHHC4	ZDHHC4	ZNF521	ZNF521	SNRPN	SNRPN	ANKMY2	ANKMY2	GEMIN8	GEMIN8
KIF4A	KIF4A	FBXL7	FBXL7	RAB2B	RAB2B	VWA7	VWA7	THOC1	THOC1
UBE2G2	UBE2G2	MRPL20	MRPL20	TUBGCP3	TUBGCP3	DEXI	DEXI	WDR45	WDR45
ADAMDEC1	ADAMDEC1	FRMPD2	FRMPD2	GDA	GDA	DZIP1	DZIP1	EML1	EML1
MYH7B	MYH7B	NOL10	NOL10	SLC9A3R2	SLC9A3R2	BRICD5	BRICD5	PIP5K1B	PIP5K1B
KCNS3	KCNS3	NEDD8	NEDD8	JPH4	JPH4	NEK10	NEK10	SFXN2	SFXN2
ZKSCAN4	ZKSCAN4	ZSCAN12	ZSCAN12	RNF122	RNF122	MLLT10	MLLT10	FCHSD2	FCHSD2
TSC2	TSC2	AMPH	AMPH	GALNT14	GALNT14	GDAP1L1	GDAP1L1	DNMT3B	DNMT3B
SLC39A3	SLC39A3	NDUFS7	NDUFS7	NDUFA6	NDUFA6	GSR	GSR	RASSF4	RASSF4
COLQ	COLQ	PMS2	PMS2	OSTF1	OSTF1	COLEC11	COLEC11	SMAD9	SMAD9
DCTN3	DCTN3	CTSL	CTSL	LYAR	LYAR	AVL9	AVL9	NAPG	NAPG
YES1	YES1	PGAM2	PGAM2	MATN4	MATN4	CHMP4A	CHMP4A	AGR2	AGR2
TFAP4	TFAP4	FGF14	FGF14	COL28A1	COL28A1	VPS37A	VPS37A	PHF5A	PHF5A
SGO1	SGO1	MSANTD1	MSANTD1	FAM210A	FAM210A	RAB26	RAB26	CLPTM1L	CLPTM1L
TM4SF5	TM4SF5	CCIN	CCIN	SEH1L	SEH1L	JADE3	JADE3	ADAMTS3	ADAMTS3
CACNA1C	CACNA1C	RAB12	RAB12	USP14	USP14	EFNB2	EFNB2	CAVIN4	CAVIN4
BARX1	BARX1	ALG12	ALG12	FAM184B	FAM184B	THBS1	THBS1	EBPL	EBPL
NXN	NXN	PCSK4	PCSK4	SRGAP3	SRGAP3	LAMP1	LAMP1	ARHGEF38	ARHGEF38
ZFHX2	ZFHX2	TGIF1	TGIF1	CEP76	CEP76	BMPER	BMPER	INO80C	INO80C
TRIM26	TRIM26	DLGAP1	DLGAP1	DCTN6	DCTN6	ELP2	ELP2	G6PD	G6PD
SWAP70	SWAP70	ISCA1	ISCA1	GDF5	GDF5	PRR5	PRR5	MALT1	MALT1
TRAP1	TRAP1	DPY19L1	DPY19L1	TGFBR2	TGFBR2	E2F6	E2F6	TACC2	TACC2
NFS1	NFS1	TMEM186	TMEM186	MCOLN1	MCOLN1	PHF2	PHF2	SLC34A2	SLC34A2
GAK	GAK	SH2D4A	SH2D4A	ADCY4	ADCY4	TCF20	TCF20	NAIF1	NAIF1
SOD3	SOD3	SYT9	SYT9	NELFA	NELFA	PSTPIP2	PSTPIP2	CLPSL2	CLPSL2
FCER2	FCER2	ZSWIM1	ZSWIM1	GATA4	GATA4	SULF2	SULF2	ATP6AP1	ATP6AP1
TOB2	TOB2	ZNF438	ZNF438	WNT7B	WNT7B	TAPT1	TAPT1	GALNT18	GALNT18
C2	C2	SLC17A4	SLC17A4	NDRG2	NDRG2	LAP3	LAP3	TRIM13	TRIM13
MCF2L	MCF2L	TTC38	TTC38	ARGLU1	ARGLU1	TCN2	TCN2	TPST2	TPST2
DCP1B	DCP1B	PCCA	PCCA	RNF144A	RNF144A	IL17RE	IL17RE	MARCHF11	MARCHF11
RHOBTB1	RHOBTB1	IGF2	IGF2	TMEM267	TMEM267	TRAPPC8	TRAPPC8	MFHAS1	MFHAS1
TP53I3	TP53I3	FAHD1	FAHD1	NDC80	NDC80	ITGB1	ITGB1	APEX2	APEX2
SUB1	SUB1	TMPRSS9	TMPRSS9	TRIB2	TRIB2	SULT4A1	SULT4A1	PICALM	PICALM
EIF4G2	EIF4G2	NUBP1	NUBP1	CTXN1	CTXN1	MEOX2	MEOX2	TKTL1	TKTL1
NOP9	NOP9	NCBP3	NCBP3	CCL19	CCL19	CASKIN1	CASKIN1	LOXL2	LOXL2
PARVG	PARVG	INPP5K	INPP5K	TFDP1	TFDP1	TMEM41B	TMEM41B	DLST	DLST
FZR1	FZR1	AFG3L2	AFG3L2	MOV10L1	MOV10L1	SMTNL2	SMTNL2	SECISBP2L	SECISBP2L
UGGT2	UGGT2	C3	C3	FAM126A	FAM126A	MC5R	MC5R	SEMA5A	SEMA5A
TBXA2R	TBXA2R	TGIF2	TGIF2	NME3	NME3	CREM	CREM	DUSP4	DUSP4
CYTL1	CYTL1	METTL17	METTL17	TBX20	TBX20	VPS41	VPS41	CAMKK1	CAMKK1
CLDN10	CLDN10	EGFLAM	EGFLAM	PIK3C3	PIK3C3	XAB2	XAB2	COQ4	COQ4
ZBTB5	ZBTB5	POFUT2	POFUT2	CTNNA3	CTNNA3	CCDC152	CCDC152	NCOA5	NCOA5
UBE2J2	UBE2J2	FAM166B	FAM166B	TOX4	TOX4	GAL3ST1	GAL3ST1	LMO7	LMO7
DAD1	DAD1	EVI5L	EVI5L	PANK4	PANK4	HSF2BP	HSF2BP	C9orf40	C9orf40
ANKH	ANKH	TRPM2	TRPM2	RNF144B	RNF144B	FOXO4	FOXO4	NINJ1	NINJ1
E2F1	E2F1	SRP14	SRP14	KIF24	KIF24	ZFYVE28	ZFYVE28	CHGA	CHGA
YIPF6	YIPF6	CTNS	CTNS	KEAP1	KEAP1	RPH3AL	RPH3AL	SCIN	SCIN
RHNO1	RHNO1	NCF4	NCF4	RGN	RGN	ADRA2C	ADRA2C	TRDMT1	TRDMT1
NLRP14	NLRP14	R3HCC1	R3HCC1	RASGRP1	RASGRP1	SS18	SS18	GYS2	GYS2
UBE2G1	UBE2G1	DTNA	DTNA	SLC6A13	SLC6A13	CNOT10	CNOT10	UGT8	UGT8
ZNF385D	ZNF385D	MYT1L	MYT1L	FNDC4	FNDC4	PNMA2	PNMA2	ARHGAP10	ARHGAP10
EGR2	EGR2	RIC3	RIC3	NFIC	NFIC	PIK3IP1	PIK3IP1	NAA35	NAA35
PPM1G	PPM1G	TPRG1L	TPRG1L	FAR1	FAR1	ZNF184	ZNF184	MLH3	MLH3
ADARB1	ADARB1	PHYHIP	PHYHIP	AMACR	AMACR	PACSIN2	PACSIN2	ATRX	ATRX
VASN	VASN	RIBC1	RIBC1	SMDT1	SMDT1	BLOC1S4	BLOC1S4	RCBTB2	RCBTB2
SPRED1	SPRED1	LPIN1	LPIN1	SEPSECS	SEPSECS	PXMP4	PXMP4	BET1	BET1
EMC9	EMC9	PDIA6	PDIA6	SLC25A11	SLC25A11	AGR3	AGR3	PLAA	PLAA
PCSK1N	PCSK1N	PPP3CC	PPP3CC	SUPT16H	SUPT16H	SKI	SKI	MCF2L	MCF2L
SEMA5A	SEMA5A	STOX1	STOX1	ZSCAN23	ZSCAN23	DNHD1	DNHD1	TMEM255B	TMEM255B
KIAA0930	KIAA0930	PROZ	PROZ	RASSF4	RASSF4	HNF4A	HNF4A	MNS1	MNS1
MRPL52	MRPL52	CEP72	CEP72	RAB18	RAB18	TRABD	TRABD	DNAJC1	DNAJC1
LRRC3	LRRC3	MACC1	MACC1	ADAMTS12	ADAMTS12	NRP1	NRP1	AFG3L2	AFG3L2
EFNB1	EFNB1	CRELD2	CRELD2	MYL9	MYL9	TAB1	TAB1	FAM83G	FAM83G
ALDH5A1	ALDH5A1	YBEY	YBEY	ABHD17B	ABHD17B	TRIM27	TRIM27	DNAJC24	DNAJC24
GRID2IP	GRID2IP	FAM118A	FAM118A	SEL1L3	SEL1L3	HOXA10	HOXA10	COL17A1	COL17A1
CLEC16A	CLEC16A	MPP6	MPP6	TPPP	TPPP	NUP155	NUP155	ZMYM3	ZMYM3
DOCK9	DOCK9	TTLL1	TTLL1	KCNH8	KCNH8	ROCK2	ROCK2	CDC45	CDC45
LPIN2	LPIN2	SKIDA1	SKIDA1	DIRAS2	DIRAS2	CIDEB	CIDEB	AMOTL1	AMOTL1
BLCAP	BLCAP	SEC14L3	SEC14L3	CHST14	CHST14	TGM1	TGM1	ADAM7	ADAM7
SLC39A6	SLC39A6	MSN	MSN	VARS2	VARS2	DBNDD2	DBNDD2	RAB44	RAB44
HNRNPF	HNRNPF	MATK	MATK	EXOC3	EXOC3	OPHN1	OPHN1	RPS6KA5	RPS6KA5
USP47	USP47	ZNF157	ZNF157	ZNF317	ZNF317	CTNND2	CTNND2	SRPK3	SRPK3
IFT140	IFT140	SGMS1	SGMS1	MBOAT1	MBOAT1	E4F1	E4F1	RACGAP1	RACGAP1
RPL36	RPL36	SCAND1	SCAND1	EDA2R	EDA2R	MICALL1	MICALL1	NUFIP2	NUFIP2
SPTLC1	SPTLC1	AFAP1	AFAP1	MYBBP1A	MYBBP1A	CYFIP1	CYFIP1	IFNAR1	IFNAR1
SLC4A1AP	SLC4A1AP	PSMG2	PSMG2	CMPK2	CMPK2	FARP1	FARP1	CHAC1	CHAC1
PLEKHA7	PLEKHA7	TNFRSF13C	TNFRSF13C	ITFG2	ITFG2	REXO1	REXO1	MSL1	MSL1
RFTN1	RFTN1	MCM5	MCM5	RRAGB	RRAGB	IL7R	IL7R	SAMD4A	SAMD4A
PXDN	PXDN	ATP6V1C2	ATP6V1C2	MTRR	MTRR	MYH9	MYH9	ZNF219	ZNF219
NCOA3	NCOA3	SF3A2	SF3A2	DAPK1	DAPK1	ATG4D	ATG4D	MAPK12	MAPK12
SUV39H1	SUV39H1	FSD1	FSD1	NUDT16L1	NUDT16L1	SETBP1	SETBP1	FAM234B	FAM234B
ATP2A3	ATP2A3	BAHD1	BAHD1	KIAA0895	KIAA0895	SHISA8	SHISA8	SPATS1	SPATS1
RNF38	RNF38	IRX2	IRX2	CFP	CFP	SFRP4	SFRP4	PDE1C	PDE1C
TMEM241	TMEM241	OSBPL10	OSBPL10	LRRC18	LRRC18	DCAF10	DCAF10	SKOR1	SKOR1
LRRC72	LRRC72	CDH6	CDH6	CDC37	CDC37	ZNF174	ZNF174	ADGRD2	ADGRD2
WNT5B	WNT5B	ELFN2	ELFN2	ATXN10	ATXN10	USP42	USP42	BRINP1	BRINP1
TPP2	TPP2	MGAT3	MGAT3	TJP1	TJP1	TOX2	TOX2	DLK1	DLK1
CDCA7L	CDCA7L	KANK3	KANK3	BTD	BTD	CRK	CRK	SHTN1	SHTN1
GPR108	GPR108	ABI1	ABI1	ARL4A	ARL4A	PRICKLE3	PRICKLE3	MYO16	MYO16
PLTP	PLTP	NOL9	NOL9	B4GALNT3	B4GALNT3	SLC28A3	SLC28A3	SLC25A37	SLC25A37
RHOBTB2	RHOBTB2	GCAT	GCAT	GRTP1	GRTP1	APBB1IP	APBB1IP	AQP5	AQP5
DNAL4	DNAL4	ATP4B	ATP4B	BRSK2	BRSK2	FEM1A	FEM1A	LRCH1	LRCH1
DRC1	DRC1	DGKK	DGKK	ETV1	ETV1	LRRC3B	LRRC3B	GPR183	GPR183
PLCB2	PLCB2	HERC4	HERC4	PDZD2	PDZD2	MTMR12	MTMR12	ARL3	ARL3
SEC14L5	SEC14L5	ROGDI	ROGDI	RBPJL	RBPJL	NEFL	NEFL	JARID2	JARID2
LMO1	LMO1	RHOG	RHOG	GADD45G	GADD45G	CREBBP	CREBBP	TJP3	TJP3
ERGIC3	ERGIC3	CAMKK1	CAMKK1	PDE3B	PDE3B	TELO2	TELO2	NCBP1	NCBP1
AGRN	AGRN	PAX5	PAX5	GNL1	GNL1	IL2RB	IL2RB	DIRAS2	DIRAS2
CELSR1	CELSR1	TMEM255B	TMEM255B	MSRA	MSRA	ZFP57	ZFP57	GRK5	GRK5
PARP8	PARP8	WDR45	WDR45	RPP25L	RPP25L	ICAM1	ICAM1	SLC2A4RG	SLC2A4RG
TMCO3	TMCO3	KDELR2	KDELR2	GGA1	GGA1	CAMTA2	CAMTA2	TRERF1	TRERF1
CAMSAP3	CAMSAP3	WDR35	WDR35	NFIL3	NFIL3	DCT	DCT	STX3	STX3
LARGE1	LARGE1	GJB1	GJB1	ERCC6L2	ERCC6L2	YWHAH	YWHAH	TCP11	TCP11
LTB4R	LTB4R	KIF5B	KIF5B	PRMT5	PRMT5	SBF2	SBF2	DAAM2	DAAM2
PPP2R2C	PPP2R2C	ZSCAN26	ZSCAN26	SPAG4	SPAG4	EFR3B	EFR3B	LTB4R2	LTB4R2
BST1	BST1	DPH3	DPH3	CNOT7	CNOT7	CSGALNACT2	CSGALNACT2	ANKRD61	ANKRD61
TEAD4	TEAD4	PTAR1	PTAR1	PHF24	PHF24	BRIX1	BRIX1	DLC1	DLC1
DUSP26	DUSP26	RAPGEF5	RAPGEF5	ADAMTS16	ADAMTS16	IFT27	IFT27	ADAP1	ADAP1
CTR9	CTR9	SAPCD1	SAPCD1	TBC1D19	TBC1D19	ANKRD10	ANKRD10	DNASE1L2	DNASE1L2
MMP9	MMP9	NEU1	NEU1	HMOX1	HMOX1	LRP10	LRP10	PPCDC	PPCDC
PREB	PREB	CSNK2B	CSNK2B	GRIN2A	GRIN2A	GATA6	GATA6	ATP8B1	ATP8B1
LRRC8E	LRRC8E	NADK2	NADK2	PRR15	PRR15	SH3BP5	SH3BP5	NUDT16L1	NUDT16L1
POLR3H	POLR3H	NPC1L1	NPC1L1	JAGN1	JAGN1	SKIV2L	SKIV2L	ASL	ASL
IFT172	IFT172	CACNA1F	CACNA1F	CCDC149	CCDC149	RELL1	RELL1	TPMT	TPMT
C1QTNF6	C1QTNF6	ACTR5	ACTR5	WEE1	WEE1	MAGEL2	MAGEL2	LARGE1	LARGE1
STK24	STK24	CELF5	CELF5	GPKOW	GPKOW	MMP25	MMP25	SGCZ	SGCZ
FXN	FXN	ATRAID	ATRAID	LPCAT1	LPCAT1	DNAI1	DNAI1	IPO4	IPO4
TNKS	TNKS	ATAD2B	ATAD2B	TLN1	TLN1	CXCL12	CXCL12	ECI1	ECI1
WNK3	WNK3	WDR70	WDR70	CSTF2T	CSTF2T	DLG3	DLG3	MIOS	MIOS
KLF13	KLF13	KLF11	KLF11	NOL4	NOL4	BASP1	BASP1	GCAT	GCAT
ABCA3	ABCA3	GAS6	GAS6	TTLL10	TTLL10	ANKRD54	ANKRD54	TNMD	TNMD
STX18	STX18	TRIO	TRIO	AGBL5	AGBL5	MTURN	MTURN	USP14	USP14
SRC	SRC	ZFR	ZFR	IGFALS	IGFALS	DHX33	DHX33	TMEM38B	TMEM38B
VSTM2L	VSTM2L	SLA2	SLA2	ARR3	ARR3	ZC4H2	ZC4H2	EFHC1	EFHC1
SYP	SYP	FGF10	FGF10	MAPRE2	MAPRE2	FSCN1	FSCN1	CPXM2	CPXM2
TST	TST	AIMP2	AIMP2	ITGA1	ITGA1	ZNF391	ZNF391	KDM2A	KDM2A
CCL28	CCL28	BRPF1	BRPF1	MID1IP1	MID1IP1	MLST8	MLST8	RSPH14	RSPH14
EMC7	EMC7	PTTG1IP	PTTG1IP	SLC6A1	SLC6A1	MPND	MPND	TFF3	TFF3
PDSS1	PDSS1	CCNB1IP1	CCNB1IP1	UBQLN1	UBQLN1	EPS8L2	EPS8L2	CD83	CD83
CPTP	CPTP	TNFAIP8L1	TNFAIP8L1	TBC1D1	TBC1D1	RMI1	RMI1	ARHGAP4	ARHGAP4
WNK1	WNK1	DRG1	DRG1	RPL37	RPL37	OGDH	OGDH	CDK8	CDK8
OSBP2	OSBP2	TNIP2	TNIP2	CRMP1	CRMP1	DVL1	DVL1	ANLN	ANLN
LIFR	LIFR	CHD6	CHD6	CCT5	CCT5	KIF27	KIF27	CHRNA3	CHRNA3
FAM160A2	FAM160A2	PKD1	PKD1	TMTC4	TMTC4	RNF215	RNF215	CAPRIN1	CAPRIN1
ANXA1	ANXA1	FBP2	FBP2	ANKRD29	ANKRD29	CPVL	CPVL	UBA6	UBA6
KIAA0232	KIAA0232	ANKRD63	ANKRD63	NUP98	NUP98	TADA3	TADA3	DNA2	DNA2
ATF4	ATF4	EIF3D	EIF3D	HRH4	HRH4	ESCO1	ESCO1	CDC6	CDC6
DNAJC17	DNAJC17	IRF9	IRF9	ZBTB14	ZBTB14	FGD3	FGD3	OGN	OGN
ADAM17	ADAM17	CCDC134	CCDC134	ITGB1BP2	ITGB1BP2	MGRN1	MGRN1	ARL11	ARL11
TIMM13	TIMM13	ZSCAN16	ZSCAN16	TBC1D22A	TBC1D22A	EMC6	EMC6	HINT2	HINT2
ATP2B2	ATP2B2	CHD5	CHD5	CRACR2A	CRACR2A	FBXL2	FBXL2	IRF2	IRF2
CD81	CD81	ECI1	ECI1	SMPD1	SMPD1	LETM1	LETM1	CFAP157	CFAP157
FOXP3	FOXP3	NIPA1	NIPA1	STK19	STK19	CACNB2	CACNB2	GFRA2	GFRA2
STARD8	STARD8	TMEM204	TMEM204	THSD7A	THSD7A	VSTM4	VSTM4	DCLRE1C	DCLRE1C
[truncated: 12,099 more rows]

## Sheet: Yak to Human Genename
Yak to Human Genename (one sample)
[truncated: 13,202 more rows]

[truncated: 1 more sheets: Monkey to Human Genename]
