# Supplementary material for: Cross-species single-cell transcriptomic analyses reveal evolutionary conservation and diversification of ovarian tissues
Source: J Anim Sci Biotechnol. 2026 Apr 14;17:67. doi: 10.1186/s40104-026-01383-1 (PMC13077819; doi:10.1186/s40104-026-01383-1)
Supplement: Supplementary file 2 — Additional file 2: Table S1. Detailed description of the sc/snRNA-seq data used in this study. Table S2. QC information and Quality information. Table S3. One-to-one ortholog mapping between human and non-human species. Table S4. Top 100 genes specifically expressed in each granulosa cell subtype across species. [file 40104_2026_1383_MOESM2_ESM.zip › Table S4.xlsx]

## Sheet: Table S3
Table S4 Top 100 genes specifically expressed in each granulosa cell subtype across species.
Genes	p_val	p_val_adj	avg_log2FC	pct.1	pct.2	cluster
CYP19A1	0	0	2.29411061809168	0.332	0.171	GC-1
LRRC74A	0	0	2.08519607020298	0.268	0.103	GC-1
PLD5	0	0	2.07547068240254	0.359	0.191	GC-1
C22H3orf67	6.99615353704029e-125	5.4665145277018e-120	2.0058176740773	0.337	0.295	GC-1
KIF13B	9.58344523960383e-73	7.48812077241685e-68	1.71595088003324	0.463	0.49	GC-1
DACH2	0	0	1.55962837826015	0.275	0.139	GC-1
INHBA	8.77850488275798e-182	6.85917257519177e-177	1.55352043907277	0.351	0.275	GC-1
SUGCT	1.49216850598116e-292	1.16592078383344e-287	1.55021685597423	0.375	0.246	GC-1
ROBO1	9.77856753773578e-32	7.64058153128523e-27	1.55020687115896	0.382	0.383	GC-1
GNS	6.25637765941969e-71	4.88848324796417e-66	1.54974358667064	0.255	0.21	GC-1
COLGALT2	3.54507892038335e-108	2.76998286523073e-103	1.49556776689733	0.255	0.192	GC-1
SERPINE2	0	0	1.48520705430333	0.682	0.623	GC-1
TMEM200A	2.53624509605026e-72	1.98172046824983e-67	1.47350184141249	0.306	0.271	GC-1
ST6GAL2	4.30451207375424e-288	3.36337355394861e-283	1.46387688942238	0.26	0.134	GC-1
ENSMFAG00000030468	0	0	1.45481614066656	0.297	0.137	GC-1
SPEF2	2.23573148691586e-155	1.74691115461658e-150	1.45190958817389	0.264	0.18	GC-1
TCEA3	0	0	1.44058795822092	0.46	0.283	GC-1
LOC102174170	5.10820350322309e-172	3.99134588927839e-167	1.39891923999672	0.273	0.185	GC-1
KCNQ1	0	0	1.39193907799192	0.312	0.174	GC-1
ROR2	4.49550593630035e-45	3.51260851838764e-40	1.38795	0.368	0.375	GC-1
RBFOX1	0	0	1.37719404191041	0.319	0.166	GC-1
KCNT2	1.2868688665389e-241	1.00550785755883e-236	1.35066675874128	0.282	0.165	GC-1
OBSL1	1.11169951060304e-250	8.68637529604792e-246	1.34558309669943	0.334	0.223	GC-1
PDZRN3	0	0	1.32941575406744	0.463	0.332	GC-1
ENSMFAG00000036622	0	0	1.31278152067535	0.304	0.143	GC-1
CNTN4	2.14075608573826e-182	1.67270117515245e-177	1.27213555416952	0.305	0.206	GC-1
HSDL2	3.15434761618216e-142	2.46468105338009e-137	1.26889501933274	0.442	0.394	GC-1
FREM1	0	0	1.26694572532353	0.377	0.225	GC-1
PAG1	4.90760603809652e-274	3.8346070539271e-269	1.26215100297889	0.316	0.19	GC-1
PPM1K	1.5761025753039e-130	1.23150350823946e-125	1.22370244739793	0.368	0.308	GC-1
PLXNC1	1.28568764790295e-257	1.00458490056545e-252	1.21493024128482	0.354	0.229	GC-1
GRK4	5.11427847199861e-116	3.99609262688084e-111	1.21408335974901	0.379	0.329	GC-1
AMH	3.00023498943395e-107	2.34426361134411e-102	1.20966042240161	0.282	0.213	GC-1
ENSMFAG00000037771	0	0	1.19717500410085	0.267	0.131	GC-1
SARS	2.64255478268565e-120	2.06478660499926e-115	1.19262732421175	0.266	0.193	GC-1
SEMA6D	6.99470923325727e-155	5.4653860064979e-150	1.17799954046308	0.258	0.17	GC-1
LNPEP	1.29740584525549e-129	1.01374103124883e-124	1.17465740361184	0.346	0.279	GC-1
IDH1	1.92459997396319e-66	1.50380543565587e-61	1.17249800507864	0.395	0.371	GC-1
HEY2	3.31878254905297e-291	2.59316393252803e-286	1.17102599613861	0.374	0.241	GC-1
ARHGEF17	3.74238997953958e-159	2.92415383441305e-154	1.16958365580334	0.302	0.214	GC-1
INHBB	0	0	1.16679981632419	0.447	0.303	GC-1
RALGAPA2	4.20532568413052e-151	3.28587327655222e-146	1.16266641494468	0.478	0.436	GC-1
GRAMD1B	1.24075948546587e-291	9.69479831563615e-287	1.15863324153041	0.433	0.296	GC-1
BCL2L2-PABPN1	2.06627503398941e-293	1.61450466055797e-288	1.15398189754305	0.268	0.134	GC-1
OSGIN2	3.52339696966748e-113	2.75304145621938e-108	1.15304253656593	0.3	0.233	GC-1
PLEKHH1	1.7517327309285e-181	1.36873388663829e-176	1.14768791885471	0.276	0.175	GC-1
ESR2	4.38939304974429e-233	3.4296961533482e-228	1.14675012481155	0.376	0.263	GC-1
CPNE4	1.07081351821853e-194	8.36690850595229e-190	1.13625910262675	0.262	0.156	GC-1
FAM124A	4.71638785126228e-81	3.68519681146229e-76	1.13575284608144	0.251	0.194	GC-1
FOCAD	3.85054443656416e-65	3.00866140095377e-60	1.10588480650563	0.385	0.358	GC-1
ANK3	8.33643094666251e-97	6.51375368448422e-92	1.09227260681575	0.432	0.385	GC-1
SYTL4	2.29405419977187e-144	1.79248218953375e-139	1.09138322200955	0.319	0.238	GC-1
LRFN5	6.94412796021155e-68	5.4258638229909e-63	1.08976981468509	0.259	0.203	GC-1
ROBO2	5.47627751646494e-298	4.27894420026504e-293	1.08709021992577	0.674	0.602	GC-1
TRIB2	5.84846984606793e-149	4.56976039892364e-144	1.08507865871228	0.454	0.417	GC-1
IGSF11	1.13541363661084e-35	8.87166799102244e-31	1.07456056162604	0.46	0.483	GC-1
FCHSD2	1.02802671022751e-80	8.03258950303369e-76	1.0676904876889	0.452	0.434	GC-1
PLD1	2.91834060128365e-112	2.28027461221899e-107	1.06274170049605	0.394	0.339	GC-1
TGIF2	6.93579557050825e-86	5.41935322697232e-81	1.04821480913369	0.309	0.256	GC-1
KCNIP4	3.39202031296201e-263	2.65038899173599e-258	1.04815673376494	0.493	0.374	GC-1
PHKA2	6.16286678233825e-48	4.81541758904782e-43	1.04627255953923	0.27	0.232	GC-1
VPS13C	1.73625960325611e-145	1.35664380360019e-140	1.03456620238207	0.471	0.422	GC-1
GUCY1A2	9.27663525975464e-127	7.24839172656189e-122	1.01852745712875	0.356	0.277	GC-1
GRB14	0	0	1.01729322304076	0.815	0.752	GC-1
ABCC1	2.42589557420775e-181	1.89549776586297e-176	1.01487620490445	0.408	0.317	GC-1
FHOD3	3.08885417895521e-185	2.41350710126844e-180	1.01441185310162	0.446	0.354	GC-1
FAM13A	0	0	1.01410795682757	0.585	0.477	GC-1
LGR4	5.46775529694593e-139	4.27228527882167e-134	1.01377645325918	0.441	0.393	GC-1
PLEKHA7	0	0	1.00667806557175	0.507	0.361	GC-1
NIPSNAP2	1.18339147310373e-90	9.24654761424334e-86	0.997386383034641	0.279	0.217	GC-1
NR5A2	0	0	0.992893770471558	0.694	0.644	GC-1
LARGE1	9.45171647010469e-92	7.385193181081e-87	0.990449044207018	0.565	0.558	GC-1
CD99	1.2822278732336e-38	1.00188157102981e-33	0.982320477584957	0.308	0.277	GC-1
PPP1R12B	3.93024451042063e-218	3.07093585066226e-213	0.978432325318011	0.493	0.395	GC-1
FGD4	2.52035616163657e-99	1.96930549045635e-94	0.976732774213879	0.295	0.225	GC-1
ANKIB1	1.40407962347373e-120	1.09709165459743e-115	0.97644794969587	0.544	0.531	GC-1
LONP2	1.40575754711756e-37	1.09840271701578e-32	0.969477346578939	0.357	0.347	GC-1
ADAM12	3.25004207062001e-125	2.53945287229965e-120	0.967063268268499	0.27	0.188	GC-1
BICD1	1.13439173159831e-156	8.86368323401653e-152	0.962551354196494	0.327	0.232	GC-1
RUFY1	4.85649968159837e-55	3.7946745912137e-50	0.957445226624146	0.309	0.277	GC-1
ARHGEF6	9.10085515217556e-259	7.1110441817039e-254	0.956739270026998	0.455	0.341	GC-1
DDX24	5.79624363905771e-20	4.52895292981413e-15	0.953449909886741	0.429	0.47	GC-1
KATNBL1	9.90827135025211e-102	7.74192690223299e-97	0.950825517572112	0.425	0.375	GC-1
PARP11	2.6402743944067e-63	2.06300480081362e-58	0.946848490218938	0.288	0.242	GC-1
AHCYL2	2.53292507915483e-111	1.97912633984842e-106	0.945378748582619	0.368	0.304	GC-1
DPP7	2.13470799211827e-53	1.66797543672153e-48	0.944371061510613	0.297	0.263	GC-1
FST	0	0	0.943306877972092	0.642	0.477	GC-1
CNST	7.74033192020675e-65	6.04798574917275e-60	0.942489900667897	0.314	0.273	GC-1
UNC5C	3.72397588808874e-76	2.90976579991702e-71	0.937917017401789	0.274	0.218	GC-1
LUC7L3	4.56433502405145e-166	3.56638881439284e-161	0.932874165848233	0.714	0.775	GC-1
ITGB5	1.28046658057402e-73	1.00050536739732e-68	0.928631161582002	0.475	0.484	GC-1
PEG3	2.04834652890304e-152	1.60049604382368e-147	0.92698855698704	0.306	0.214	GC-1
TMEM164	1.80957032908732e-13	1.41392587233567e-08	0.918532313283102	0.299	0.305	GC-1
KANSL2	7.97179152359899e-53	6.2288390248793e-48	0.91803654930078	0.31	0.284	GC-1
GATA4	3.77390741049973e-273	2.94878029426807e-268	0.916389108997482	0.638	0.57	GC-1
SNX14	3.32584067176774e-109	2.59867886729244e-104	0.914788581674549	0.406	0.351	GC-1
POGZ	2.14730054161502e-80	1.67781475119631e-75	0.914440982292787	0.5	0.499	GC-1
HLCS	5.24593786879188e-70	4.09896601315923e-65	0.911781926556912	0.326	0.28	GC-1
EML5	0	0	0.910794308251349	0.64	0.554	GC-1
MTHFD1L	2.63194984238432e-135	2.05650032884541e-130	0.910456881351835	0.367	0.287	GC-1
RUNX2	0	0	3.69726211997817	0.608	0.18	GC-2
TIMP1	0	0	2.8264645747049	0.449	0.156	GC-2
ERRFI1	0	0	2.77640661254987	0.585	0.169	GC-2
FAM110B	0	0	2.69065288456568	0.365	0.116	GC-2
APOD	0	0	2.5610572470491	0.263	0.053	GC-2
LOC108637261	0	0	2.54041042499377	0.269	0.063	GC-2
BACH2	0	0	2.53975056548956	0.505	0.112	GC-2
KCNK12	0	0	2.52746687689741	0.418	0.079	GC-2
PCDH9	0	0	2.51839243282315	0.26	0.075	GC-2
CADM1	0	0	2.49750417766098	0.513	0.193	GC-2
IGFBP5	0	0	2.44000170423308	0.338	0.173	GC-2
GADD45A	0	0	2.43532430995283	0.432	0.153	GC-2
CITED2	0	0	2.43210699346163	0.344	0.107	GC-2
PLIN2	0	0	2.42730280158324	0.304	0.105	GC-2
RIMS1	0	0	2.40333956607041	0.333	0.077	GC-2
NCAM1	0	0	2.39363802612325	0.472	0.23	GC-2
IRS2	0	0	2.37182842278013	0.428	0.075	GC-2
CEBPD	0	0	2.32787220029831	0.256	0.099	GC-2
SCN10A	0	0	2.30620429521459	0.357	0.07	GC-2
SOX4	0	0	2.26857369072961	0.758	0.289	GC-2
RASSF3	0	0	2.22725251106406	0.438	0.182	GC-2
TIAM2	0	0	2.22228675510562	0.348	0.116	GC-2
PROS1	0	0	2.21866155877027	0.365	0.109	GC-2
ANO3	0	0	2.20164448669851	0.274	0.08	GC-2
LOC102173333	0	0	2.20134856188076	0.367	0.088	GC-2
ELL2	0	0	2.19443767982313	0.745	0.311	GC-2
ADM	0	0	2.17390651975429	0.569	0.174	GC-2
ADAMTS17	0	0	2.16601264626893	0.337	0.128	GC-2
MID1	0	0	2.15681291116345	0.411	0.15	GC-2
IGFBP2	0	0	2.15026712572441	0.428	0.199	GC-2
LOC102178253	0	0	2.13306821884515	0.364	0.076	GC-2
CCND3	0	0	2.13146148872962	0.341	0.097	GC-2
GEM	0	0	2.11996537266291	0.396	0.108	GC-2
PAM	0	0	2.11886442117929	0.847	0.442	GC-2
BCL6	0	0	2.11749929303703	0.302	0.071	GC-2
SLC8A1	0	0	2.0962086840851	0.488	0.167	GC-2
KIAA1324L	0	0	2.07353578245713	0.455	0.179	GC-2
VWA5A	0	0	2.06461792711238	0.304	0.109	GC-2
TNFRSF19	0	0	2.06212763882701	0.259	0.07	GC-2
SLC26A2	0	0	2.05026686841544	0.25	0.079	GC-2
HECA	0	0	2.04112491969157	0.325	0.107	GC-2
MITF	0	0	1.99978874400945	0.492	0.219	GC-2
LOC102187632	0	0	1.98232338948818	0.391	0.114	GC-2
RND3	0	0	1.96836430805562	0.271	0.102	GC-2
PDK4	0	0	1.96477962520612	0.296	0.079	GC-2
MAGI3	0	0	1.96102866989976	0.535	0.307	GC-2
ELMO1	0	0	1.95598587475409	0.787	0.483	GC-2
LOC102174361	0	0	1.94399658466393	0.272	0.072	GC-2
AKR1B1	3.125304499885e-129	2.44198792403015e-124	1.93182944817273	0.271	0.184	GC-2
BTG2	0	0	1.93028070415834	0.36	0.151	GC-2
FKBP5	0	0	1.91113113261426	0.788	0.402	GC-2
NEDD9	0	0	1.90501442043883	0.525	0.202	GC-2
TMEM163	0	0	1.89755259583582	0.357	0.133	GC-2
RBMS3	8.29883860890247e-154	6.48438053545203e-149	1.89330462328369	0.526	0.402	GC-2
RAB31	0	0	1.8761925006846	0.295	0.103	GC-2
DAPK1	0	0	1.87120210758929	0.431	0.156	GC-2
DOCK4	0	0	1.86562154794297	0.461	0.225	GC-2
TMCC3	0	0	1.85513286301583	0.354	0.098	GC-2
NRP2	0	0	1.85113254568692	0.477	0.197	GC-2
FAM65B	0	0	1.84845150079785	0.263	0.074	GC-2
ANTXR2	0	0	1.83421263609838	0.738	0.339	GC-2
BEX3	6.86813120468298e-257	5.36648299809109e-252	1.81988386852674	0.296	0.164	GC-2
HIVEP3	0	0	1.8137933233558	0.373	0.117	GC-2
ARID5B	0	0	1.81326258229947	0.75	0.322	GC-2
HIPK2	0	0	1.80137625862701	0.7	0.349	GC-2
PRKAG2	0	0	1.78886857978652	0.431	0.195	GC-2
ARHGAP6	0	0	1.77020088654593	0.691	0.399	GC-2
SKAP2	0	0	1.76426467420619	0.33	0.145	GC-2
SLC40A1	0	0	1.76111563184027	0.443	0.183	GC-2
ADGRG6	0	0	1.7596755210104	0.282	0.082	GC-2
HIVEP2	0	0	1.75390075520773	0.289	0.096	GC-2
SCN9A	0	0	1.7454487218899	0.275	0.078	GC-2
HN1	0	0	1.73872004008758	0.264	0.079	GC-2
FOXO3	0	0	1.72983729787422	0.54	0.232	GC-2
MYL12A	3.96197144973073e-191	3.0957260119616e-186	1.71773489115599	0.279	0.17	GC-2
MCL1	0	0	1.71186997346034	0.405	0.158	GC-2
FOSB	0	0	1.70310417070783	0.284	0.118	GC-2
ENC1	0	0	1.67982589355195	0.483	0.168	GC-2
IL6ST	0	0	1.67656047101614	0.755	0.337	GC-2
LPP	0	0	1.67340088347344	0.789	0.466	GC-2
SIPA1L2	0	0	1.6724552751933	0.631	0.256	GC-2
MXRA8	0	0	1.66589829612321	0.447	0.119	GC-2
TPT1	2.10390093826508e-157	1.6439040371228e-152	1.6531303981878	0.402	0.314	GC-2
SATB1	0	0	1.64843201177798	0.397	0.12	GC-2
TIPARP	0	0	1.64785193417905	0.291	0.098	GC-2
TOX	0	0	1.64419283890759	0.326	0.148	GC-2
PDGFD	0	0	1.64377997188071	0.338	0.133	GC-2
PLEKHA5	0	0	1.64050995554242	0.808	0.542	GC-2
MYOF	0	0	1.63597793402503	0.551	0.186	GC-2
MAGI1	0	0	1.62689194492787	0.813	0.575	GC-2
IRF2BP2	0	0	1.62045666474999	0.354	0.129	GC-2
CD63	4.59700597257557e-228	3.59191658673165e-223	1.61928272970754	0.314	0.184	GC-2
RAPH1	0	0	1.61799228822692	0.598	0.323	GC-2
TMSB10	0	0	1.60939538739236	0.542	0.292	GC-2
SESTD1	0	0	1.60239613584525	0.651	0.291	GC-2
PCLO	0	0	1.59709687146393	0.473	0.196	GC-2
FAT1	0	0	1.5969557360683	0.697	0.329	GC-2
PDZRN4	0	0	1.59464199535572	0.435	0.199	GC-2
NPNT	0	0	1.59321769504203	0.35	0.158	GC-2
LMNA	7.35330610457661e-286	5.74557925787198e-281	1.59190651088783	0.285	0.148	GC-2
PRR11	0	0	4.66265822828532	0.262	0.025	GC-3
CDC25C	0	0	4.36433241222774	0.28	0.027	GC-3
CDCA2	0	0	4.28933275520568	0.418	0.046	GC-3
ARHGAP11A	0	0	4.12507974316979	0.367	0.038	GC-3
TICRR	0	0	4.09040936654188	0.351	0.035	GC-3
DEPDC1B	0	0	4.03998997041444	0.287	0.031	GC-3
NEIL3	0	0	3.95107532283486	0.296	0.028	GC-3
DEPDC1	0	0	3.89008262753816	0.343	0.039	GC-3
TTK	0	0	3.88555888837959	0.435	0.055	GC-3
CIT	0	0	3.85998557603126	0.535	0.084	GC-3
KIF4A	0	0	3.82005290448915	0.515	0.075	GC-3
GTSE1	0	0	3.81217987777475	0.314	0.04	GC-3
SPAG5	0	0	3.75507229258594	0.322	0.043	GC-3
MELK	0	0	3.71648335411225	0.328	0.043	GC-3
KIF14	0	0	3.69421077704914	0.398	0.058	GC-3
KIF15	0	0	3.65096229235445	0.488	0.068	GC-3
BUB1B	0	0	3.63264566958894	0.55	0.078	GC-3
DLGAP5	0	0	3.61758773539658	0.468	0.063	GC-3
NDC80	0	0	3.59562643339996	0.509	0.075	GC-3
ASPM	0	0	3.57200240878943	0.452	0.067	GC-3
SGO1	0	0	3.56794532502043	0.425	0.055	GC-3
KNL1	0	0	3.54772205615808	0.542	0.09	GC-3
KNTC1	0	0	3.53952442363186	0.452	0.068	GC-3
KIF11	0	0	3.49780811956882	0.526	0.072	GC-3
GEN1	0	0	3.49190857274743	0.448	0.07	GC-3
EXO1	0	0	3.48626583974532	0.268	0.037	GC-3
SPC25	0	0	3.47017690542712	0.386	0.065	GC-3
KIF2C	0	0	3.45799857573518	0.291	0.042	GC-3
KIF23	0	0	3.45712359679724	0.53	0.091	GC-3
RTKN2	0	0	3.43017753094204	0.408	0.068	GC-3
HMMR	0	0	3.42915885353729	0.399	0.063	GC-3
STIL	0	0	3.4107017892191	0.315	0.047	GC-3
TOP2A	0	0	3.40340025834436	0.694	0.118	GC-3
ECT2	0	0	3.37731022228854	0.454	0.077	GC-3
POLQ	0	0	3.37178079750025	0.477	0.081	GC-3
CDCA8	0	0	3.30478004652601	0.296	0.048	GC-3
BUB1	0	0	3.25672282677453	0.377	0.063	GC-3
DTL	0	0	3.24263700685612	0.398	0.073	GC-3
SKA3	0	0	3.2340313885138	0.283	0.044	GC-3
CKAP2L	0	0	3.22756769905584	0.282	0.042	GC-3
ZGRF1	0	0	3.22602418206418	0.384	0.072	GC-3
MKI67	0	0	3.2172956145481	0.567	0.083	GC-3
MCM10	0	0	3.19836535991543	0.348	0.071	GC-3
PRC1	0	0	3.17656841298286	0.462	0.088	GC-3
KIF18A	0	0	3.12533177642268	0.339	0.068	GC-3
TPX2	0	0	3.12091288996683	0.534	0.104	GC-3
CENPP	0	0	3.10063332190357	0.466	0.097	GC-3
INCENP	0	0	3.09779238929263	0.33	0.048	GC-3
NCAPH	0	0	3.0443176100896	0.295	0.046	GC-3
ANLN	0	0	3.03241846390251	0.441	0.079	GC-3
CENPU	0	0	3.01767729560646	0.415	0.092	GC-3
CENPF	0	0	3.00988026357995	0.626	0.15	GC-3
NUF2	0	0	2.9989909497816	0.507	0.1	GC-3
CLSPN	0	0	2.98624563695265	0.333	0.065	GC-3
FANCI	0	0	2.97657426920635	0.48	0.108	GC-3
BRCA2	0	0	2.9512467943881	0.591	0.154	GC-3
KIFC1	0	0	2.9447991810264	0.406	0.075	GC-3
CENPN	0	0	2.92639001413225	0.338	0.063	GC-3
BRIP1	0	0	2.85353274870463	0.435	0.109	GC-3
PARPBP	0	0	2.85307090528173	0.282	0.063	GC-3
KIF22	0	0	2.8458887210963	0.366	0.077	GC-3
CDK1	0	0	2.84039975752087	0.506	0.108	GC-3
CKAP2	0	0	2.82135557104077	0.535	0.114	GC-3
NUSAP1	0	0	2.81075252996291	0.504	0.093	GC-3
NCAPG	0	0	2.80614419608255	0.522	0.111	GC-3
NCAPD2	0	0	2.79957726722592	0.529	0.16	GC-3
ESCO2	0	0	2.79027967943341	0.265	0.048	GC-3
FBXO5	0	0	2.78765	0.255	0.048	GC-3
KIF20B	0	0	2.78601683469071	0.624	0.181	GC-3
SMC4	0	0	2.7844333761236	0.776	0.335	GC-3
DIAPH3	0	0	2.78248191068093	0.785	0.281	GC-3
POLA2	0	0	2.77904891171412	0.255	0.059	GC-3
RAD51AP1	0	0	2.7618459082101	0.281	0.06	GC-3
NCAPG2	0	0	2.75569792694836	0.441	0.104	GC-3
KNSTRN	0	0	2.72945756515449	0.261	0.059	GC-3
CEP152	0	0	2.71680506511354	0.289	0.063	GC-3
AURKA	0	0	2.70910577172761	0.251	0.048	GC-3
CENPE	0	0	2.68843538766911	0.598	0.173	GC-3
MIS18BP1	0	0	2.6448625089644	0.631	0.159	GC-3
BRCA1	0	0	2.60534670516055	0.544	0.129	GC-3
MMS22L	0	0	2.52236602201798	0.394	0.104	GC-3
MCM8	0	0	2.4928931942101	0.297	0.063	GC-3
ATAD5	0	0	2.48168973183678	0.443	0.123	GC-3
KPNA2	0	0	2.43854521349308	0.297	0.082	GC-3
RAD51	0	0	2.4304434939583	0.261	0.06	GC-3
SGO2	0	0	2.41842548136234	0.418	0.149	GC-3
POLH	0	0	2.41812652395262	0.339	0.096	GC-3
WDHD1	0	0	2.41584482101396	0.358	0.101	GC-3
HELLS	0	0	2.4093620936265	0.55	0.18	GC-3
CEP72	0	0	2.39137009575721	0.36	0.08	GC-3
RACGAP1	0	0	2.38597261521818	0.361	0.087	GC-3
PLK4	0	0	2.38003177839019	0.321	0.08	GC-3
TACC3	0	0	2.37638909085277	0.499	0.119	GC-3
MYBL2	0	0	2.37356409215511	0.251	0.071	GC-3
NCAPD3	0	0	2.34528502984029	0.556	0.203	GC-3
RRM2	0	0	2.30565776968647	0.303	0.072	GC-3
UBE2C	0	0	2.28873759338979	0.338	0.09	GC-3
CENPK	0	0	2.27729770563599	0.418	0.111	GC-3
CDCA3	0	0	2.25198122000254	0.272	0.069	GC-3
CENPH	0	0	2.21911638838625	0.288	0.089	GC-3
LUM	0	0	5.66683579214176	0.502	0.027	GC-4
PTCH2	0	0	5.63028114681302	0.274	0.025	GC-4
COL1A1	0	0	5.20823704360169	0.679	0.095	GC-4
BGN	0	0	5.03564195423167	0.452	0.018	GC-4
COL1A2	0	0	4.94657147700705	0.645	0.082	GC-4
DCN	0	0	4.8276696445469	0.68	0.076	GC-4
ALPL	0	0	4.71485279580545	0.366	0.023	GC-4
EMILIN1	0	0	4.35452510169728	0.269	0.011	GC-4
LGALS1	0	0	4.33905557056462	0.561	0.08	GC-4
COL3A1	0	0	4.30193289396126	0.561	0.114	GC-4
PPP1R14A	0	0	4.28043453625277	0.366	0.033	GC-4
IGFBP6	0	0	4.27575942601511	0.421	0.029	GC-4
OGN	0	0	4.25122641133335	0.348	0.018	GC-4
ARX	0	0	4.17394699538602	0.254	0.009	GC-4
HHIP	0	0	4.16081481088724	0.284	0.019	GC-4
CXCL10	0	0	4.11068996641048	0.272	0.018	GC-4
MMP2	0	0	3.97189612596218	0.363	0.02	GC-4
PCOLCE	0	0	3.85371751871304	0.469	0.042	GC-4
MGP	0	0	3.82227157369736	0.399	0.075	GC-4
OLFML3	0	0	3.79024125415119	0.353	0.028	GC-4
COL6A1	0	0	3.77930131476297	0.415	0.058	GC-4
CDC42EP5	0	0	3.72185597194952	0.319	0.025	GC-4
PDGFRB	0	0	3.66833027458444	0.281	0.023	GC-4
ACTG2	0	0	3.66161828417962	0.27	0.049	GC-4
NR2F2	0	0	3.62147088225839	0.672	0.121	GC-4
WFDC1	0	0	3.61105531258694	0.283	0.04	GC-4
COL6A2	0	0	3.58831822969954	0.497	0.055	GC-4
TCF21	0	0	3.57087193030274	0.359	0.023	GC-4
MMP23B	0	0	3.49718731976855	0.388	0.039	GC-4
EVA1B	0	0	3.47753177965256	0.465	0.038	GC-4
DNPH1	0	0	3.47214644904633	0.356	0.058	GC-4
PMP22	0	0	3.40696151009292	0.469	0.042	GC-4
LTBP4	0	0	3.34507912796653	0.367	0.033	GC-4
NID1	0	0	3.3449752103533	0.427	0.047	GC-4
COL5A1	0	0	3.32414021578935	0.357	0.056	GC-4
TAGLN	0	0	3.2660080756007	0.308	0.067	GC-4
MYLK	0	0	3.1975070217496	0.553	0.099	GC-4
IER5L	0	0	3.18080875223315	0.3	0.028	GC-4
COX6B1	0	0	3.16803896225893	0.282	0.035	GC-4
ICAM1	0	0	3.15811004314558	0.285	0.028	GC-4
GSTM3	0	0	3.1477662036632	0.483	0.134	GC-4
COPZ2	0	0	3.14149867007943	0.35	0.036	GC-4
H3-3A	0	0	3.12763205387675	0.286	0.027	GC-4
RARRES2	0	0	3.11125710412425	0.565	0.206	GC-4
AEBP1	0	0	3.04569307576021	0.416	0.035	GC-4
SPARCL1	0	0	2.97414561813947	0.533	0.069	GC-4
SELENOM	0	0	2.96789396412456	0.432	0.071	GC-4
MDP1	0	0	2.95927794267565	0.294	0.045	GC-4
ATP5IF1	0	0	2.94249376594701	0.466	0.088	GC-4
SPC24	0	0	2.92317494460186	0.464	0.059	GC-4
CAVIN3	0	0	2.91959596616124	0.35	0.034	GC-4
NME2	0	0	2.89354431215511	0.352	0.077	GC-4
TPM2	0	0	2.83417710454403	0.609	0.166	GC-4
PDGFRA	0	0	2.82125626656046	0.39	0.034	GC-4
KLF2	0	0	2.80028361876416	0.349	0.061	GC-4
LAMA2	0	0	2.79611526624694	0.519	0.121	GC-4
RCN3	0	0	2.79407712363776	0.328	0.04	GC-4
ELOA	0	0	2.7711382535759	0.309	0.078	GC-4
COL12A1	0	0	2.75456477091456	0.427	0.081	GC-4
FTL	5.37333910823221e-284	4.19851224560832e-279	2.73967046151341	0.338	0.111	GC-4
CXCL12	0	0	2.70982462315467	0.255	0.024	GC-4
MYL9	0	0	2.69344700686079	0.394	0.114	GC-4
COL5A2	0	0	2.67478880160122	0.555	0.107	GC-4
CREB3L1	0	0	2.66911354794866	0.268	0.033	GC-4
ZFP36	0	0	2.64874236071742	0.353	0.07	GC-4
CNRIP1	1.02592530924333e-245	8.01616999630372e-241	2.63049166517567	0.373	0.143	GC-4
NUDT14	0	0	2.61561638743362	0.328	0.062	GC-4
ATP5MC2	4.62805631154241e-282	3.61617807958677e-277	2.60378859224581	0.315	0.095	GC-4
DUT	0	0	2.57667200087321	0.514	0.173	GC-4
GLRX	0	0	2.57237524322162	0.257	0.033	GC-4
SEPTIN10	0	0	2.54420951250095	0.282	0.039	GC-4
SSR4	0	0	2.53146279372345	0.584	0.169	GC-4
TUBB2A	0	0	2.52915200427814	0.283	0.043	GC-4
FKBP11	0	0	2.52709546373644	0.437	0.091	GC-4
ATP5ME	0	0	2.4960607645085	0.428	0.107	GC-4
SLC25A5	0	0	2.4949195468821	0.486	0.124	GC-4
CIBAR1	0	0	2.49104355052589	0.297	0.041	GC-4
BAX	0	0	2.48790750341144	0.378	0.107	GC-4
LAMA4	4.59307762813116e-230	3.58884713551657e-225	2.47636447901991	0.315	0.102	GC-4
CCN1	0	0	2.47385902180438	0.347	0.059	GC-4
CSRP1	0	0	2.46645434847214	0.451	0.086	GC-4
RUNX1T1	0	0	2.46055388431108	0.311	0.053	GC-4
ARL6IP1	0	0	2.45102918140714	0.522	0.197	GC-4
DCTPP1	0	0	2.44862744003393	0.408	0.067	GC-4
EGFLAM	0	0	2.43714930268365	0.258	0.035	GC-4
TBX3	0	0	2.43374368349051	0.399	0.058	GC-4
ATP5F1A	0	0	2.42465294689741	0.457	0.08	GC-4
ELOB	0	0	2.4134235359625	0.375	0.1	GC-4
RPSA	0	0	2.40877359460994	0.682	0.306	GC-4
GARS1	0	0	2.39775834664941	0.363	0.058	GC-4
TRPV2	0	0	2.39121917049784	0.318	0.09	GC-4
DPM3	0	0	2.39033046839397	0.41	0.071	GC-4
NT5C	0	0	2.37973340896189	0.307	0.043	GC-4
GALK1	0	0	2.3793356662379	0.411	0.072	GC-4
DDIT3	0	0	2.37427195046727	0.375	0.071	GC-4
COX5B	0	0	2.37329183092011	0.426	0.086	GC-4
H2AZ2	8.82934812374756e-275	6.8988994499714e-270	2.36418996151965	0.253	0.066	GC-4
PTCH1	0	0	2.36336137155808	0.5	0.172	GC-4
PTN	0	0	2.36151654096571	0.492	0.135	GC-4
RPS9	1.55159225141608e-293	1.21235212156647e-288	2.34958369353319	0.575	0.32	GC-4
LOC101120395	0	0	6.49203297128827	0.383	0.004	GC-5
LOC105608537	0	0	6.45964968341705	0.286	0.003	GC-5
LOC101102047	0	0	6.42005466271161	0.284	0.003	GC-5
TM4SF18	0	0	6.40957843077992	0.65	0.011	GC-5
SOX18	0	0	6.28643084719397	0.654	0.012	GC-5
LOC105614852	0	0	6.25311250600434	0.411	0.005	GC-5
CYSLTR2	0	0	6.22636692211336	0.467	0.006	GC-5
APLNR	0	0	6.22099397795395	0.551	0.007	GC-5
FAM167B	0	0	6.20563538378643	0.562	0.008	GC-5
RASIP1	0	0	6.13942705228111	0.55	0.008	GC-5
MMRN2	0	0	6.12437992726897	0.677	0.013	GC-5
ECSCR	0	0	6.1157075808371	0.634	0.011	GC-5
LOC101102001	0	0	6.09105602369366	0.325	0.003	GC-5
MYCT1	0	0	6.09089657201844	0.542	0.008	GC-5
LOC101110922	0	0	6.07604811009163	0.276	0.003	GC-5
FAM110D	0	0	6.07224055643049	0.556	0.008	GC-5
AFAP1L1	0	0	6.05729595508112	0.543	0.008	GC-5
CDH5	0	0	6.04012783632682	0.7	0.015	GC-5
ESM1	0	0	6.02344406595997	0.522	0.012	GC-5
LOC101104661	0	0	6.01008052708377	0.52	0.018	GC-5
LOC114116113	0	0	5.98546405461712	0.341	0.005	GC-5
LOC114117997	0	0	5.95288284536035	0.396	0.005	GC-5
C1H1orf54	0	0	5.92774467223329	0.455	0.006	GC-5
ROBO4	0	0	5.90202090482453	0.627	0.013	GC-5
DLL4	0	0	5.89025414284378	0.356	0.006	GC-5
OIT3	0	0	5.88950429950533	0.393	0.008	GC-5
ESAM	0	0	5.85094581513049	0.633	0.013	GC-5
ZNF366	0	0	5.80647022552914	0.345	0.005	GC-5
PECAM1	0	0	5.79077114178269	0.776	0.029	GC-5
LOC101106534	0	0	5.78520062162636	0.327	0.005	GC-5
LOC101115355	0	0	5.77878537325837	0.38	0.005	GC-5
DIPK2B	0	0	5.77870911450512	0.45	0.006	GC-5
LOC114108725	0	0	5.76634976525426	0.46	0.006	GC-5
TMEM88	0	0	5.76606054021213	0.609	0.02	GC-5
LOC101105867	0	0	5.7565221284177	0.506	0.01	GC-5
GPR4	0	0	5.7560606781274	0.261	0.004	GC-5
CLEC14A	0	0	5.73974230929687	0.604	0.015	GC-5
ACVRL1	0	0	5.73094352204834	0.517	0.008	GC-5
LOC101104051	0	0	5.7175232043628	0.469	0.007	GC-5
FOXC1	0	0	5.69132128137898	0.365	0.006	GC-5
LOC101123247	0	0	5.67980505120903	0.371	0.006	GC-5
KDR	0	0	5.67226557772962	0.74	0.031	GC-5
LOC101122884	0	0	5.66960729075748	0.421	0.007	GC-5
LOC105604057	0	0	5.66411253616742	0.272	0.003	GC-5
TCF15	0	0	5.65231318905705	0.375	0.006	GC-5
RAMP2	0	0	5.64843531131088	0.763	0.046	GC-5
LOC114108665	0	0	5.60031467727693	0.267	0.006	GC-5
OVAR	0	0	5.58113617484768	0.491	0.009	GC-5
LOC114114118	0	0	5.55471795266007	0.37	0.005	GC-5
ARHGEF15	0	0	5.54325247338642	0.333	0.005	GC-5
LOC101120999	0	0	5.53473951222061	0.361	0.006	GC-5
SMIM10	0	0	5.52803209937482	0.386	0.006	GC-5
C12H1orf115	0	0	5.52737184840673	0.581	0.022	GC-5
TMEM204	0	0	5.51619090782411	0.58	0.014	GC-5
LOC114114483	0	0	5.49929229982869	0.307	0.005	GC-5
LOC114110633	0	0	5.47217097736454	0.411	0.005	GC-5
LYVE1	0	0	5.46708119078484	0.516	0.011	GC-5
LOC101114275	0	0	5.45902942785467	0.443	0.009	GC-5
SLCO2A1	0	0	5.43142719865799	0.623	0.02	GC-5
MFNG	0	0	5.42546799724284	0.391	0.006	GC-5
CSNK1A1L	0	0	5.39662072948499	0.342	0.007	GC-5
CSF2RB	0	0	5.38414617538225	0.318	0.005	GC-5
ADGRF5	0	0	5.37091244419029	0.628	0.018	GC-5
LHX6	0	0	5.35150412431749	0.412	0.007	GC-5
STC2	0	0	5.35021831757478	0.312	0.007	GC-5
LOC101120084	0	0	5.34379703470591	0.279	0.005	GC-5
GGTA1	0	0	5.34022388400673	0.559	0.016	GC-5
SLC9A3R2	0	0	5.33461816631997	0.572	0.023	GC-5
COL15A1	0	0	5.33219305954214	0.613	0.028	GC-5
TIE1	0	0	5.32984022011646	0.576	0.015	GC-5
BCL6B	0	0	5.3222307211052	0.275	0.004	GC-5
MRCL3	0	0	5.30915801928453	0.344	0.007	GC-5
CLEC3B	0	0	5.30762256062149	0.652	0.056	GC-5
SHE	0	0	5.30411728849082	0.306	0.006	GC-5
LOC101113616	0	0	5.29673424954916	0.509	0.014	GC-5
FLT4	0	0	5.2937623090851	0.444	0.009	GC-5
LOC114110140	0	0	5.23503221212851	0.519	0.016	GC-5
ADCY4	0	0	5.22130823798723	0.301	0.005	GC-5
LOC101102156	0	0	5.20598901639428	0.309	0.005	GC-5
ENG	0	0	5.20109273229836	0.741	0.049	GC-5
SPNS2	0	0	5.16956669210756	0.438	0.009	GC-5
LOC101114959	0	0	5.16239325856129	0.27	0.004	GC-5
LOC114108604	0	0	5.16000721036112	0.606	0.049	GC-5
NPR1	0	0	5.1523341125941	0.285	0.006	GC-5
LOC114116085	0	0	5.14802140901458	0.446	0.011	GC-5
LOC114108618	0	0	5.13912703376308	0.433	0.008	GC-5
LOC101113217	0	0	5.13152642388633	0.559	0.018	GC-5
CLDN5	0	0	5.12676144769994	0.489	0.013	GC-5
LOC101106452	0	0	5.11001072834941	0.42	0.009	GC-5
LOC101122097	0	0	5.10885579765617	0.355	0.007	GC-5
LOC101116085	0	0	5.10766972641083	0.538	0.013	GC-5
FLT1	0	0	5.10491469372311	0.602	0.029	GC-5
CD34	0	0	5.08152746484109	0.697	0.053	GC-5
LOC101119130	0	0	5.07071963292465	0.359	0.008	GC-5
LOC121819274	0	0	5.06068492109818	0.285	0.006	GC-5
LOC101115640	0	0	5.00661314699259	0.602	0.049	GC-5
SEMA3F	0	0	4.99842575310734	0.382	0.013	GC-5
TINAGL1	0	0	4.99616089858723	0.595	0.024	GC-5
NOS3	0	0	4.99180236493905	0.438	0.013	GC-5
ADGRL4	0	0	4.97905065272542	0.635	0.021	GC-5
NKG7	0	0	9.07043020026961	0.258	0.002	GC-6
CCL5	0	0	8.31233508203705	0.414	0.01	GC-6
RAC2	0	0	8.16076650731641	0.457	0.004	GC-6
CORO1A	0	0	8.1250427797751	0.488	0.006	GC-6
CST7	0	0	8.01634805477377	0.254	0.002	GC-6
CD3D	0	0	7.9722234593744	0.319	0.003	GC-6
RUNX3	0	0	7.87600412800869	0.397	0.003	GC-6
LCP1	0	0	7.66908199549373	0.694	0.012	GC-6
RGS1	0	0	7.57098064713177	0.562	0.012	GC-6
HCST	0	0	7.47549888203021	0.279	0.002	GC-6
CD3E	0	0	7.30676228312148	0.306	0.005	GC-6
IL2RB	0	0	7.2852486073728	0.281	0.002	GC-6
WAS	0	0	7.09381867688668	0.321	0.003	GC-6
PSTPIP1	0	0	7.08837582911694	0.45	0.004	GC-6
BATF	0	0	7.01044295264531	0.279	0.004	GC-6
IKZF1	0	0	6.95601933645945	0.412	0.006	GC-6
DOCK2	0	0	6.91536293567338	0.613	0.02	GC-6
FYB	0	0	6.73574314882732	0.306	0.009	GC-6
BCL2A1	0	0	6.73140065513891	0.321	0.013	GC-6
GRAP2	0	0	6.69240212267879	0.288	0.008	GC-6
BCL11B	0	0	6.67081654660013	0.296	0.009	GC-6
LAPTM5	0	0	6.65558193311744	0.655	0.023	GC-6
ARHGAP15	0	0	6.63764431975313	0.528	0.032	GC-6
ITGAL	0	0	6.62048083019133	0.359	0.006	GC-6
ARHGAP30	0	0	6.53698271934284	0.262	0.002	GC-6
ITGB2	0	0	6.52035575017836	0.414	0.006	GC-6
PTPRC	0	0	6.49558008277078	0.753	0.033	GC-6
S100A4	0	0	6.35903976565879	0.313	0.023	GC-6
SH2D1A	0	0	6.32089850318736	0.273	0.009	GC-6
CYTIP	0	0	6.31130972843603	0.34	0.007	GC-6
SKAP1	0	0	6.3005438179848	0.408	0.022	GC-6
PIK3R5	0	0	6.29203447308682	0.256	0.005	GC-6
IL2RG	0	0	6.27972497040167	0.393	0.008	GC-6
FCER1G	0	0	6.25258852260106	0.283	0.017	GC-6
APBB1IP	0	0	6.24014031581136	0.406	0.012	GC-6
LCP2	0	0	6.18085824861104	0.402	0.007	GC-6
CXCR4	0	0	6.13609877581995	0.44	0.02	GC-6
GMFG	0	0	6.0785038829951	0.412	0.018	GC-6
INPP5D	0	0	6.06957209596824	0.497	0.017	GC-6
CD53	0	0	6.05097644910153	0.355	0.007	GC-6
ITGA4	0	0	5.99042543160614	0.444	0.02	GC-6
CD74	3.2961046387076e-290	2.57544432050057e-285	5.81036781888756	0.588	0.112	GC-6
DOCK8	0	0	5.73712563975178	0.495	0.021	GC-6
ARHGAP25	0	0	5.65889374895895	0.311	0.013	GC-6
CD83	5.71108924809398e-238	4.46241669489071e-233	5.64928548865736	0.273	0.028	GC-6
CD247	0	0	5.59210293173397	0.292	0.015	GC-6
NCKAP1L	0	0	5.5848615993067	0.306	0.007	GC-6
BIN2	0	0	5.57825155266449	0.378	0.01	GC-6
CD44	0	0	5.57825086271253	0.528	0.022	GC-6
FMNL1	0	0	5.53805433821578	0.319	0.006	GC-6
CRIP1	0	0	5.46788767608754	0.4	0.043	GC-6
MYO1F	0	0	5.4488223335625	0.328	0.009	GC-6
LSP1	0	0	5.39024881468237	0.567	0.033	GC-6
PRKCQ	0	0	5.38083919380015	0.252	0.01	GC-6
RASSF5	0	0	5.36187952022071	0.281	0.009	GC-6
ARHGDIB	0	0	5.3505672224828	0.643	0.042	GC-6
SAMSN1	0	0	5.00925863916427	0.258	0.013	GC-6
LFNG	0	0	4.91148975177571	0.26	0.016	GC-6
IFI30	3.5404435459472e-131	2.76636096906131e-126	4.8953998996302	0.323	0.066	GC-6
PRKCH	7.14221751495082e-247	5.58064307748197e-242	4.85609852504851	0.412	0.061	GC-6
RGS10	1.29435256164111e-266	1.0113553175639e-261	4.8539119004661	0.283	0.027	GC-6
IPCEF1	0	0	4.79162293438709	0.268	0.015	GC-6
CARD11	0	0	4.79014763355723	0.368	0.019	GC-6
ARHGAP45	0	0	4.65017747354866	0.361	0.021	GC-6
IKZF3	1.85439526087765e-220	1.44895028103936e-215	4.64692345038261	0.271	0.03	GC-6
SASH3	0	0	4.53585339328325	0.25	0.01	GC-6
TNFRSF1B	0	0	4.52614025983557	0.429	0.037	GC-6
PREX1	0	0	4.48561863572516	0.423	0.048	GC-6
HCLS1	0	0	4.47719759330914	0.366	0.022	GC-6
TNFAIP3	9.46504276683815e-277	7.39560581629666e-272	4.47477046275876	0.34	0.038	GC-6
TNFSF10	6.71455284524697e-248	5.24648301116217e-243	4.44625961282784	0.252	0.023	GC-6
CTSS	2.10670499438124e-191	1.64609501440973e-186	4.44582396914316	0.326	0.049	GC-6
ADGRE5	0	0	4.42263538322721	0.408	0.038	GC-6
TNFAIP8	0	0	4.27768779443614	0.484	0.065	GC-6
LOC102181202	1.43927676417969e-55	1.12459329245944e-50	4.24086184316876	0.25	0.078	GC-6
HSPA2	1.32618760426441e-70	1.03622994646804e-65	4.21238273945101	0.275	0.075	GC-6
NFATC2	4.1946832296819e-240	3.27755768834425e-235	4.11460878084079	0.269	0.027	GC-6
CD48	0	0	4.05060264805913	0.404	0.045	GC-6
CYBA	6.2273837010368e-153	4.86582852864211e-148	4.04955598133885	0.353	0.069	GC-6
RCSD1	0	0	4.04005281274967	0.324	0.026	GC-6
BAX	2.2978239405722e-39	1.79542771420549e-34	3.94472275440323	0.292	0.119	GC-6
H2AZ2	3.99840246154291e-117	3.12419174735117e-112	3.94059770370709	0.326	0.073	GC-6
LYN	7.04876701824819e-150	5.5076245973784e-145	3.92272954740471	0.283	0.046	GC-6
PSMB8	9.10525342234888e-207	7.11448081408652e-202	3.8843702712407	0.383	0.062	GC-6
SEPTIN9	5.49687510187663e-147	4.29503832960233e-142	3.86304846151531	0.254	0.038	GC-6
NFKBIA	3.11615895299191e-85	2.43484195950976e-80	3.86028762042847	0.421	0.148	GC-6
EFHD2	3.42261629528833e-224	2.67429546848649e-219	3.84663900333094	0.351	0.049	GC-6
PSMB9	7.59927469121954e-211	5.9377692727313e-206	3.80430861703737	0.442	0.082	GC-6
FLI1	0	0	3.61963247415673	0.427	0.047	GC-6
KLF2	7.22637246846259e-166	5.64639839195793e-161	3.61201937162158	0.381	0.072	GC-6
SEPTIN6	3.77920446075109e-167	2.95291919745248e-162	3.57418887067013	0.273	0.038	GC-6
REL	2.02910583613495e-165	1.5854621361224e-160	3.57134155468325	0.433	0.096	GC-6
RHOG	4.24247366142956e-147	3.3148992200946e-142	3.57016848651034	0.25	0.036	GC-6
ARPC1B	6.33561898403707e-146	4.95039924936721e-141	3.51208773678516	0.516	0.158	GC-6
DUSP1	2.11250927941267e-86	1.65063025056188e-81	3.50744	0.457	0.168	GC-6
ARAP2	1.54357211207279e-176	1.2060855054892e-171	3.49669931721573	0.454	0.097	GC-6
SH3BGRL3	8.71471142302356e-147	6.80932691749369e-142	3.43736889097663	0.507	0.145	GC-6
SYTL2	4.31874065163863e-179	3.37449119556436e-174	3.42818713073018	0.292	0.041	GC-6
PDE4B	1.80187188109345e-160	1.40791061301118e-155	3.40870732650774	0.281	0.042	GC-6
PLEK	8.27609592412329e-193	6.46661031127297e-188	3.40470594498558	0.321	0.046	GC-6
