# Supplementary material for: Cross-species single-cell transcriptomic analyses reveal evolutionary conservation and diversification of ovarian tissues
Source: J Anim Sci Biotechnol. 2026 Apr 14;17:67. doi: 10.1186/s40104-026-01383-1 (PMC13077819; doi:10.1186/s40104-026-01383-1)
Supplement: Supplementary file 2 — Additional file 2: Table S1. Detailed description of the sc/snRNA-seq data used in this study. Table S2. QC information and Quality information. Table S3. One-to-one ortholog mapping between human and non-human species. Table S4. Top 100 genes specifically expressed in each granulosa cell subtype across species. [file 40104_2026_1383_MOESM2_ESM.zip › Table S2.xlsx]

## Sheet: Table S2
Table S2 QC information and Quality information.
Sample_information					QC_information			Quality_information
Species	Tissue	Sample_ID	sample_stage	min.cells	nFeature_RNA	nCount_RNA	MT%	Number of cells	Number of genes
fish (n=1)	ovary	fish	adult	3	200-3000	10000	<10	6196	19890
chicken (n=2)	ovary	LM	adult	3	200-5000	20000	<10	11684	18280
		YY	adult	3	200-6000	20000	<10	4809	17199
mouse (n=3)	ovary	mouse1_1	adult	3	200-5000	20000	<10	4422	16660
		mouse1_2	adult	3	200-5000	25000	<10	3213	16589
		mouse1_3	adult	3	200-6000	40000	<10	3246	16724
rat (n=1)	ovary	rat	adult	3	200- 8000	50000	<10	17525	23716
sheep (n=4)	ovary	HLS2	adult	3	200-7000	40000	<10	8189	20435
		HLS3	adult	3	200-7000	40000	<10	8194	20686
		LLS1	adult	3	200-7500	50000	<10	7490	20244
		LLS2	adult	3	200-6000	20000	<10	8023	20685
goat (n=5)	ovary	DUAN1	adult	3	200-5000	20000	<10	8338	18224
		DUAN2	adult	3	200-6000	25000	<10	9136	19040
		NUBIA1	adult	3	200-5000	25000	<10	13989	19100
		NUBIA2	adult	3	200-5000	25000	<10	9198	19078
		HSY	adult	3	200-7500	50000	<10	8266	18948
yak (n=1)	ovary	MN2	adult	3	200-4000	25000	<10	12973	18375
monkey (n=1)	ovary	monkey1	adult	3	200-4000	10000	<10	20952	18247
human (n=3)	ovary	donor1	adult	3	200-6000	30000	<10	6517	22840
		donor5	adult	3	200-6500	30000	<10	7391	22548
		donor6	adult	3	200-5000	25000	<10	6997	21577
