# Supplementary material for: Cross-species single-cell transcriptomic analyses reveal evolutionary conservation and diversification of ovarian tissues
Source: J Anim Sci Biotechnol. 2026 Apr 14;17:67. doi: 10.1186/s40104-026-01383-1 (PMC13077819; doi:10.1186/s40104-026-01383-1)
Supplement: Supplementary file 2 — Additional file 2: Table S1. Detailed description of the sc/snRNA-seq data used in this study. Table S2. QC information and Quality information. Table S3. One-to-one ortholog mapping between human and non-human species. Table S4. Top 100 genes specifically expressed in each granulosa cell subtype across species. [file 40104_2026_1383_MOESM2_ESM.zip › Table S1.xlsx]

## Sheet: Table S1
Table S1 Detailed description of the sc/snRNA-seq data used in this study.
Sequencing Technique	Species	Age	Tissue	Tissue region	Estrous/Menstrual stage	Parity	Time of sample collection	Paper Name	Journal	Accession Number	Single-cell RNA-seq Method	Number of Cells Used in This Study
scRNA-seq	fish (Cynoglossus semilaevis)	six sexually mature females Chinese tongue soles	ovary	whole ovary	/	/	/	Single-Cell Atlas of the Chinese Tongue Sole (Cynoglossus semilaevis) Ovary Reveals Transcriptional Programs of Oogenesis in Fish	Frontiers in Cell and Developmental Biology	CNP0002319	DNBelab C	6196
scRNA-seq	chicken (Gallus gallus)	two 200-day-old hens (one Lohmann layer and one Liangshan Yanying chicken)	ovary	whole ovary (yellow and white follicles (<8 mm) retained; larger hierarchical follicles removed )	/	/	in the autumn	Single nucleus/cell RNA-seq of the chicken hypothalamic-pituitary-ovarian axis offers new insights into the molecular regulatory mechanisms of ovarian development	Zoological Research	CRA017114	GEXSCOPETM	16493
scRNA-seq	mouse (Mus musculus)	three 3-month-old female mice in estrus stage (C57BL/6J)	ovary	whole ovary (including cortex and medulla)	estrus	/	/	The cycling and aging mouse female reproductive tract at single-cell resolution	Cell	E-MTAB-11491	10x Genomics	10881
scRNA-seq	rat (Rattus norvegicus)	one 16‐week‐old female rat (Wistar)	ovary	whole ovary (including cortex and medulla; cut into ~0.3 mm³ pieces)	estrus	/	after continuous observation of three regular cycles	A spatiotemporal gene expression and cell atlases of the developing rat ovary	Cell Proliferation	CRA008987	10x Genomics	17525
scRNA-seq	sheep (Ovis aries)	four Hu ewes (average age: 3.6 years)	ovary	unilateral ovary (including cortex and medulla; chopped)	estrus	multiparous	slaughtered within 12h of estrus	Single-cell sequencing reveals the reproductive variations between primiparous and multiparous Hu ewes	Journal of Animal Science and Biotechnology	GSE233801	10x Genomics	31896
snRNA-seq	goat (Capra hircus)	four adult female goats (two Nubian and two Du’an goats)	ovary	left ovary (including cortex and medulla)	estrus	multiparous	slaughtered within 12h of estrus	Unveiling the Ovarian Cell Characteristics and Molecular Mechanism of Prolificacy in Goats via Single-Nucleus Transcriptomics Data Analysis	Current issues in molecular biology	GSE207023	10x Genomics	40661
scRNA-seq	goat (Capra hircus)	one 2-year-old female goat (Dazu black goat)	ovary	whole ovary (including cortex and medulla; chopped)	/	nulliparous	/	Single-cell transcriptomic atlas of goat ovarian aging	Journal of Animal Science and Biotechnology	PRJNA1010653	10x Genomics	8266
scRNA-seq	yak (Bos grunniens)	one female yak aged 4–5 years	ovary	whole ovary (including cortex and medulla; cut into ~0.5 mm³ pieces)	nonpregnant	/	/	Single-Cell Transcriptomics Analysis Reveals a Cell Atlas and Cell Communication in Yak Ovary	International Journal of Molecular Sciences	GSE213989	10x Genomics	12973
snRNA-seq	monkey (Macaca fascicularis)	one 6-year-old female monkey (crab-eating or long-tailed monkey)	ovary	whole ovary (including cortex and medulla)	/	/	/	Cell transcriptomic atlas of the non-human primate Macaca fascicularis	Nature	CNP0001469	DNBelab C	20952
scRNA-seq	human (Homo sapiens)	three adult humans aged 18–39 years	ovary	an ice bath (including cortex and medulla; cut into 0.1-mm³ sections)	/	/	/	Spatiotemporal transcriptomic changes of human ovarian aging and the regulatory role of FOXP1	Nature Aging	GSE255690	10x Genomics	20905
